# Supplementary material for: Highly tunable ground and excited state excitonic dipoles in multilayer 2H-MoSe2
Source: Nat Commun. 2024 May 23;15:4377. doi: 10.1038/s41467-024-48476-x (PMC11519368; doi:10.1038/s41467-024-48476-x)
Supplement: Supplementary file 3 — Source Data [file 41467_2024_48476_MOESM3_ESM.zip]

Archive with 12 entries (12 files):
- Fig 2a.xlsx
- Fig 2b.xlsx
- Fig 2d.xlsx
- Fig 2e.xlsx
- Fig 3a.xlsx
- Fig 4a.xlsx
- Fig 4b.xlsx
- Fig 4c.xlsx
- Fig 5a.xlsx
- Fig 5b.xlsx
- Fig 5c.xlsx
- Fig3b.xlsx
