# Supplementary material for: Highly tunable ground and excited state excitonic dipoles in multilayer 2H-MoSe2
Source: Nat Commun. 2024 May 23;15:4377. doi: 10.1038/s41467-024-48476-x (PMC11519368; doi:10.1038/s41467-024-48476-x)
Supplement: Supplementary file 3 — Source Data [file 41467_2024_48476_MOESM3_ESM.zip › Fig 2a.xlsx]

## Sheet: X
1.78042	1.7791	1.77779	1.77648	1.77517	1.77386	1.77255	1.77125	1.76994	1.76864	1.76734	1.76605	1.76475	1.76346	1.76217	1.76088	1.75959	1.75831	1.75702	1.75574	1.75446	1.75319	1.75191	1.75064	1.74937	1.7481	1.74683	1.74556	1.7443	1.74304	1.74178	1.74052	1.73926	1.73801	1.73675	1.7355	1.73425	1.73301	1.73176	1.73052	1.72928	1.72804	1.7268	1.72556	1.72433	1.72309	1.72186	1.72063	1.71941	1.71818
[truncated: 32 more columns]

## Sheet: Y
-4	-3.99	-3.98	-3.97	-3.96	-3.95	-3.94	-3.93	-3.92	-3.91	-3.9	-3.89	-3.88	-3.87	-3.86	-3.85	-3.84	-3.83	-3.82	-3.81	-3.8	-3.79	-3.78	-3.77	-3.76	-3.75	-3.74	-3.73	-3.72	-3.71	-3.7	-3.69	-3.68	-3.67	-3.66	-3.65	-3.64	-3.63	-3.62	-3.61	-3.6	-3.59	-3.58	-3.57	-3.56	-3.55	-3.54	-3.53	-3.52	-3.51
[truncated: 951 more columns]

## Sheet: Z
-0.00114397	-0.00127929	-0.00105651	-0.00106778	-0.00115594	-0.000994025	-0.00142762	-0.00126531	-0.00167351	-0.00147821	-0.00127646	-0.00142173	-0.00157969	-0.00163388	-0.00156788	-0.00156004	-0.00145483	-0.00164038	-0.00138723	-0.00153555	-0.00191486	-0.00169152	-0.00139879	-0.00145568	-0.00183772	-0.00147705	-0.00156022	-0.00146745	-0.00173109	-0.00156221	-0.00195587	-0.00172938	-0.00183418	-0.00147741	-0.00186729	-0.0020186	-0.00204954	-0.00184601	-0.00189838	-0.00184743	-0.002095	-0.00179178	-0.00203559	-0.00204116	-0.00165679	-0.00202996	-0.00201868	-0.00198788	-0.00179149	-0.00180553
-0.000747081	-0.000479473	-0.000879018	-0.000815777	-0.000743624	-0.000778446	-0.000946803	-0.00112975	-0.00110312	-0.0010724	-0.000990893	-0.000918744	-0.00121189	-0.00118106	-0.00103958	-0.00120655	-0.00131171	-0.00116874	-0.00135467	-0.00115334	-0.00106798	-0.00113882	-0.00119809	-0.00135856	-0.00135052	-0.00127655	-0.00118984	-0.00122835	-0.00153178	-0.00168353	-0.00143853	-0.00124553	-0.00164596	-0.00142102	-0.00138268	-0.00159439	-0.00155455	-0.00175754	-0.00145849	-0.00117158	-0.00142729	-0.00165629	-0.00157934	-0.0015485	-0.00142783	-0.00149568	-0.00171625	-0.00187199	-0.00178732	-0.00192431
-0.000352703	-0.000425096	-0.000480141	-0.000437194	-0.000520734	-0.000346665	-0.000411638	-0.000380331	-0.000535319	-0.00070119	-0.000834427	-0.000978534	-0.000879487	-0.00112917	-0.000744624	-0.000880993	-0.000878013	-0.000839458	-0.000711503	-0.000726733	-0.00107355	-0.000684724	-0.0010796	-0.000973006	-0.00109021	-0.000825762	-0.000691561	-0.000964751	-0.001172	-0.00125194	-0.0012514	-0.0013072	-0.00131672	-0.00129789	-0.00151819	-0.00112825	-0.00125408	-0.00106487	-0.00123417	-0.00145975	-0.00171191	-0.00127838	-0.00154285	-0.00175288	-0.00144911	-0.00154994	-0.00171409	-0.00160961	-0.00157309	-0.0018798
0.000224065	0.000511749	-0.000209096	-6.77313e-05	0.000124922	5.69275e-05	7.61221e-05	6.03757e-05	4.99864e-05	-0.000268945	0.000153517	2.56514e-05	8.15955e-05	-0.000142771	-0.000229003	-1.86454e-05	-0.000355983	-0.000141315	-0.000211468	-0.000141785	-0.000371637	-0.000155287	-0.000150548	-0.000265452	-0.000303501	-0.000318155	-0.000353958	-0.00052108	-0.00054791	-0.000683476	-0.000477266	-0.000711034	-0.000797247	-0.000625225	-0.000513157	-0.000836857	-0.000748535	-0.00106821	-0.000981243	-0.000851417	-0.000872901	-0.000871505	-0.000985793	-0.00112276	-0.00107758	-0.00105589	-0.000898339	-0.000904878	-0.00102715	-0.00140722
0.000382423	0.000678287	0.000216968	0.00063366	0.000118883	0.000534827	0.000247917	0.000315356	0.000597875	0.000198459	6.41838e-05	0.000187768	5.61512e-06	-0.000211016	0.000284341	-0.000127462	0.000100291	-6.17885e-05	-0.000229123	-0.00042918	-0.000213121	-0.000253435	-4.46132e-05	-0.00061832	-0.000149937	-0.00031079	-0.000529748	-0.000412001	-0.000536408	-0.000608698	-0.000493351	-0.000763659	-0.000655971	-0.00064245	-0.000521926	-0.000994138	-0.000572308	-0.000870063	-0.000685273	-0.00100233	-0.0011798	-0.00137503	-0.000860694	-0.00124487	-0.00100078	-0.00131991	-0.000937517	-0.00108851	-0.00108562	-0.000811346
0.000741593	0.000772339	0.00057842	0.000679527	0.000625647	0.000666416	0.000661316	0.00040103	0.000690488	0.000565378	0.000457203	0.000239552	0.000218278	0.000332524	0.000488001	0.000134379	0.000277071	7.505e-05	0.000257141	-8.09216e-06	0.000159084	2.51964e-05	8.77499e-05	-0.00026225	-7.75798e-05	-4.92638e-05	-5.45908e-05	-6.1104e-05	-0.000483772	-0.000465742	-0.000124485	-0.000527444	-0.000448471	-0.000685806	-0.000641232	-0.000713955	-0.000531975	-0.000470422	-0.000945821	-0.000600887	-0.000643403	-0.000864391	-0.000879306	-0.000832472	-0.000672471	-0.000774251	-0.000867776	-0.00094161	-0.00112094	-0.00126947
0.00115911	0.00137038	0.00120039	0.00123177	0.00132695	0.00130475	0.00116704	0.00117179	0.00116452	0.00093009	0.00091263	0.000714537	0.000778797	0.000813729	0.000538172	0.000864513	0.00062036	0.0007498	0.00038357	0.000408818	0.000658044	0.000364941	0.00043067	0.000365227	0.000457522	0.000354226	0.000461903	0.000206614	0.000130098	-7.27405e-06	0.000188616	0.000182763	-0.000188724	-1.55883e-05	3.58631e-06	-0.000137261	-0.000302959	-0.000313718	-0.000127705	-0.000436696	-0.000186757	-0.000436	-0.000825471	-0.000429986	-0.000619057	-0.000671382	-0.000627141	-0.00066747	-0.00077151	-0.000693764
0.00165776	0.00186528	0.00201428	0.00181758	0.00184105	0.0019496	0.00188757	0.00180056	0.00186241	0.00166762	0.0016933	0.00169078	0.0016159	0.00163347	0.00156245	0.00143855	0.00142669	0.00157676	0.00154177	0.00148498	0.00157491	0.00141967	0.00123147	0.00125659	0.00118645	0.000994931	0.00132682	0.000808005	0.000983931	0.000906443	0.000925774	0.000629885	0.000839669	0.000895022	0.000614828	0.00053854	0.000701672	0.00058218	0.000423078	0.000663139	0.000345852	0.000310877	0.000201998	0.000290057	0.00016224	7.19288e-05	7.94976e-05	6.5824e-05	0.000129668	0.000160945
0.00247998	0.00262069	0.00261352	0.00236195	0.00238426	0.00236207	0.00253973	0.002324	0.00235817	0.00235391	0.00242071	0.00232311	0.00230663	0.00228755	0.00224334	0.00199056	0.00214998	0.00186856	0.00223127	0.00196024	0.00180412	0.00185303	0.0017815	0.00167172	0.00185806	0.00176265	0.00174371	0.00165516	0.00183658	0.00154854	0.00146564	0.00135445	0.00174549	0.00141145	0.00130933	0.00137179	0.00136844	0.00143881	0.00102766	0.00116825	0.00102716	0.00118594	0.00100363	0.000868185	0.000751075	0.000863865	0.000751316	0.000681687	0.000846045	0.000775848
0.00238435	0.00268301	0.00224496	0.00250982	0.00240449	0.00227245	0.00257506	0.00245915	0.00245608	0.00261949	0.00212814	0.00220956	0.00224748	0.00220635	0.00218146	0.00200276	0.00212986	0.00229467	0.00204949	0.00220249	0.00223582	0.00229494	0.00163397	0.00200045	0.00186799	0.00167652	0.00195326	0.00173889	0.00198814	0.00151647	0.00166522	0.00161827	0.00144747	0.00140669	0.00154751	0.00153099	0.00168936	0.00142956	0.00147342	0.00113475	0.00142404	0.000955849	0.00107701	0.00105766	0.000861911	0.000884578	0.00106021	0.000906687	0.000744223	0.000906683
0.00290135	0.00267753	0.00278709	0.00264065	0.00244243	0.00269199	0.00259895	0.00280392	0.00265746	0.0027067	0.002896	0.00277349	0.00262701	0.00277634	0.00262561	0.00261452	0.00244852	0.00264749	0.00259904	0.00254125	0.00246665	0.00254757	0.00234078	0.00238439	0.00239733	0.00235369	0.00211755	0.00221375	0.00233724	0.00231264	0.00224803	0.00196907	0.00195979	0.00203343	0.0019347	0.00194188	0.00185991	0.0019639	0.00186929	0.00145359	0.00172614	0.00141067	0.00146613	0.00149661	0.00140912	0.00117795	0.00151678	0.00152566	0.00133807	0.00146577
0.00300601	0.00315289	0.00304963	0.00314123	0.00325544	0.00284798	0.00312397	0.0030783	0.00283799	0.00306207	0.00323962	0.00326143	0.00343086	0.00339124	0.00306751	0.00293235	0.0031135	0.00288669	0.00290006	0.00275818	0.00299757	0.00280107	0.00311305	0.0029222	0.00278236	0.00273408	0.00286997	0.00287406	0.00281526	0.00286911	0.00301265	0.0028174	0.00261592	0.00281452	0.0028379	0.00271042	0.00267324	0.00222713	0.00261522	0.00231452	0.00240688	0.00234584	0.00228636	0.00243384	0.00226657	0.00233471	0.00223388	0.00263302	0.0018464	0.0021504
0.00287397	0.0025235	0.00293597	0.00289168	0.0028463	0.00265329	0.00293539	0.00267884	0.00252169	0.00329504	0.00275392	0.00261811	0.00278413	0.00293349	0.00290724	0.00265755	0.00276754	0.00238021	0.00263626	0.00279834	0.00298526	0.00246602	0.0024298	0.00260616	0.00265193	0.00248376	0.00245562	0.00251178	0.0026673	0.00256091	0.00260616	0.00263238	0.00262253	0.00274975	0.00253137	0.00240984	0.00261924	0.00282664	0.00236401	0.00222652	0.00234403	0.00219482	0.00220362	0.00239217	0.00226647	0.00201103	0.00231951	0.0021384	0.00211018	0.00229574
0.00287501	0.00245849	0.00319449	0.00250454	0.00295935	0.00279686	0.00268973	0.00292443	0.00292213	0.00308228	0.00290655	0.00304658	0.00290763	0.00318639	0.00293311	0.00286628	0.00280107	0.0029022	0.00292334	0.00315409	0.00282374	0.00297095	0.00282841	0.00310323	0.00281038	0.00287475	0.00295189	0.00262432	0.00292641	0.00297808	0.0030953	0.00313776	0.003003	0.00278194	0.00285498	0.00320921	0.00274145	0.00298246	0.0027535	0.00263744	0.00295843	0.00306728	0.00276416	0.00321241	0.00286193	0.00286818	0.00257688	0.00268016	0.0026607	0.00243173
0.00320188	0.00318667	0.00304407	0.00294538	0.00302057	0.00305713	0.0028764	0.00326095	0.00297263	0.0031007	0.00289581	0.00333446	0.00311789	0.00313818	0.00324874	0.00307774	0.00310978	0.00309208	0.00318448	0.00322955	0.00314691	0.00332268	0.00314242	0.00336448	0.00299294	0.00310729	0.00313717	0.00302285	0.00324368	0.00345006	0.0030919	0.00326431	0.00359616	0.0033479	0.0034949	0.00362035	0.0032912	0.00334098	0.0034966	0.00306223	0.0032841	0.00353964	0.00342607	0.00314505	0.00312625	0.00304869	0.00303313	0.00322952	0.00332693	0.00325617
0.00252396	0.00239524	0.00246928	0.00228224	0.00248491	0.00269978	0.00261999	0.00239866	0.00256142	0.00243496	0.00277144	0.00303711	0.00292266	0.00244053	0.0028906	0.00296242	0.00301153	0.00280323	0.00299642	0.00289751	0.0029334	0.00282127	0.00280499	0.00320854	0.00279998	0.00272951	0.00288465	0.00274428	0.00296837	0.00293668	0.00299897	0.0031413	0.00342519	0.00312966	0.00286834	0.0030225	0.00312051	0.00310684	0.00311478	0.00315088	0.00294533	0.00322357	0.00365628	0.00316049	0.00308067	0.00298501	0.00329615	0.00335782	0.00326147	0.00344097
0.00302857	0.00270616	0.00286717	0.00266997	0.00279266	0.00255748	0.00282115	0.00288859	0.00270484	0.00288158	0.00268713	0.00273069	0.00269896	0.00290512	0.0027914	0.00330733	0.00306688	0.00292123	0.00274447	0.00268555	0.00301929	0.00287328	0.00301487	0.00312645	0.00322333	0.00328942	0.00282402	0.00328408	0.00320885	0.00321694	0.00330717	0.00332074	0.00328354	0.00328134	0.0033608	0.00378589	0.00333717	0.0034491	0.00358395	0.00339553	0.00355111	0.00361651	0.00335427	0.00357798	0.00355651	0.00363262	0.00364358	0.00373346	0.00372504	0.00355937
0.00203095	0.00188053	0.00210985	0.0019739	0.00196549	0.001916	0.00207403	0.00228321	0.0019902	0.00204939	0.00204665	0.0021037	0.00216558	0.00227252	0.00227916	0.00232786	0.00235595	0.00206829	0.00203121	0.00223868	0.00224661	0.00240269	0.00260525	0.00259411	0.00229782	0.00239803	0.00225657	0.00262557	0.00245362	0.00246622	0.00295071	0.00290991	0.00277553	0.002773	0.00265736	0.00272345	0.00261097	0.00296661	0.00290298	0.00293473	0.00303549	0.00322518	0.00294812	0.00310396	0.00305755	0.00289056	0.00287723	0.00305286	0.00308133	0.00312704
0.00175348	0.00164111	0.00187632	0.00193048	0.00178664	0.00162607	0.00175984	0.00190366	0.00217186	0.0017832	0.00214038	0.00217835	0.0021415	0.00229109	0.00201043	0.00221394	0.00218049	0.00202322	0.00210301	0.00243048	0.00225223	0.00183712	0.00227423	0.00244547	0.00265198	0.00222541	0.00225883	0.00241062	0.00253766	0.00265408	0.00266937	0.00237643	0.00274801	0.00265827	0.00273434	0.002868	0.00283643	0.00269421	0.00282731	0.00285332	0.00269038	0.00303913	0.00297247	0.00313432	0.00296762	0.00304336	0.00316373	0.00300003	0.00331085	0.00307011
0.00183185	0.00175315	0.00184472	0.00206468	0.00208415	0.00173893	0.00212421	0.00198802	0.00222296	0.00209949	0.00192466	0.00206707	0.00227478	0.00204927	0.00213234	0.00230692	0.00226483	0.00210656	0.001954	0.0021566	0.00202256	0.00198858	0.0021351	0.00253489	0.00225386	0.00223583	0.00211719	0.00249542	0.00268229	0.00243154	0.00242909	0.00279217	0.00278485	0.00264414	0.00251159	0.00278586	0.00273015	0.00298383	0.00265653	0.00300691	0.00270489	0.00310711	0.00326402	0.00322121	0.00313177	0.00337469	0.00289944	0.00347206	0.00337703	0.0032504
0.00137243	0.00140705	0.0013757	0.00141946	0.00119878	0.00142982	0.00142245	0.00141012	0.00168128	0.00144332	0.00152977	0.00174125	0.00150945	0.00181353	0.0016503	0.00185589	0.00142655	0.00178329	0.0016486	0.00191604	0.00191269	0.00178557	0.00185053	0.00206523	0.00228323	0.00177344	0.00194856	0.00168039	0.00190774	0.00204825	0.0019618	0.0020345	0.00225783	0.00206183	0.00215123	0.00210064	0.00241089	0.00235346	0.00243521	0.0024731	0.00225936	0.00260044	0.0026087	0.00245754	0.00257044	0.00275035	0.00255334	0.00255048	0.00303743	0.00280896
0.000837459	0.00082369	0.000916118	0.000727736	0.00090969	0.0010847	0.0008433	0.00116971	0.00129371	0.000912969	0.00114258	0.00124152	0.00103715	0.000983667	0.000983582	0.000987331	0.00135342	0.00125738	0.00134184	0.00110541	0.00114936	0.00123044	0.00127879	0.00147785	0.00134569	0.00140397	0.00125708	0.00146426	0.0015137	0.00150737	0.00139111	0.00147233	0.00151103	0.00141717	0.00148654	0.00191229	0.00151565	0.00153879	0.00200711	0.00185721	0.00191364	0.00219898	0.00212943	0.00193621	0.00211203	0.00227207	0.00191241	0.00225193	0.00222722	0.00210715
0.000978214	0.00101746	0.000773184	0.00123015	0.00098912	0.00087333	0.0011627	0.000825979	0.0011105	0.000779452	0.000923455	0.00100094	0.00107479	0.00109759	0.00095326	0.00119071	0.00141385	0.00100654	0.000913703	0.00103295	0.00122475	0.00120358	0.00134346	0.0013279	0.00128758	0.00117982	0.00105007	0.00159452	0.00147207	0.00141203	0.00130584	0.00136954	0.00169696	0.00160281	0.00148751	0.00140774	0.00159616	0.00165238	0.00184023	0.00182061	0.00174134	0.00200012	0.00203675	0.0018322	0.00172128	0.00186612	0.00211341	0.00197024	0.00198514	0.00211141
0.000479867	0.000487973	0.000784916	0.000690101	0.000597308	0.000756474	0.000645549	0.000510386	0.00051988	0.000612995	0.000723974	0.00068735	0.000934157	0.000654573	0.000606961	0.00114241	0.00080452	0.00090924	0.000504218	0.000900459	0.000970361	0.000611661	0.000717464	0.000884877	0.00101015	0.000985314	0.000778278	0.000920853	0.00107464	0.000792957	0.000972811	0.00130193	0.000808155	0.00135405	0.00111876	0.00106834	0.00125262	0.00122344	0.00120015	0.00170875	0.0012848	0.00133163	0.00123145	0.00165971	0.00155217	0.00171293	0.00178136	0.00170409	0.0018079	0.00172869
0.000779405	0.000901852	0.000595227	0.00096237	0.0006711	0.00043715	0.000323715	0.000757458	0.000664403	0.000759921	0.000756762	0.000426956	0.000627205	0.00143659	0.000753617	0.000615712	0.000675092	0.000586734	0.000697507	0.000735904	0.000872983	0.000828228	0.000964389	0.00082827	0.000832123	0.00103041	0.000735047	0.000899101	0.000953478	0.00113024	0.00105069	0.000977806	0.000840211	0.00118347	0.00139884	0.00121134	0.00142674	0.0011347	0.00137837	0.00116584	0.00137542	0.00163118	0.00103195	0.00151965	0.00159732	0.00176278	0.00140005	0.00165541	0.00161672	0.00122767
0.000274179	0.000464982	0.000268139	0.000488216	0.000320306	0.000537858	8.32919e-05	0.000185206	0.000331903	0.000548406	0.000374158	0.000401875	0.000558718	0.000601892	0.000485226	0.000499342	0.000467386	0.000432782	0.00073072	0.00065751	0.000176695	0.000561376	0.000580527	0.000706276	0.000489478	0.000670439	0.00072776	0.000514673	0.00065219	0.000852921	0.000744799	0.000938204	0.000752274	0.000785699	0.000660972	0.000712505	0.000825881	0.000910304	0.000927618	0.000884027	0.00097551	0.000670468	0.00125239	0.00104525	0.00121769	0.00104421	0.00103379	0.00106992	0.00106067	0.00106014
0.000531433	0.000521107	0.000425426	0.00035754	0.000641153	0.000690126	0.000604133	0.000516691	0.000769728	0.000678205	0.00054607	0.000688086	0.000689276	0.000832517	0.000686174	0.000887574	0.000677418	0.000844856	0.000800184	0.000811413	0.000890023	0.000671044	0.000695008	0.000723097	0.000876447	0.000776024	0.000716381	0.000725695	0.000857816	0.000855444	0.00060913	0.000626985	0.00089716	0.0010974	0.000953434	0.00118479	0.00117009	0.00091762	0.000910733	0.00105937	0.00108937	0.000774363	0.00110807	0.00122488	0.00107253	0.00114671	0.00140377	0.00129798	0.00093317	0.00121395
0.000316315	0.000543962	0.000467428	0.000155788	0.000544428	0.00069582	0.000519846	0.000369004	0.000200982	0.000343087	0.000193614	0.000496669	0.000324343	0.000381311	0.000529167	0.000441755	0.000302339	0.00060182	0.000349958	0.000328796	0.000573074	0.00079362	0.000602107	0.000424891	0.000414937	0.000309945	0.000353269	0.000534372	0.000397203	0.000575688	0.000521396	0.000769379	0.000800073	0.000852011	0.000626272	0.00048701	0.000436281	0.000762645	0.000661219	0.000695992	0.000654668	0.000910745	0.00101391	0.000713951	0.00102849	0.000964518	0.000857876	0.000690759	0.000946404	0.000796397
0.000307103	0.000117842	9.88565e-05	0.000170055	0.000183084	0.000257603	6.82363e-05	0.000206389	0.000117696	0.000233811	0.000272798	0.000260939	0.000369232	0.000423766	0.00027334	0.000313783	0.000220438	0.000271537	0.00039424	0.000209993	0.000433122	0.000395396	0.000451951	0.000465257	0.000535145	0.000263006	0.000638033	0.000192913	0.000143555	0.000293544	0.000500208	0.000120969	0.000327986	0.000496587	0.000444092	0.000536477	0.000503078	0.00040406	0.0007768	0.000621691	0.000647872	0.000628319	0.000320212	0.000523825	0.000509454	0.000797839	0.000791284	0.000703793	0.000615579	0.00054817
-0.000200019	-0.000216534	6.97312e-05	-4.64062e-05	-0.000113359	-5.63467e-05	-0.000150743	-7.77759e-05	-0.000289874	-1.58641e-05	-0.00012289	2.32186e-05	-0.000295829	-0.000232684	7.71918e-06	-1.49228e-05	0.000215475	-8.93588e-05	3.75924e-05	-0.000132996	-0.000298904	-0.000251208	5.77843e-05	-0.000187032	-0.000304083	1.24617e-05	-0.000230821	5.194e-06	-5.48937e-05	0.000210211	-4.89032e-05	0.000113199	0.000245159	-1.37324e-05	0.000336634	0.000315701	-0.000249992	0.000362551	0.000132846	0.000183008	0.000267976	0.00031379	0.000141678	0.000474474	0.000298478	-6.90727e-05	0.000190188	-2.73561e-05	0.000350995	0.000125109
0.000280882	-0.00012135	0.000119695	0.000325873	5.63139e-05	1.42859e-05	0.000287529	5.59406e-05	1.0429e-05	8.23879e-05	-0.000136511	0.000122142	0.000199262	0.000392409	0.000129733	0.000322936	2.18559e-05	0.000168197	0.000117729	0.000231354	-7.31693e-06	0.000426231	0.000135937	1.70104e-05	0.000220068	0.000182379	0.000455215	0.000187766	0.000136275	0.000462218	0.000207022	0.000212511	0.000113304	0.000286742	0.000310226	8.40671e-05	0.000391946	0.000325597	0.000358291	0.00054512	0.00035381	0.0001266	0.000369796	0.000389077	0.000365313	0.000127987	0.00046445	0.000193183	0.000604106	0.000415664
8.01786e-05	-4.85387e-06	-2.13957e-05	-0.000179903	-8.0902e-05	-4.32792e-05	-0.000108406	-0.000111727	-9.86255e-05	0.000119212	0.00013132	0.00021336	6.27534e-05	-5.95223e-05	0.000134202	1.16581e-05	6.4785e-05	-0.000183652	0.000134041	-0.000252851	0.000138785	5.94819e-05	-5.53127e-05	1.65105e-05	8.38186e-05	0.000184894	0.000213163	-6.63807e-05	4.18153e-05	0.000298481	4.95973e-05	0.000307827	1.93636e-06	0.000277663	5.83782e-05	0.000224546	0.000171502	0.000223016	-0.000137992	0.000348563	6.9218e-05	0.000116295	-5.34517e-05	5.17907e-05	0.000239507	0.000137428	0.00013929	0.000489033	0.000145998	0.000366776
-0.000108828	-5.75567e-05	-0.000111004	0.000107711	0.000122692	-0.000199608	0.00015469	-3.81067e-07	0.000240527	0.00015214	6.07e-05	9.84061e-05	-7.37955e-05	6.48852e-05	9.48334e-05	-3.67893e-05	-0.000153368	0.000141238	0.000147621	0.000198452	-0.000176355	0.000105124	-4.10868e-05	0.000221911	0.000123972	7.51364e-05	2.49077e-05	0.000126576	7.35886e-06	0.000113873	0.00016317	-3.903e-05	-0.000161492	-0.000106524	4.24463e-05	-9.23139e-05	0.000160768	8.80659e-06	7.88378e-05	2.18388e-05	0.00026611	0.000124226	0.000205574	7.47719e-06	2.66116e-05	0.00020313	6.38111e-05	9.42487e-06	0.000186328	0.000103508
-0.000124553	-0.000103256	0.00016814	0.000157603	0.000101409	3.24046e-05	0.000263213	0.00030745	6.87401e-05	0.000256573	-0.000109288	0.000299492	-1.51917e-05	-5.94922e-05	1.75713e-05	9.76641e-05	-4.04011e-06	0.000219595	5.77901e-05	8.57009e-05	-5.3253e-06	-7.63616e-05	-2.26086e-05	6.10699e-05	0.000112247	-8.1476e-05	0.000278344	5.03524e-05	0.000215218	0.0001329	0.000150575	0.000122205	0.000233786	0.000112553	4.28159e-05	0.000191789	-0.00013165	0.00010782	-5.70269e-05	0.000159618	0.000368191	0.000124713	0.000194382	8.42227e-05	6.50729e-05	-0.00015756	0.000196261	3.1142e-05	0.000115144	0.000266157
-5.75175e-05	-0.000322987	-5.71345e-05	-0.000148179	0.000112143	-0.000178197	2.80863e-05	8.4944e-05	0.000108256	-0.000327852	0.000201426	0.000175307	-5.588e-05	-0.000127908	2.79424e-06	-9.03662e-05	-0.000139413	-0.000222926	-0.000229608	-0.000248546	7.02365e-05	5.94404e-05	-8.36551e-06	0.000114772	-0.000245616	-0.000239824	-2.8e-05	0.000109917	-5.26483e-05	4.09819e-05	-2.20896e-05	-7.9053e-05	-4.11403e-05	6.21388e-06	0.000278759	6.32553e-05	-5.50977e-05	-1.78192e-05	-0.000159406	0.000164465	-9.25721e-05	0.000363384	-7.24767e-05	-0.000173608	-0.000198262	0.000205038	1.60345e-05	7.8447e-05	-0.000128659	-6.10587e-05
1.70101e-05	-2.31666e-05	-0.000116475	0.000157738	-0.000184315	-0.000328659	-0.000119543	0.000207658	-9.02335e-05	-0.000210191	8.80983e-05	-9.46487e-05	0.000230479	-5.65152e-05	-8.64308e-05	-6.69528e-05	-0.000131455	-0.000186089	-6.66461e-05	-8.05326e-05	-0.000228408	0.000125904	0.000155297	0.000114152	-3.38407e-05	-0.000232949	-0.000103915	-3.87688e-06	-7.65176e-06	-0.000190082	1.34111e-05	5.77314e-05	-0.000275965	-9.9707e-05	-5.5946e-05	-0.000121158	-0.000172568	4.86326e-05	6.8283e-05	-0.000264362	-0.000198726	2.8994e-05	7.97747e-05	-0.000150637	-2.337e-05	-0.000110979	-4.95793e-05	0.000110063	0.000369824	-5.30205e-05
3.90022e-05	-0.00024625	-0.000261037	7.95941e-05	-8.73368e-05	-0.000307905	-7.39387e-05	-5.81707e-05	0.000207376	0.000141797	7.07841e-05	-0.000161389	3.34356e-05	-8.66831e-05	-0.000114608	6.2111e-05	1.43898e-05	-0.000295496	6.81421e-05	-0.000221209	-4.85732e-05	-0.000250565	-0.000166259	-8.57253e-05	8.02489e-05	0.000331305	-1.6926e-05	-6.60206e-05	2.22825e-06	-8.78984e-05	0.000171022	-2.62114e-05	-0.000211981	-0.000102314	-0.000216754	0.000158194	0.00019591	-6.69091e-05	-0.000231409	-1.34679e-05	0.000107681	-4.25064e-05	-9.5945e-05	1.34209e-05	-0.000213558	-2.29749e-05	-9.66398e-05	0.000335889	4.37042e-05	5.85006e-06
-0.000197385	-5.4191e-06	0.000147927	-0.000249063	-0.00012389	-0.000138969	-0.00023131	-0.00026851	-6.67116e-05	-0.000144707	-0.000196918	-0.000347879	-0.000258269	-0.000223993	-3.01386e-05	-0.000260097	9.25348e-06	-0.000272628	-0.000212549	2.04546e-05	-0.000157151	7.52444e-05	-7.57038e-05	-0.000138798	-0.000215667	-0.000276724	-0.00010072	0.000126732	6.03733e-05	9.84683e-05	-0.000247799	0.000207027	-1.14855e-05	-6.48719e-05	0.000145773	0.000258212	-4.6956e-05	-0.000144637	-8.38737e-05	-0.000241049	0.000197043	8.5383e-05	1.92407e-05	-9.66906e-05	3.43844e-05	-0.000298356	-0.000124231	-0.000221298	7.62877e-05	-0.00016657
-0.000193731	-0.000321161	-5.57644e-05	-0.000519364	-0.000264143	-0.000366858	-0.000174295	-0.000261282	4.74307e-05	0.000250369	-9.26445e-05	-0.000287924	1.8205e-05	-0.000145201	-0.000229093	-0.000199284	-0.000313696	-0.000232451	-0.00041601	-0.000302829	-0.000152064	7.96443e-05	-0.000238522	2.331e-06	-0.000111849	-0.00028381	-0.000210266	-8.67331e-05	0.000106342	-0.000251129	-1.75129e-05	-0.000331531	-0.000136034	-0.000104564	-0.000415639	-0.000130224	0.000160707	-0.000238969	-0.000325492	-0.000113359	1.034e-05	-0.000183724	0.000233941	8.72194e-05	5.01009e-05	0.000201371	-0.000195764	0.000214315	8.26701e-05	0.000206045
4.18311e-05	0.000160725	-2.59596e-05	-2.15094e-06	0.000224474	1.17116e-05	-0.000186628	-0.000100582	8.54057e-05	-0.000268073	0.000214784	7.49167e-06	5.85328e-05	-7.97911e-05	6.55598e-06	-0.000120752	3.29119e-06	8.6859e-05	0.000106697	-3.93388e-05	4.38663e-05	-5.36535e-05	0.000239149	0.000424096	0.000119651	-8.05185e-05	0.00015559	-7.05988e-05	7.78912e-05	-1.36936e-05	0.000166078	0.000317045	0.000382366	5.99987e-05	0.000212414	0.000205865	-8.95765e-05	4.55669e-05	-9.75226e-05	5.84545e-05	9.0118e-05	0.00042201	4.07218e-05	0.000151043	0.000157619	0.000255421	0.000291066	0.000224621	-0.000164676	5.42621e-05
-0.000300653	-0.00031968	-2.09944e-06	1.69461e-05	-6.46765e-05	-0.00012659	2.60504e-05	-0.000158481	-0.000131086	-0.000327913	0.000102329	-0.000387512	-5.25516e-05	2.52967e-05	-0.000185847	0.000137988	-0.000224987	0.000153164	3.60269e-05	0.000287549	-0.000103898	-0.000180267	-4.86424e-05	7.36385e-05	-0.000119905	-0.000324103	-0.000182175	0.000100567	-0.000266915	-0.000196708	-7.68291e-05	-0.000443896	4.26808e-05	-0.000159401	8.26116e-05	0.000335309	-6.50096e-05	-2.53626e-05	3.04022e-05	-0.000185824	0.000230283	9.46651e-05	9.9438e-05	0.000206775	0.000133525	2.2504e-05	-0.000136161	-0.000118035	0.000239195	-2.45126e-05
2.73353e-05	-0.000101759	-0.000130215	-0.000168544	-0.00028724	2.58478e-05	-0.000146997	-0.000318401	-0.000330933	-0.000108492	-0.000154483	-3.91519e-05	-6.72792e-05	9.83346e-06	-0.000395361	-0.000148886	0.000210865	-0.000370617	-0.000257842	-0.000381627	-0.000104776	-0.000187639	-6.46523e-05	-0.000264317	8.74312e-05	-0.000252231	-8.34874e-05	-8.84306e-05	-1.53306e-05	-3.43845e-05	0.000125642	-7.26612e-05	0.000220259	-0.000140369	-6.59074e-06	0.000259467	-8.60525e-05	-0.000170816	0.000136327	-0.000171423	-1.38474e-05	-9.21347e-05	0.000219593	7.70565e-05	4.82403e-05	-0.00010046	5.6683e-05	0.000177455	-0.000142916	9.30168e-05
-0.000246789	-0.000457615	-0.000270295	-0.000479822	-5.82779e-05	-0.000374726	-0.000391061	-0.000504171	-0.000171616	-0.000290353	-0.000259941	-0.000525406	-0.000301893	-0.000558505	-0.000322531	-0.000233191	-0.000285499	-0.000377676	-0.000143411	-0.000135519	-0.000292787	-0.000248744	-0.000131885	-0.000358607	-0.00040902	-0.000355343	-0.000552413	-0.000221499	-0.000260644	-0.000514432	-0.000410125	-0.000481609	-0.000162662	-0.000411503	-0.00057773	-0.000386805	-7.59225e-05	-7.28802e-05	-0.000145441	-0.000327398	-0.000180113	-0.000354347	-0.000276446	-0.000365745	-0.000141114	2.45152e-05	-0.000323884	-0.000575278	5.66135e-05	-0.000369987
-0.000453511	-0.000422695	-0.000626454	-0.000789097	-0.00078256	-0.000733023	-0.000435954	-0.000550547	-0.000616423	-0.00037982	-0.000627059	-0.00047661	-0.000532578	-0.000477852	-0.000724867	-0.000623301	-0.000580508	-0.000545347	-0.000412126	-0.000452452	-0.0005294	-0.000411847	-0.000673107	-0.000510413	-0.000236955	-0.000453247	-0.000641398	-0.000725281	-0.000234517	-0.000530144	-0.000589936	-0.000457931	-0.00036921	-0.000413121	-0.000410922	-0.000574019	-0.000505342	-0.000568988	-0.000552034	-0.000882206	-0.000471578	-0.000447391	-0.000504789	-0.0003097	-0.000460931	-0.000586863	-0.000462457	-0.000607821	-0.000305502	-0.000355218
-0.000446317	-0.000571909	-0.000412234	-0.000442013	-0.000430381	-0.000280954	-0.000527359	-0.000680751	-0.000442205	-0.000316212	-0.000539292	-0.000191424	-0.000565506	-0.000575356	-0.000434214	-0.000482609	-0.000550762	-0.000486746	-0.000372238	-0.000409013	-0.000349848	-0.000385127	-0.000421534	-0.000379522	-0.000486128	-0.000326905	-0.000221411	-0.000528465	-0.000322584	-0.000305105	-0.000409939	-0.000233091	-0.000184146	-0.000406286	-0.000351404	-0.000382485	-0.000229244	-0.000611336	-0.00029211	-0.000423114	-9.58065e-05	-0.000246539	-0.000301591	-0.000324008	-0.000240851	-0.000216849	-0.000499742	-0.000500016	-0.000416524	-0.000197875
-0.000528615	-0.000646428	-0.000426006	-0.000570077	-0.000489385	-0.000489154	-0.00051926	-0.000553822	-0.000630988	-0.000441561	-0.000457268	-0.000360219	-0.000473336	-0.000551445	-0.000575254	-0.000601205	-0.000444123	-0.000473781	-0.000306558	-0.000630734	-0.000549804	-0.000287295	-0.000457336	-0.000345938	-0.000877271	-0.000717943	-0.000513892	-0.000434929	-0.000495173	-0.000353896	-0.00086328	-0.000389701	-0.000450935	-0.000767123	-0.000308102	-0.0004464	-0.00053872	-0.00044167	-0.000351992	-0.000354486	-0.000470413	-0.000653144	-0.000527355	-0.000351025	-0.000436835	-0.000391214	-0.000394091	-0.000424943	-0.000672248	-0.000464527
-0.000727713	-0.000813045	-0.000756409	-0.000609805	-0.000819222	-0.000725523	-0.000453733	-0.000403101	-0.000455125	-0.000699325	-0.000863175	-0.000579998	-0.000547542	-0.00053297	-0.00075417	-0.00065589	-0.000620966	-0.000452491	-0.000511996	-0.000828091	-0.000430129	-0.000724075	-0.000628457	-0.000728373	-0.000705755	-0.000509636	-0.00089193	-0.000899317	-0.000870271	-0.000732653	-0.00024085	-0.000562017	-0.000382102	-0.00065974	-0.000739995	-0.00101733	-0.000745384	-0.000548575	-0.000798516	-0.000581178	-0.00100748	-0.00076282	-0.000635159	-0.000884338	-0.000653564	-0.000741735	-0.000519371	-0.000662584	-0.00092117	-0.00056374
-0.000403192	-0.000567052	-0.000685841	-0.000319611	-0.000405541	-0.000616205	-0.000469542	-0.000380267	-0.000733562	-0.000734891	-0.000607339	-0.000742093	-0.000674066	-0.000436762	-0.000698071	-0.000712492	-0.000403566	-0.000477372	-0.000577896	-0.000406666	-0.000416342	-0.000897883	-0.000785515	-0.000700542	-0.000652802	-0.000632799	-0.000694123	-0.000549122	-0.000783957	-0.00064305	-0.000760462	-0.000439678	-0.000655694	-0.000420824	-0.000710852	-0.000757688	-0.000649313	-0.000709772	-0.000587636	-0.000699666	-0.000646167	-0.000866107	-0.000990186	-0.000839074	-0.000827554	-0.00104434	-0.000780313	-0.00100824	-0.000777494	-0.000919535
-0.000610379	-0.000343545	-0.000479888	-0.000539459	-0.000485855	-0.000261168	-0.000544071	-0.000509903	-0.000585427	-0.000307135	-0.000622927	-0.000508405	-0.000543773	-0.000537667	-0.00047011	-0.000436623	-0.00033743	-0.000558496	-0.000561356	-0.000408929	-0.000370417	-0.000708653	-0.000714071	-0.000903395	-0.000763214	-0.000525132	-0.000660964	-0.000349001	-0.000663785	-0.000791676	-0.000459451	-0.000889868	-0.000484911	-0.000699299	-0.000937581	-0.000855881	-0.000578633	-0.000656006	-0.000422039	-0.000720437	-0.000595748	-0.000713133	-0.000635845	-0.000523907	-0.000459987	-0.000580005	-0.000585164	-0.000747396	-0.000467486	-0.00067228
-0.000485954	-0.000336615	-0.000630636	-0.000498698	-0.000591272	-0.000506549	-0.000606679	-0.000343902	-0.000696907	-0.00035546	-0.00101888	-0.000403632	-0.000525382	-0.000766273	-0.000473452	-0.000739432	-0.000781711	-0.00062143	-0.000838025	-0.000553948	-0.000682497	-0.000633878	-0.000408866	-0.000501906	-0.000623864	-0.000586464	-0.000470614	-0.00069979	-0.000373116	-0.000858488	-0.000611686	-0.000382035	-0.000819543	-0.000839991	-0.000696765	-0.000898609	-0.000667706	-0.000741681	-0.000798259	-0.00088409	-0.000898196	-0.000858144	-0.000728725	-0.00113465	-0.000832469	-0.000582365	-0.000821869	-0.000794501	-0.000614593	-0.0010149
-0.000771637	-0.000513332	-0.00058063	-0.000464879	-0.000320548	-0.000769503	-0.000570514	-0.000326685	-0.000738491	-0.000480223	-0.000326802	-0.000641055	-0.000586829	-0.000906016	-0.000553274	-0.000709331	-0.000877974	-0.000607079	-0.000715164	-0.000708046	-0.000604365	-0.000613033	-0.000742505	-0.000696371	-0.000707234	-0.000467609	-0.000527162	-0.000860371	-0.000757656	-0.000692572	-0.000652762	-0.000778551	-0.000605416	-0.000873086	-0.000901806	-0.00107006	-0.000970127	-0.000695032	-0.000885115	-0.000652959	-0.00123466	-0.000682432	-0.000919019	-0.000899968	-0.00090018	-0.000930912	-0.000960813	-0.000815308	-0.000801608	-0.000702697
-0.000741684	-0.000663203	-0.000584653	-0.000644187	-0.00116534	-0.000819239	-0.000455384	-0.000518832	-0.000649223	-0.000725719	-0.000804152	-0.000665515	-0.000885103	-0.000572569	-0.000875996	-0.000782168	-0.00068586	-0.000785359	-0.000961149	-0.000945692	-0.000681335	-0.000562695	-0.000839534	-0.00083063	-0.000694982	-0.000723329	-0.000740818	-0.000672123	-0.00091223	-0.000612304	-0.000722624	-0.000659675	-0.000862627	-0.000717043	-0.000678919	-0.000861243	-0.00113114	-0.00102703	-0.000795949	-0.000755258	-0.00121744	-0.00111908	-0.000768925	-0.000728401	-0.000963544	-0.00115396	-0.000908648	-0.000546168	-0.00140593	-0.000817514
-0.000405839	-0.000182743	-0.000377403	-5.51459e-05	-0.000286733	-0.000199414	-0.000475317	-0.000268559	-0.00051141	-0.000276856	-0.000485584	-0.000531503	-0.000261214	-0.000544037	-0.000154381	-0.00025632	-0.000347278	-0.000414946	-0.000290102	-0.000256208	-0.000501997	-0.000648317	-0.000587259	-0.000620581	-0.000476545	-0.000413047	-0.000507972	-0.000346532	-0.000584966	-0.000468652	-0.000538493	-0.000612713	-0.000795411	-0.000661637	-0.000682887	-0.000543334	-0.00058822	-0.000464016	-0.000441861	-0.000366036	-0.000721285	-0.000832983	-0.000409549	-0.000635113	-0.000533886	-0.000789002	-0.000629352	-0.000615545	-0.000665653	-0.000636994
-0.000682217	-0.000515195	-0.000546997	-0.000734484	-0.00048359	-0.000704762	-0.000475411	-0.000498981	-0.000565566	-0.000574351	-0.000817863	-0.000790891	-0.000728657	-0.000751409	-0.000580692	-0.000713616	-0.000590718	-0.000566752	-0.000627072	-0.000881102	-0.000381996	-0.000838319	-0.000892759	-0.00076779	-0.000581476	-0.000821654	-0.000649949	-0.000686009	-0.000723173	-0.000837124	-0.000863957	-0.0007268	-0.000819324	-0.000699068	-0.000800144	-0.00087672	-0.00108328	-0.000803111	-0.000949745	-0.000582894	-0.0010124	-0.00114779	-0.000987943	-0.000867937	-0.00102478	-0.000980203	-0.000701669	-0.000899224	-0.000687161	-0.00106764
-0.000313489	-5.83513e-05	-0.000286254	-0.000274073	-0.00036471	-0.000310411	-0.000228426	-0.000503984	-0.000338851	-0.000477868	-0.000273721	-0.000289227	-0.000351546	-0.000177619	-0.000411675	-0.000342185	-0.000462989	-0.000308821	-0.000585141	-0.00036809	-0.000418553	-0.000598297	-0.000391126	-0.000370259	-0.000194754	-0.000306879	-0.000211446	-0.000410058	-0.000521646	-0.000460515	-0.000328174	-0.000562583	-0.000346345	-0.000320395	-0.000583197	-0.000507943	-0.000411588	-0.000446927	-0.000621697	-0.000655654	-0.000348073	-0.000474212	-0.000519589	-0.000638264	-0.000469952	-0.000639759	-0.000456574	-0.000834527	-0.000557336	-0.000456662
-5.8575e-05	-0.000262311	-0.000382889	-0.000343749	-7.41049e-05	-0.00041538	-0.000317527	-0.000461482	-0.00059094	-0.000405673	-0.000130113	-0.000422522	-0.000650087	-0.0007026	-0.000249073	-0.000457107	-0.000545432	-0.000483995	-0.000335035	-0.000306411	-0.000615037	-0.000673869	-0.000541106	-0.000314217	-0.000368691	-0.00042236	-0.000269165	-0.0002696	-0.000299203	-0.000322724	-0.00094962	-0.00064521	-0.000817627	-0.000389518	-0.000657586	-0.00043812	-0.000577927	-0.000703268	-0.00054861	-0.000657258	-0.00030904	-0.000549957	-0.000749379	-0.000570442	-0.000704704	-0.000415717	-0.000668741	-0.00057055	-0.000470581	-0.000610646
-0.000254609	5.67926e-05	-0.000295411	-0.000355888	-0.000130628	-0.000227368	-0.000470064	-0.000412195	-4.7012e-05	-0.000307201	-0.000492242	-0.000113079	-0.0001049	-0.000446418	-0.00025894	-4.70572e-05	-0.000362907	-0.000334022	-0.000168271	-0.000305459	-0.000278334	6.0266e-05	-7.47193e-06	-0.000438992	-0.000297849	-0.000373755	-0.000152147	-0.00036693	-0.000122561	-0.000332578	-0.000221048	-0.000551898	-0.00044726	-0.000286946	-0.000245641	-0.000528838	-0.000432882	-0.000310314	-0.000344249	-0.000569379	-0.000350354	-0.000256589	-0.000246929	-0.000359802	-0.000587747	-0.00011702	7.71702e-06	-0.000376956	-0.000480545	-0.00029268
-0.000399037	-0.000343019	-0.000170021	-0.000398243	-0.000322181	-0.000607849	-0.000179321	-9.10065e-05	-0.000269324	-0.000475613	3.42099e-05	-0.000416799	-0.000273831	-0.000227515	-0.000455714	-0.000105212	-0.000388861	-0.000359167	-0.000373973	-0.000513372	-0.000444597	-0.000270746	-0.0003862	-0.000152617	-0.000264621	-8.291e-05	-0.000243867	-0.000424251	-0.000423646	-0.000217855	-0.000368688	-0.000213187	-0.000466191	-0.000174763	-0.000247461	-0.00011384	-0.000375946	-0.000166587	-0.000609753	-0.000384561	-0.00042952	-0.000665966	-0.000480454	-0.000437567	-0.000652237	-0.000528926	-0.00056527	-0.000535883	-0.00058287	-0.000263638
-0.00053312	-0.000264257	-0.000412017	-0.000252553	-0.000264432	-0.000265484	-0.000293389	-0.000440789	-0.000186014	-0.00055014	6.51276e-05	-0.000347381	-0.000438586	-0.000114319	-0.00036979	-0.000311695	-0.000215724	-0.000464535	-0.000111171	-0.000581702	-0.000300819	-0.000308373	-0.000727413	-0.00063479	-0.000363365	-0.000383745	-0.000577045	-0.000573695	-0.000527375	-0.000411786	-0.000265765	-0.000460194	-0.000446736	-0.000239064	-0.000617808	-0.000676566	-0.000460705	-0.000555342	-0.000358575	-0.000474455	-0.000562934	-0.000450844	-0.000517298	-0.000252354	-0.000491561	-0.000733269	-0.000456885	-0.000606428	-0.000722632	-0.000334135
-0.00033381	-0.0003	-0.000176264	-0.000400666	-0.000412274	-0.00043606	-0.00029413	-0.000403255	-0.000226116	-0.000372827	-0.000589143	-0.000500506	-0.000441987	-0.000240704	-0.000213706	-0.00021629	-0.000388963	6.07549e-07	0.000117878	-0.000246907	-0.000336851	-0.000103068	-0.000240727	-0.000160731	-0.000639824	-0.000346714	-0.000735194	-0.000210576	-0.000295781	-0.00025903	-0.000477333	-0.000445086	-0.000462342	-0.000180664	-0.000244629	-7.99873e-05	-3.30379e-05	-0.000452113	-0.000472817	-0.000618508	-0.000159469	-0.000533477	-0.000544306	-0.000393063	-0.000419888	-0.000574833	-0.00028482	-0.000688398	-0.000562381	-0.000591448
-5.69724e-05	-6.16824e-05	-0.000302391	-6.36284e-06	-0.000168858	-0.000223084	-0.000373854	-0.000464699	-0.000180632	-0.000230583	-0.000115527	-0.000207231	6.3405e-05	-7.00514e-06	-3.63254e-05	-4.18921e-06	-8.62642e-05	-7.00547e-05	-0.000166892	-3.39407e-05	-0.000180924	-0.000209756	-3.03768e-05	-0.000109112	-0.000133276	2.00594e-05	-0.000148672	-0.000256069	-0.000155365	-0.000196676	-0.000343237	-9.3648e-05	-0.00016315	-0.000409758	-0.000223776	-0.000289286	8.49234e-06	-6.5958e-05	-0.000106377	-0.000286368	-0.000279478	-0.000185561	-0.000327123	-0.000287049	-0.000461974	-0.000268859	-0.000218824	-0.000357873	-0.000201996	-0.000395721
-0.000237127	-0.000526774	-0.000195461	-0.000400203	-0.000220659	-0.00028087	-0.000235698	-0.000563974	-0.000179377	-0.000466088	-0.000164998	-0.000497766	-0.00052823	-0.000334691	-0.000443688	-0.000470028	-0.000350493	-0.000209378	-0.000713975	-0.000373529	-0.000426836	-0.000255685	-3.23937e-05	-0.000637372	-0.000547953	-0.000226427	-0.000454309	-0.000465827	-0.000602908	-0.00062807	-0.000448734	-0.000527289	-0.000465954	-0.000202621	-0.000535143	-0.000344161	-0.000405772	-0.000487531	-0.00037021	-0.000561473	-0.0005432	-0.00034334	-0.000648139	-0.000444636	-0.000606109	-0.000527158	-0.000491453	-0.000679768	-0.000589769	-0.00053071
-0.000502079	-0.000174266	-0.000529791	-0.000395337	-0.000450421	-0.000346601	-0.00030029	-0.000671007	-0.000279929	-0.000296408	-0.00016505	-0.000397688	-0.000376436	-0.000163187	-0.000413339	-0.000438817	-0.000405238	-0.000590477	-0.00045675	-0.0001832	-0.000570324	-0.000366941	-0.000290817	-0.000451199	-0.000463474	-0.000271859	-0.000341264	-0.000380949	-0.000776673	-0.000119695	-0.000403874	-0.000707605	-0.000625562	-0.000675405	-0.000479986	-0.000594378	-0.000182552	-0.000399118	-0.000480201	-0.000546768	-0.000452741	-0.000290603	-0.000687105	-0.000660021	-0.000523376	-0.000563417	-0.000541001	-0.000463528	-0.000882543	-0.000669737
-0.000521314	-0.000800819	-0.000568003	-0.000572632	-0.000703823	-0.000565268	-0.000688445	-8.71758e-05	-0.000717147	-0.00043354	-0.000813679	-0.000659603	-0.000532145	-0.000551191	-0.00053527	-0.00065694	-0.000695501	-0.000628362	-0.00051912	-0.000492569	-0.00069391	-0.000577498	-0.000688135	-0.000919125	-0.000640678	-0.000387181	-0.000790292	-0.000744141	-0.00073169	-0.000613491	-0.000538745	-0.000635575	-0.00102358	-0.00066369	-0.000650096	-0.0008822	-0.000902299	-0.000431157	-0.000644125	-0.000794367	-0.000768904	-0.000852894	-0.000760279	-0.000794598	-0.000763983	-0.000665961	-0.000813698	-0.000611092	-0.000886753	-0.000761881
-0.000762706	-0.000482262	-0.000563692	-0.000534882	-0.000621742	-0.000299258	-0.000671978	-0.000589655	-0.00036826	-0.000598945	-0.000444599	-0.000374976	-0.000390404	-0.000491063	-0.000569402	-0.000371025	-0.000431273	-0.000415968	-0.000422352	-0.000509189	-0.000499978	-0.000194608	-0.000491982	-0.000761274	-0.000518066	-0.000513181	-0.000494424	-0.000471763	-0.00059067	-0.000416305	-0.000707782	-0.00090393	-0.000577893	-0.000755278	-0.000722073	-0.000468443	-0.000655337	-0.000600008	-0.000813238	-0.000459425	-0.000754482	-0.000757969	-0.000708568	-0.000643819	-0.000594867	-0.000604825	-0.000745177	-0.0010991	-0.000914454	-0.000654874
-0.00039207	-0.000588096	-0.000330264	-0.000338048	-0.000544557	-0.000248338	-0.000388789	-0.000419127	-0.00055307	-0.000814722	-0.000395491	-0.000273237	-0.000565707	-0.000576457	-0.00051315	-0.000744042	-0.00039506	-0.000446618	-0.000456169	-0.000426665	-0.000625053	-0.000697296	-0.000756017	-0.000452314	-0.00038301	-0.000181576	-0.000621832	-0.000425008	-0.000606989	-0.000534305	-0.000632246	-0.000360719	-0.000631394	-0.00103822	-0.000620026	-0.000567271	-0.000627914	-0.000628323	-0.000567432	-0.000376442	-0.000815142	-0.000897198	-0.000717817	-0.000884594	-0.000538685	-0.000774568	-0.000969589	-0.000639469	-0.00070802	-0.000883507
-0.000631572	-0.000698075	-0.000587931	-0.000577783	-0.000726917	-0.000459386	-0.000691491	-0.000827104	-0.000887644	-0.000608848	-0.00089871	-0.00081697	-0.000903411	-0.000605109	-0.0003625	-0.000918343	-0.000891103	-0.000702216	-0.000648557	-0.000484449	-0.00063086	-0.000790436	-0.000511148	-0.0009433	-0.000590846	-0.00095725	-0.00078703	-0.000713216	-0.000808485	-0.000816598	-0.00079003	-0.000708226	-0.000907642	-0.0007481	-0.000840158	-0.00101466	-0.00082767	-0.00093448	-0.000746285	-0.00075295	-0.000969329	-0.00100762	-0.000870118	-0.000896519	-0.000892097	-0.000774256	-0.00108413	-0.000768168	-0.000940831	-0.00120645
-0.000334671	-0.000350966	-0.00048222	-0.000404399	-0.000507277	-0.000136074	-0.000384574	-0.000287271	-0.000649665	-0.000208972	-0.000419675	-0.000272337	-0.000514039	-0.000456024	-0.000501621	-0.000580863	-0.000414589	-0.000130205	-0.000368973	-0.00024852	-0.000300409	-0.000366831	-0.000344899	-0.000616481	-0.000449031	-0.000622559	-0.000343773	-0.000136834	-0.000416204	-0.000304538	-0.000527912	-0.00064198	-0.000314816	-0.000546965	-0.000318283	-0.000290851	-0.000604767	-0.000398985	-0.000484054	-3.13827e-05	-0.000326171	-0.000698091	-0.000645516	-0.000594639	-0.000501551	-0.00035499	-0.000326298	-0.000499537	-0.000638671	-0.000549828
-0.00014313	-0.0004471	-0.000463049	-0.00038279	-0.000632353	-2.02767e-05	-0.000393261	-0.000350311	-0.000383848	-0.000562712	-0.000486117	-0.000546882	-0.000462289	-0.000259229	-0.000334248	-0.00042222	-0.000462839	-0.000724687	-0.000686569	-0.0007477	-0.00033882	-0.000631789	-0.000107828	-0.000648857	-0.000226082	-0.000505534	-0.000229131	-0.000384557	-0.00055271	-0.000442699	-0.000590572	-0.000267292	-0.000478685	-0.00059141	-0.000439422	-0.000792591	-0.00051969	-0.000342436	-0.000522754	-0.00045008	-0.000421328	-0.000588177	-0.000532397	-0.000787901	-0.000365393	-0.000295906	-0.000919769	-0.000416048	-0.000604859	-0.000462328
-0.000403847	-0.000277479	-0.000356504	-0.000328593	-0.000104738	-6.2213e-05	-0.000433071	-0.000295762	-0.000376043	-0.00043002	-0.000107887	-0.000247254	-0.000487568	-0.000435669	-0.000377421	-0.000586986	-0.000412774	-0.000479973	-0.000473552	-0.000651162	-0.000481344	-0.00049911	-0.000580381	-0.000229199	-0.000689591	-0.00036756	-0.000414965	-0.000342405	-0.000399413	-0.00050034	-0.000411718	-0.000371808	-0.00064205	-0.000411417	-0.000481188	-0.000600878	-0.000554878	-0.00044555	-0.000587305	-0.000369203	-0.000361663	-0.000436162	-0.000483567	-0.000638666	-0.000269131	-0.000371112	-0.000257271	-0.000525376	-0.000406819	-0.000443014
-0.000785174	-0.000614959	-0.000555482	-0.000397879	-0.000534835	-0.000512748	-0.000430969	-0.000218223	-0.00062171	-0.000547907	-0.000701215	-0.000224098	-0.000246925	-0.000450032	-0.000645797	-0.000562797	-0.000437301	-0.000639453	-0.00012195	-0.000351484	-0.000254723	-0.000371772	-0.000494343	-0.000256266	-0.000171743	-0.000588029	-0.000139466	-0.000148136	-0.000248561	-0.000309281	-0.000477194	-0.000336944	-0.000492953	-0.000610554	-0.000541728	-0.000625803	-0.000365118	-0.00068325	-0.000619311	-0.000222948	-0.000309037	-0.000545646	-0.000653419	-0.000558239	-0.000467151	-0.000490806	-0.000447085	-0.000441735	-0.00049017	-0.000454788
-0.000400877	-0.000619256	-0.000195009	-0.000232679	-0.000341567	-0.000230677	-0.000716031	-0.000265713	-0.000407955	-0.000431813	-0.000551629	-0.000295807	-0.000347423	-0.000570335	-0.000453362	-0.000443615	-9.65831e-05	-0.000160305	-0.000428162	-0.000470793	-0.000384355	-0.000307569	-0.00064747	-0.00034178	-0.000446244	-9.71302e-05	-0.000404928	-0.000459996	-0.000419466	-0.000584833	-0.000204403	-0.000239686	-0.000385387	-0.000207509	-0.000319263	-0.000342804	-0.000417131	-0.000252068	-0.000275456	-0.000342231	-0.000278082	-0.000399101	-0.000219948	-0.000247123	-0.000267159	-0.000291385	-0.000472715	-0.000305812	-0.00028341	-0.000206331
-0.00032317	-3.37833e-05	-0.000469548	-0.000255105	-8.77067e-05	-0.000164019	-0.000408605	-0.000567425	-0.000392909	-0.000357147	-0.000177251	-0.000362846	-0.000384791	-0.000429844	-0.000618335	-0.000455505	-0.000219995	-0.000320563	-0.000324114	-0.000367389	-0.000330466	-3.91603e-05	-0.000105697	-0.00040036	-0.00025952	-0.000561524	-8.8147e-05	-0.000264044	1.69735e-05	-0.000568335	-0.000584305	-0.000577394	-0.000149189	-0.000341229	-0.000309431	-0.000272243	-0.000155306	-0.000532138	-0.000240844	-0.000126702	-0.000480628	-6.7927e-05	-0.000423278	-0.000339302	-0.000256933	-0.000352442	-0.000534767	-0.000462294	-0.000229623	-0.000303929
-0.000247094	5.52942e-05	-0.00030501	-2.2572e-05	-8.85191e-05	-5.63457e-05	-3.94086e-06	-7.07148e-05	-0.000197022	0.000334459	-0.00033766	-0.000128473	9.51417e-06	2.34364e-06	-9.11094e-05	-2.91284e-05	-3.88404e-05	-5.89628e-05	-0.000137743	-9.68964e-07	-6.68347e-05	-0.000294046	8.48319e-05	-0.000118135	-0.000156527	2.00163e-05	-7.8403e-05	-0.000324417	-8.55491e-05	-0.000517491	0.000276377	-7.24188e-05	-8.6969e-05	-1.40985e-06	-8.30367e-05	-3.67323e-05	-2.69705e-05	-0.000215859	-2.47757e-05	-0.000171445	-0.000169721	-0.000174147	-6.19694e-06	0.000257317	-8.00398e-05	-0.000174949	-4.23126e-05	0.000132792	-0.00023403	-0.000130378
-0.000620897	-0.000395975	-0.000670563	-0.000552224	-0.000523694	-0.000403207	-0.000274817	-0.000492364	-0.000548865	-0.00028528	-0.000569854	-0.000762196	-0.000397078	-0.000603301	-0.000439484	-0.000258254	-0.000660483	-0.000435036	-0.000315665	-0.000475273	-0.000420175	-0.000390393	-0.000452559	-0.000500687	-0.000759462	-0.000502546	-0.00048407	-0.000542371	-0.000158608	-0.00052541	-0.000393627	-0.00047391	-0.000260148	-0.000202498	-0.000460487	-0.000246986	-0.000462224	-0.000333675	-0.00068867	-0.000562669	-0.000221373	-0.000343403	-0.000339576	-0.00011744	-0.000336894	-0.00054135	-0.000273674	-0.000134562	-0.000540786	-0.000352796
-7.3935e-06	-0.000117502	-3.70527e-06	-0.000326889	0.000132726	-0.000115759	1.8865e-05	4.62987e-05	0.000399349	6.57111e-05	0.000123588	9.12754e-05	0.000254865	-0.000307117	-0.000150773	2.70349e-05	5.16575e-05	0.000191365	-5.24931e-05	-0.000267063	-0.000112156	0.000173717	1.2828e-05	4.7666e-05	-0.000343462	5.98655e-05	-0.000146162	-7.95144e-05	0.000152648	0.000216702	0.000122997	-6.1255e-05	6.08028e-05	1.07757e-05	0.000272953	0.000140197	0.000197434	0.000170612	0.000154945	7.93407e-05	0.000230023	0.000623219	-2.99967e-05	5.48338e-05	0.000137152	0.000158165	0.000277517	0.000128676	0.000207691	0.000450385
-0.000200543	-0.00052268	-0.000346436	-0.000679173	-0.000401217	-0.000484433	-0.000385721	-0.000400137	-0.000346785	-0.000251593	-0.000457781	-0.000822706	-0.000315431	-0.000701956	-0.000567183	-0.000284769	-0.000399475	-0.000639349	-0.00027347	-0.00051354	-0.000453023	-0.000466741	-0.000254141	-0.000297246	-0.000438653	0.000172217	-0.000257589	-0.000428704	-0.000395769	-0.00044714	-0.0003812	-0.000164997	-0.000403931	-0.000380374	-0.000334355	-0.000492633	-0.000393562	-0.000333855	-0.000297911	-0.000358071	-0.000379809	-0.000519319	0.000212613	-0.00010033	-0.000322034	-4.46655e-05	-0.000418401	-0.000268432	-0.000336359	-0.000293081
-0.000171909	-0.000159857	-0.000377492	-0.000219141	1.66886e-05	-0.000470278	-0.000265374	-0.000141965	-6.43866e-05	-0.000146465	6.05254e-05	7.58791e-06	0.000114077	-0.000384609	-0.000335607	-0.000255014	5.84045e-07	8.28386e-06	0.000163964	0.000584399	-9.21689e-05	2.37928e-05	-0.000157496	-4.38328e-05	5.50857e-05	-4.20041e-05	1.72123e-05	-0.000213148	0.000114165	-2.87802e-05	-9.22948e-05	-6.3246e-05	8.08266e-06	0.000196353	-0.000148772	0.000189167	-0.000148527	-9.47151e-05	0.000138173	-7.49912e-05	-0.000199985	5.031e-05	-1.95107e-05	9.12999e-05	-0.000114391	-0.000337107	0.000344437	6.33585e-05	7.26653e-05	-8.35705e-05
-0.000663475	-0.000301211	-0.000431867	-0.000654716	-0.000402613	-0.00050207	-0.000505044	-0.000379486	-0.000616067	-0.000435088	-0.000659609	-0.000473379	-0.000330043	-0.000628616	-0.000322314	-0.000558072	-0.000445219	-0.000183748	-0.000141177	-0.000173591	-0.000447249	-0.000330237	-0.00036393	-0.000652782	-7.22993e-05	-0.000489672	-5.20778e-05	-0.00027769	-0.000242015	-0.000294628	-3.94712e-05	-0.000514275	-0.000276667	-0.000152909	-0.000409242	-0.000122649	-0.000272447	-0.000362383	-0.000292295	-0.000461375	-0.000284554	-0.000537065	-0.000467091	-0.000213193	-0.000462145	-0.000255749	-0.000551996	-0.000269165	-0.000266039	-5.66523e-05
-0.000218616	-0.000315145	-0.000156173	-0.000230654	-8.43989e-05	-0.000269351	-0.000155078	-0.000332558	-3.68004e-05	-0.000288706	-3.46563e-05	-0.000387451	-0.000328426	-0.000213334	1.96386e-05	-0.000145485	-0.000128855	4.22525e-05	-0.000192605	-0.000176639	-0.000188541	-0.000497726	-0.000112352	-0.000163171	-0.000337933	3.06276e-05	-0.000104294	-0.000357146	-0.000229387	-0.000169311	1.10751e-06	-0.000312521	-1.06369e-05	-0.000285573	-9.14007e-06	2.90294e-05	-0.000225995	0.000127097	5.4916e-06	-0.000504594	-3.2729e-05	-0.000183778	0.000190856	-8.21427e-05	0.000180239	5.56705e-05	-0.000142533	1.6824e-05	-0.000111203	-9.21707e-05
8.40636e-05	0.000238065	1.5019e-06	0.000113464	0.000148747	3.68574e-05	0.000221786	0.000364711	0.000165187	4.02061e-05	0.000206211	9.94135e-05	0.000114999	0.000193848	0.000222843	-0.000110625	-4.11592e-06	0.00018499	0.000223018	0.000290735	0.000184673	8.52104e-06	0.000405547	0.000148884	0.000138721	2.45048e-05	-0.000129245	0.000411868	0.000401705	4.68786e-05	0.000278688	0.000264876	0.000427742	0.000180731	9.04155e-05	9.1517e-05	0.000199261	8.96738e-05	8.79036e-05	0.000307261	1.19649e-05	-8.15241e-05	0.000135529	0.000193921	0.000169392	0.000256245	0.000236441	-2.03496e-05	0.000243313	0.000144583
[truncated: 951 more columns]
