# Supplementary material for: Highly tunable ground and excited state excitonic dipoles in multilayer 2H-MoSe2
Source: Nat Commun. 2024 May 23;15:4377. doi: 10.1038/s41467-024-48476-x (PMC11519368; doi:10.1038/s41467-024-48476-x)
Supplement: Supplementary file 3 — Source Data [file 41467_2024_48476_MOESM3_ESM.zip › Fig 2b.xlsx]

## Sheet: X
-4
-3.9
-3.8
-3.7
-3.6
-3.5
-3.4
-3.3
-3.2
-3.1
-3
-2.9
-2.8
-2.7
-2.6
-2.5
-2.4
-2.3
-2.2
-2.1
-2
-1.9
-1.8
-1.7
-1.6
-1.5
-1.4
-1.3
-1.2
-1.1
-1
-0.9
-0.8
-0.7
-0.6
-0.5
-0.4
-0.3
-0.2
-0.1
0
0.1
0.2
0.3
0.4
0.5
0.6
0.7
0.8
0.9
1
1.1
1.2
1.3
1.4
1.5
1.6
1.7
1.8
1.9
2
2.1
2.2
2.3
2.4
2.5
2.6
2.7
2.8
2.9
3
3.1
3.2
3.3
3.4
3.5
3.6
3.7
3.8
3.9
4
4.1
4.2
4.3
4.4
4.5
4.6
4.7
4.8
4.9
5
5.1
5.2
5.3
5.4
5.5
5.6
5.7
5.8
5.9
6

## Sheet: Y
1.74159	1.76101	1.66555	1.74345
1.74149	1.75994	1.66672	1.74345
1.74139	1.75887	1.66788	1.74346
1.74126	1.75783	1.66904	1.74347
1.74113	1.75679	1.67021	1.74347
1.74097	1.75578	1.67137	1.74348
1.74079	1.75479	1.67254	1.74348
1.74058	1.75383	1.6737	1.74349
1.74034	1.7529	1.67486	1.7435
1.74006	1.75201	1.67603	1.7435
1.73974	1.75116	1.67719	1.74351
1.73937	1.75036	1.67835	1.74352
1.73895	1.74961	1.67951	1.74353
1.73846	1.74893	1.68068	1.74353
1.73791	1.74831	1.68184	1.74354
1.73729	1.74776	1.683	1.74355
1.73661	1.74727	1.68416	1.74356
1.73587	1.74684	1.68532	1.74357
1.73507	1.74647	1.68648	1.74358
1.73422	1.74615	1.68764	1.74359
1.73333	1.74587	1.6888	1.7436
1.7324	1.74563	1.68996	1.74361
1.73144	1.74542	1.69112	1.74362
1.73045	1.74524	1.69228	1.74363
1.72944	1.74508	1.69344	1.74364
1.72841	1.74494	1.69459	1.74366
1.72736	1.74482	1.69575	1.74367
1.7263	1.74471	1.6969	1.74369
1.72523	1.74461	1.69806	1.7437
1.72414	1.74453	1.69921	1.74372
1.72305	1.74445	1.70037	1.74373
1.72195	1.74438	1.70152	1.74375
1.72084	1.74432	1.70267	1.74377
1.71973	1.74426	1.70382	1.74379
1.71862	1.7442	1.70497	1.74381
1.71749	1.74416	1.70612	1.74383
1.71637	1.74411	1.70727	1.74385
1.71524	1.74407	1.70841	1.74388
1.71411	1.74403	1.70955	1.74391
1.71297	1.744	1.7107	1.74393
1.71184	1.74396	1.71184	1.74396
1.7107	1.74393	1.71297	1.744
1.70955	1.74391	1.71411	1.74403
1.70841	1.74388	1.71524	1.74407
1.70727	1.74385	1.71637	1.74411
1.70612	1.74383	1.71749	1.74416
1.70497	1.74381	1.71862	1.7442
1.70382	1.74379	1.71973	1.74426
1.70267	1.74377	1.72084	1.74432
1.70152	1.74375	1.72195	1.74438
1.70037	1.74373	1.72305	1.74445
1.69921	1.74372	1.72414	1.74453
1.69806	1.7437	1.72523	1.74461
1.6969	1.74369	1.7263	1.74471
1.69575	1.74367	1.72736	1.74482
1.69459	1.74366	1.72841	1.74494
1.69344	1.74364	1.72944	1.74508
1.69228	1.74363	1.73045	1.74524
1.69112	1.74362	1.73144	1.74542
1.68996	1.74361	1.7324	1.74563
1.6888	1.7436	1.73333	1.74587
1.68764	1.74359	1.73422	1.74615
1.68648	1.74358	1.73507	1.74647
1.68532	1.74357	1.73587	1.74684
1.68416	1.74356	1.73661	1.74727
1.683	1.74355	1.73729	1.74776
1.68184	1.74354	1.73791	1.74831
1.68068	1.74353	1.73846	1.74893
1.67951	1.74353	1.73895	1.74961
1.67835	1.74352	1.73937	1.75036
1.67719	1.74351	1.73974	1.75116
1.67603	1.7435	1.74006	1.75201
1.67486	1.7435	1.74034	1.7529
1.6737	1.74349	1.74058	1.75383
1.67254	1.74348	1.74079	1.75479
1.67137	1.74348	1.74097	1.75578
1.67021	1.74347	1.74113	1.75679
1.66904	1.74347	1.74126	1.75783
1.66788	1.74346	1.74139	1.75887
1.66672	1.74345	1.74149	1.75994
1.66555	1.74345	1.74159	1.76101
1.66439	1.74344	1.74168	1.76209
1.66322	1.74344	1.74175	1.76319
1.66206	1.74343	1.74182	1.76429
1.66089	1.74343	1.74189	1.76539
1.65973	1.74342	1.74194	1.76651
1.65856	1.74342	1.742	1.76762
1.65739	1.74342	1.74205	1.76874
1.65623	1.74341	1.74209	1.76987
1.65506	1.74341	1.74213	1.771
1.6539	1.7434	1.74217	1.77213
1.65273	1.7434	1.7422	1.77327
1.65156	1.7434	1.74224	1.7744
1.6504	1.74339	1.74227	1.77554
1.64923	1.74339	1.74229	1.77669
1.64807	1.74338	1.74232	1.77783
1.6469	1.74338	1.74235	1.77897
1.64573	1.74338	1.74237	1.78012
1.64457	1.74337	1.74239	1.78127
1.6434	1.74337	1.74241	1.78242
1.64223	1.74337	1.74243	1.78357

## Sheet: Z
0.024	0.92172	0.976	0.07828
0.024	0.91188	0.976	0.08812
0.024	0.90029	0.976	0.09971
0.024	0.88657	0.976	0.11343
0.024	0.87027	0.976	0.12973
0.024	0.85087	0.976	0.14913
0.024	0.82775	0.976	0.17225
0.024	0.80026	0.976	0.19974
0.024	0.76773	0.976	0.23227
0.024	0.72963	0.976	0.27037
0.024	0.6857	0.976	0.31431
0.024	0.63615	0.976	0.36385
0.024	0.58188	0.976	0.41812
0.024	0.52447	0.976	0.47553
0.024	0.46608	0.976	0.53392
0.024	0.40904	0.976	0.59096
0.024	0.35545	0.976	0.64455
0.024	0.30678	0.976	0.69322
0.024	0.26379	0.976	0.73621
0.024	0.22662	0.976	0.77338
0.024	0.19495	0.976	0.80505
0.024	0.16821	0.976	0.83179
0.024	0.14574	0.976	0.85426
0.024	0.12688	0.976	0.87312
0.024	0.11104	0.976	0.88896
0.024	0.0977	0.976	0.9023
0.024	0.08641	0.976	0.91359
0.024	0.07683	0.976	0.92317
0.024	0.06864	0.976	0.93136
0.024	0.06162	0.976	0.93838
0.024	0.05557	0.976	0.94443
0.024	0.05032	0.976	0.94968
0.024	0.04575	0.976	0.95425
0.024	0.04175	0.976	0.95825
0.024	0.03823	0.976	0.96177
0.024	0.03513	0.976	0.96487
0.024	0.03238	0.976	0.96762
0.024	0.02992	0.976	0.97008
0.024	0.02773	0.976	0.97227
0.024	0.02577	0.976	0.97423
0.024	0.024	0.976	0.976
0.02577	0.024	0.97423	0.976
0.02773	0.024	0.97227	0.976
0.02992	0.024	0.97008	0.976
0.03238	0.024	0.96762	0.976
0.03513	0.024	0.96487	0.976
0.03823	0.024	0.96177	0.976
0.04175	0.024	0.95825	0.976
0.04575	0.024	0.95425	0.976
0.05032	0.024	0.94968	0.976
0.05557	0.024	0.94443	0.976
0.06162	0.024	0.93838	0.976
0.06864	0.024	0.93136	0.976
0.07683	0.024	0.92317	0.976
0.08641	0.024	0.91359	0.976
0.0977	0.024	0.9023	0.976
0.11104	0.024	0.88896	0.976
0.12688	0.024	0.87312	0.976
0.14574	0.024	0.85426	0.976
0.16821	0.024	0.83179	0.976
0.19495	0.024	0.80505	0.976
0.22662	0.024	0.77338	0.976
0.26379	0.024	0.73621	0.976
0.30678	0.024	0.69322	0.976
0.35545	0.024	0.64455	0.976
0.40904	0.024	0.59096	0.976
0.46608	0.024	0.53392	0.976
0.52447	0.024	0.47553	0.976
0.58188	0.024	0.41812	0.976
0.63615	0.024	0.36385	0.976
0.6857	0.024	0.31431	0.976
0.72963	0.024	0.27037	0.976
0.76773	0.024	0.23227	0.976
0.80026	0.024	0.19974	0.976
0.82775	0.024	0.17225	0.976
0.85087	0.024	0.14913	0.976
0.87027	0.024	0.12973	0.976
0.88657	0.024	0.11343	0.976
0.90029	0.024	0.09971	0.976
0.91188	0.024	0.08812	0.976
0.92172	0.024	0.07828	0.976
0.93011	0.024	0.06989	0.976
0.93731	0.024	0.06269	0.976
0.94351	0.024	0.05649	0.976
0.94888	0.024	0.05112	0.976
0.95355	0.024	0.04645	0.976
0.95763	0.024	0.04237	0.976
0.96122	0.024	0.03878	0.976
0.96439	0.024	0.03561	0.976
0.9672	0.024	0.0328	0.976
0.9697	0.024	0.0303	0.976
0.97193	0.024	0.02807	0.976
0.97393	0.024	0.02607	0.976
0.97572	0.024	0.02428	0.976
0.97735	0.024	0.02265	0.976
0.97881	0.024	0.02119	0.976
0.98015	0.024	0.01985	0.976
0.98136	0.024	0.01864	0.976
0.98247	0.024	0.01753	0.976
0.98348	0.024	0.01652	0.976
0.98441	0.024	0.01559	0.976
