# Supplementary material for: Highly tunable ground and excited state excitonic dipoles in multilayer 2H-MoSe2
Source: Nat Commun. 2024 May 23;15:4377. doi: 10.1038/s41467-024-48476-x (PMC11519368; doi:10.1038/s41467-024-48476-x)
Supplement: Supplementary file 3 — Source Data [file 41467_2024_48476_MOESM3_ESM.zip › Fig 2d.xlsx]

## Sheet: X
0
0.005
0.005
0.01
0.01
0.04
0.04
0.03
0.03
0.05
0.05

## Sheet: Y
0		0.057
-0.006		0.057
	0.012		0.063
-0.015		0.055
	0.021		0.067
-0.072		0.053
	0.071		0.076
-0.053		0.051
	0.057		0.081
-0.091		0.053
	0.0926		0.0796
