# Supplementary material for: Highly tunable ground and excited state excitonic dipoles in multilayer 2H-MoSe2
Source: Nat Commun. 2024 May 23;15:4377. doi: 10.1038/s41467-024-48476-x (PMC11519368; doi:10.1038/s41467-024-48476-x)
Supplement: Supplementary file 3 — Source Data [file 41467_2024_48476_MOESM3_ESM.zip › Fig 2e.xlsx]

## Sheet: X1_0.03
0.005
0.007
0.009
0.011
0.013
0.015
0.017
0.019
0.021
0.023
0.025
0.027
0.029
0.031
0.033
0.035
0.037
0.039
0.041
0.043
0.045
0.047
0.049
0.051
0.053
0.055
0.057
0.059
0.061
0.063
0.065
0.067
0.069
0.071
0.073
0.075
0.077
0.079
0.081
0.083
0.085
0.087
0.089
0.091
0.093
0.0951
0.0971
0.0991
0.1011
0.1031
0.1051
0.1071
0.1091
0.1111
0.1131
0.1151
0.1171
0.1191
0.1211
0.1231
0.1251
0.1271
0.1291
0.1311
0.1331
0.1351
0.1371
0.1391
0.1411
0.1431
0.1451
0.1471
0.1491
0.1511
0.1531
0.1551
0.1571
0.1591
0.1611
0.1631
0.1651
0.1671
0.1691
0.1711
0.1731
0.1751
0.1771
0.1791
0.1811
0.1831
0.1851
0.1871
0.1891
0.1911
0.1931
0.1951
0.1971
0.1991
0.2011
0.2031

## Sheet: Y1_0.03
1
0.76124
0.75182
0.74786
0.74744
0.74503
0.73383
0.70882
0.66916
0.6182
0.5614
0.50399
0.44971
0.40061
0.35744
0.32017
0.28834
0.26138
0.23868
0.21971
0.20402
0.19124
0.1811
0.17338
0.16794
0.16456
0.16296
0.16262
0.16265
0.16189
0.15918
0.15388
0.14622
0.13712
0.12761
0.11853
0.1103
0.1031
0.09692
0.09167
0.08722
0.08348
0.08032
0.07768
0.07548
0.07366
0.07218
0.07098
0.07007
0.06941
0.06898
0.06877
0.06877
0.06899
0.06941
0.07004
0.07088
0.07195
0.07325
0.07481
0.07663
0.07875
0.08119
0.08399
0.08719
0.09086
0.09504
0.09983
0.1053
0.1116
0.11886
0.12725
0.137
0.14836
0.16165
0.17725
0.19556
0.217
0.24193
0.27048
0.30239
0.33671
0.37162
0.40424
0.4308
0.44761
0.45255
0.44655
0.4334
0.4181
0.40505
0.39727
0.39634
0.40273
0.416
0.4349
0.45754
0.48187
0.50632
0.53011

## Sheet: X2_0.03
-0.0024
-0.0004
0
0.0038
0.0174
0.0177
0.0246
0.0274
0.0308
0.0335
0.0651
0.0654
0.1402
0.1464
0.1693
0.1695
0.1758
0.1759
0.1845
0.1906
0.1953
0.1995
0.1997
0.2
0.2014
0.2019
0.2025

## Sheet: Y2_0.03
0.65471
0.65461
0.51726
0.51704
0.05099
0.05071
0.02998
0.02167
0.26148
0.25351
0.1151
0.10499

## Sheet: X1_0
0.051
0.053
0.055
0.057
0.059
0.061
0.063
0.065
0.067
0.069
0.071
0.073
0.075
0.077
0.079
0.081
0.083
0.085
0.087
0.089
0.091
0.093
0.0951
0.0971
0.0991
0.1011
0.1031
0.1051
0.1071
0.1091
0.1111
0.1131
0.1151
0.1171
0.1191
0.1211
0.1231
0.1251
0.1271
0.1291
0.1311
0.1331
0.1351
0.1371
0.1391
0.1411
0.1431
0.1451
0.1471
0.1491
0.1511
0.1531
0.1551
0.1571
0.1591
0.1611
0.1631
0.1651
0.1671
0.1691
0.1711
0.1731
0.1751
0.1771
0.1791
0.1811
0.1831
0.1851
0.1871
0.1891
0.1911
0.1931
0.1951
0.1971
0.1991
0.2011
0.2031

## Sheet: Y1_0
0.09133
0.08665
0.0825
0.07883
0.07559
0.07274
0.07024
0.06806
0.06618
0.06459
0.06326
0.06219
0.06137
0.0608
0.0605
0.06046
0.06069
0.06123
0.0621
0.06334
0.06502
0.06718
0.06993
0.07336
0.07761
0.08282
0.08917
0.09681
0.10579
0.11602
0.12703
0.13784
0.14693
0.15256
0.15358
0.15004
0.14319
0.13479
0.12636
0.11891
0.11292
0.10851
0.10569
0.10436
0.10445
0.10589
0.10869
0.11288
0.11857
0.12589
0.13508
0.14641
0.16023
0.17695
0.19697
0.22063
0.248
0.27861
0.31099
0.34234
0.36848
0.38476
0.38779
0.37719
0.35577
0.3281
0.29862
0.27052
0.24558
0.2245
0.20734
0.19387
0.18372
0.17655
0.17209
0.17012
0.17052

## Sheet: X2_0
0.0177
0.0792
0.0795
0.0854
0.0856
0.1177
0.118
0.1181
0.1183
0.174
0.1742
0.1743
0.1745
0.1916
0.1917
0.1976
0.1977
0.2089

## Sheet: Y2_0
0.05487
0.05823
0.14835
0.14897
0.11455
0.11311
