# Supplementary material for: Highly tunable ground and excited state excitonic dipoles in multilayer 2H-MoSe2
Source: Nat Commun. 2024 May 23;15:4377. doi: 10.1038/s41467-024-48476-x (PMC11519368; doi:10.1038/s41467-024-48476-x)
Supplement: Supplementary file 3 — Source Data [file 41467_2024_48476_MOESM3_ESM.zip › Fig 3a.xlsx]

## Sheet: X
1.78042	1.7791	1.77779	1.77648	1.77517	1.77386	1.77255	1.77125	1.76994	1.76864	1.76734	1.76605	1.76475	1.76346	1.76217	1.76088	1.75959	1.75831	1.75702	1.75574	1.75446	1.75319	1.75191	1.75064	1.74937	1.7481	1.74683	1.74556	1.7443	1.74304	1.74178	1.74052	1.73926	1.73801	1.73675	1.7355	1.73425	1.73301	1.73176	1.73052	1.72928	1.72804	1.7268	1.72556	1.72433	1.72309	1.72186	1.72063	1.71941	1.71818
[truncated: 123 more columns]

## Sheet: Y
-4	-3.99	-3.98	-3.97	-3.96	-3.95	-3.94	-3.93	-3.92	-3.91	-3.9	-3.89	-3.88	-3.87	-3.86	-3.85	-3.84	-3.83	-3.82	-3.81	-3.8	-3.79	-3.78	-3.77	-3.76	-3.75	-3.74	-3.73	-3.72	-3.71	-3.7	-3.69	-3.68	-3.67	-3.66	-3.65	-3.64	-3.63	-3.62	-3.61	-3.6	-3.59	-3.58	-3.57	-3.56	-3.55	-3.54	-3.53	-3.52	-3.51
[truncated: 951 more columns]

## Sheet: Z
-0.00178554	0.000179433	-0.00230449	0.000161426	-0.000274244	-0.000800886	-0.00153224	-0.000299766	-0.00130206	-0.000995248	-0.000544879	0.000122577	-0.000718297	-0.000258257	0.000239359	0.000843517	-0.0021518	0.000172743	0.000453047	-0.000356246	0.000538417	0.000374343	-0.000241636	0.000237041	-0.000908583	0.00017619	-0.000501335	-0.000877384	-0.000197658	0.00162441	-0.00148053	-0.000847423	3.5579e-05	-0.000531595	0.000386058	-0.00134763	-0.00250729	0.00105152	-0.000105835	-0.00116175	-0.000670775	0.00096989	-0.000540913	-0.00168604	-0.00230254	3.69465e-05	-0.000964987	-3.57941e-06	-0.00053152	-0.00114876
-0.00233624	-0.00276172	-0.00247234	-0.00365142	-0.000789253	-0.00121067	-0.00231562	-0.0024973	-0.00215602	-0.00340081	-0.00234408	-0.00251477	-0.00392923	-0.00330708	-0.0030031	-0.00360633	-0.00265089	-0.00206939	-0.00088203	-0.00354781	-0.00299132	-0.0022781	-0.00405627	-0.00209994	-0.00286648	-0.00332441	-0.00363208	-0.0039699	-0.00302538	-0.00278157	-0.0010103	-0.00341256	-0.00373769	-0.00336677	-0.0053537	-0.00331973	-0.00386988	-0.00306448	-0.00450661	-0.00408411	-0.00362959	-0.0033604	-0.00387621	-0.00287315	-0.0030546	-0.00463833	-0.0038476	-0.00399448	-0.00266755	-0.00398085
-0.00138604	-0.00124938	5.64053e-05	-0.000925109	-0.000570801	-0.00246072	-0.00199737	-0.000760287	-0.00210278	-0.00172939	-0.00192214	-0.00129617	-0.00336024	-0.00121656	-0.00241977	-0.00137868	-0.00164229	-3.41461e-06	-0.000643534	-0.00173756	-0.000651129	-0.000269356	-0.00316717	-0.00220404	-0.00325399	-0.00221053	-0.00292545	-0.00274376	-0.00220122	-0.00147287	-0.00138485	-0.00292275	-0.00259126	-0.00174612	-0.00133101	-0.0022259	-0.00206111	-0.00358943	-0.0016528	-0.0025844	-0.00351396	-0.00278407	-0.00309095	-0.00122178	-0.00188618	-0.00240203	-0.00180537	-0.00160537	-0.00302704	-0.00383773
-0.00228018	-0.00203088	-0.00107779	-0.000953669	-0.000316154	-0.000757939	4.91399e-05	-0.00127521	0.00037486	-0.00167046	-0.00127396	-0.00232312	-0.00142413	-0.00304956	-0.00110312	-0.00117186	-0.00164132	-0.00232879	-0.00136101	-0.00197054	-0.00301114	-0.00247268	-0.00350009	-0.0024611	-0.00270998	-0.00133505	-0.00217397	-0.00172591	-0.0015022	-0.00320632	-0.00290808	-0.000903592	-0.0029225	-0.00328082	-0.00167773	-0.00116739	-0.00252691	-0.0021184	-0.00206731	-0.00306474	-0.00219501	-0.00244122	-0.00413572	-0.00256506	-0.00296837	-0.00289731	-0.00412348	-0.00245966	-0.00300942	-0.00344611
-0.00112418	-0.000811551	-0.00346972	-0.000717267	-0.000258303	-0.000974778	-0.00117009	-0.000395798	-0.00084672	-0.000833259	-0.000309381	0.00138035	-0.00132609	-0.00136918	-0.000922465	-0.000419669	-0.000765342	0.000307199	-0.000386204	-0.00237645	-0.00145683	-0.00157207	-0.00110936	0.000639867	-0.00162609	-0.00312026	-0.00166584	-0.00165382	-0.000987083	-0.00157328	-0.00212269	-0.00300396	-0.00178597	-0.00135026	-0.00306211	-0.00340099	-0.00262028	-0.00396946	-0.0031868	-0.00176558	-0.00309362	-0.00209872	-0.00284466	-0.00332557	-0.00411311	-0.00397849	-0.00236701	-0.00244209	-0.00401642	-0.00220969
-0.000127566	0.00174053	0.0019622	0.00202684	0.00240204	0.00268028	0.00248144	0.0010179	-0.000200612	0.00214542	0.000278002	0.000125332	0.00243556	0.00167647	0.000349888	-5.34982e-05	0.000965684	0.00257093	-0.000673739	0.000300619	0.00144392	-0.000165903	-0.000364767	-0.000679873	0.000279806	0.00237132	-0.000259362	-0.000288144	-0.000127508	-0.000148811	-0.00156052	6.42885e-05	-1.36852e-05	0.000569279	0.000271425	0.000313548	-0.00108888	0.000841951	-5.6237e-05	-0.000152827	-0.000631303	-0.000516097	0.00057789	-0.00142948	-0.000405127	-0.00252233	-0.00234302	9.48734e-05	-0.00140925	-0.00167686
0.000891244	0.000500949	0.00138735	0.00220929	0.00211682	0.00245387	0.00236688	0.00175621	0.00110265	0.00214373	0.000586536	0.0020218	-0.000537035	0.000777833	0.00209964	0.00092309	-0.000364138	0.00252432	-0.000574738	0.00216682	-0.000282577	0.000615839	0.000711921	-0.00153289	0.00136254	0.00130142	0.00039295	-0.000280785	-0.000122548	-0.00117068	-0.000652746	0.00132911	-0.000751257	0.00107089	0.00115395	0.000110348	0.000508852	0.000908103	-0.0011298	-0.000845791	-0.000405022	-0.00178421	-0.000283612	-0.00041673	-0.00125285	-0.00219831	0.00126943	-0.000224155	0.000498917	-0.00109948
0.0029004	0.000694136	0.00122636	0.00270852	0.00205277	0.000739005	0.00185496	0.000851744	0.00126988	0.00138247	0.0011431	0.00113473	0.000644176	0.000341514	-0.000852255	-0.000124342	0.00173251	0.000727296	0.000511334	0.000802662	0.00118447	-0.000189875	-0.000552653	-0.00152709	0.000965902	0.000328118	-0.000579788	-0.000584114	-0.000604438	-0.00182973	-0.000627806	7.99805e-05	-0.000665419	-0.000554556	-0.000958185	-0.000968302	0.000497459	-0.00157633	-0.000427555	-0.0012349	-0.00112935	-0.00163649	-0.00219747	-0.000681766	-0.00218875	-0.00228288	-0.000826279	-0.000715713	-0.000715465	-0.00261137
0.00447984	0.00342691	0.00319206	0.00346408	0.0027786	0.00377987	0.0042354	0.00516086	0.00404067	0.00546909	0.00360318	0.00342767	0.00505605	0.00297334	0.00465954	0.00372182	0.00345017	0.00199835	0.00193101	0.00320988	0.00318992	0.00365512	0.00404698	0.00209054	0.00316749	0.0040405	0.00347219	0.00370492	0.00272785	0.00208775	0.00177628	0.00380125	0.00345963	0.00249877	0.00253418	0.003366	0.00277423	0.00214508	0.0020953	0.00224875	0.000943112	0.000654517	0.00222282	0.00187688	0.000936218	0.0010978	0.00266888	0.00148652	0.00113696	0.00251105
0.00615426	0.00392272	0.00407434	0.00528206	0.00394234	0.00551012	0.00519993	0.00466714	0.00593561	0.00416011	0.0048682	0.00543127	0.00527343	0.00386218	0.00310105	0.00382309	0.00301408	0.00355558	0.00370608	0.00369309	0.0030338	0.00345449	0.00426438	0.00324707	0.00415989	0.00400655	0.0035642	0.00338195	0.00292085	0.00209981	0.00316169	0.00441018	0.00134401	0.00217095	0.00136103	0.00294509	0.00189135	0.00227448	0.00285756	0.0024367	0.00321412	0.000971077	0.00237182	0.00171142	0.00220856	0.00100415	0.00187841	0.00083619	0.00115279	0.00220482
0.00575702	0.00660555	0.00498578	0.00454016	0.00327537	0.0049897	0.00411714	0.00468351	0.00278	0.00499585	0.00481507	0.0045259	0.00546193	0.00630546	0.0041453	0.00383289	0.00332761	0.00277526	0.00486533	0.00449918	0.00430279	0.00438872	0.00321091	0.00234215	0.00285237	0.00342042	0.00272382	0.00175453	0.00485513	0.00445577	0.00223735	0.00112421	0.0027014	0.00401664	0.00326838	0.00264331	0.00133811	0.00258094	0.00219255	0.00350349	0.00333598	0.00234286	0.00226621	0.00328379	0.00117568	0.00230076	0.00273982	0.00212665	0.00127395	0.000427402
0.00591802	0.00596041	0.00690923	0.00633557	0.00565197	0.00561103	0.00458022	0.00475599	0.00372301	0.00382297	0.00431218	0.00307387	0.00617792	0.00453721	0.00518963	0.00463505	0.005276	0.00438183	0.00405577	0.00441796	0.00484286	0.00515573	0.00555767	0.00303503	0.00526535	0.00480283	0.00490928	0.00547926	0.00354258	0.00396402	0.00398773	0.00433275	0.00445369	0.00356199	0.00484755	0.00425674	0.00455593	0.00568394	0.00384497	0.0018852	0.00288622	0.00445477	0.00454072	0.00472154	0.00396872	0.00330484	0.00321889	0.00331997	0.00280181	0.00341397
0.00424672	0.00327363	0.00256713	0.00371208	0.00176015	0.00209245	0.00363037	0.00469914	0.00392237	0.00298344	0.00426211	0.00504627	0.00314085	0.00269906	0.00297022	0.00381402	0.00220289	0.00345925	0.00207942	0.00512576	0.00281789	0.00336234	0.00330945	0.00313867	0.00321946	0.0020616	0.00329797	0.00363809	0.00251383	0.00357579	0.00356954	0.00168033	0.00296614	0.0038141	0.00348867	0.00155062	0.00219058	0.00126036	0.0027868	0.00220274	0.00218759	0.00174119	0.000403113	0.00299982	0.0019959	0.00276515	0.00336285	0.00147215	0.00171575	0.00164422
0.00832248	0.00780191	0.00874372	0.00622962	0.00786742	0.00744698	0.00570355	0.00617607	0.00500344	0.00625206	0.00712829	0.00572573	0.00712875	0.00798732	0.00622387	0.00562867	0.00665185	0.00533172	0.00827123	0.00646652	0.00681079	0.00699058	0.00829597	0.00823547	0.00614702	0.00638104	0.00545382	0.00691246	0.00708705	0.00852442	0.00529699	0.00564798	0.00757692	0.00721807	0.00800485	0.00563561	0.00622651	0.00636522	0.00654758	0.00751596	0.00628128	0.00629429	0.00627525	0.00663878	0.00573473	0.00709369	0.00436992	0.00498135	0.00570952	0.0060866
0.00618452	0.00562555	0.00805444	0.00382105	0.00547405	0.00479483	0.00528715	0.00636935	0.00703543	0.00496989	0.00594348	0.00628144	0.0062401	0.00574801	0.0066138	0.0071955	0.00458883	0.00520504	0.00613037	0.00577715	0.00464766	0.00480039	0.00525495	0.00666754	0.0047104	0.00437686	0.00654522	0.00426305	0.00609437	0.00464288	0.00627184	0.00540858	0.00412864	0.00500456	0.00406392	0.0060026	0.00629914	0.00575778	0.00292271	0.00458007	0.00673697	0.00535916	0.00635519	0.0048546	0.00569837	0.00583896	0.00463983	0.00507764	0.0025458	0.00690742
0.00319802	0.00268509	0.00442186	0.00476846	0.00174226	0.00265316	0.00229117	0.00232327	0.00293877	0.00295807	0.00265487	0.00205643	0.00275591	0.00216451	0.00242724	0.00308404	0.00149931	0.00397564	0.00175066	0.00289695	0.00389199	0.00324676	0.00301452	0.00398653	0.0030524	0.00106704	0.00111327	0.00444769	0.00340874	0.00249553	0.00323208	0.00320513	0.00238975	0.00226931	0.00398537	0.00234608	0.00149149	0.00295761	0.0018271	0.00342057	0.00345051	0.0031083	0.00253425	0.00221572	0.00393279	0.00388508	0.00130562	0.00296144	0.00178724	0.00178317
0.00423559	0.00529191	0.00447036	0.00390445	0.00469034	0.00356466	0.00441263	0.00402059	0.00319692	0.00274353	0.00299455	0.00404545	0.00309931	0.00529594	0.00613217	0.00424497	0.00567524	0.00458645	0.00396953	0.00358565	0.00491338	0.00344221	0.00449467	0.0034325	0.00268128	0.00277527	0.00458763	0.00541407	0.00354251	0.00404236	0.00356677	0.00396568	0.00518163	0.00531506	0.00421531	0.003356	0.00592751	0.00337323	0.00301952	0.00347445	0.00492685	0.00453558	0.00431792	0.00286607	0.00348082	0.00452197	0.00341849	0.00513209	0.00447884	0.00386271
0.0033206	0.00230841	0.00328538	0.00210394	0.00124816	0.00151308	0.00190617	0.00323985	0.0019218	0.00209267	0.00287712	0.00403469	0.00214083	0.00192256	0.00224551	0.00137424	0.00364276	0.00339625	0.00334535	0.00144373	0.00244633	0.00346985	0.00363754	0.00315242	0.00318658	0.0020645	0.00436732	0.00424672	0.00244173	0.00296774	0.00327401	0.00438017	0.00408033	0.00312282	0.00285503	0.00247954	0.00383573	0.00363876	0.00339083	0.00175429	0.00220726	0.00315519	0.00344607	0.0018171	0.0039114	0.00209856	0.00381598	0.00306099	0.00302228	0.00433182
0.00277241	0.00178766	0.00243338	0.00026285	0.00106258	0.00111225	0.00195681	0.00183446	0.00289242	0.00353349	0.00225985	0.00380775	0.00278408	0.00304496	0.00172082	0.00305775	0.00172525	0.00355181	0.000813981	0.00267912	0.0034064	0.00274377	0.00188814	0.00367369	0.00305889	0.00305566	0.000313824	0.001869	0.00361421	0.00216785	0.00333415	0.00093644	0.00336443	0.00390461	0.00285964	0.00330959	0.00258074	0.00215146	0.00236091	0.00513745	0.00341802	0.00238487	0.00270487	0.00230843	0.00333786	0.00343499	0.00284066	0.00357007	0.00458021	0.00352194
0.00184595	0.00198544	0.00322976	0.00353583	0.00324478	0.00322099	0.000378968	0.00114551	0.00237468	0.0018593	0.00152258	0.000717748	0.00209925	0.00321148	0.00230424	0.00185105	0.00349264	0.00153323	0.00408716	0.00136196	0.00270988	0.00248347	0.00281652	0.00219367	0.00483583	0.0019649	0.00285974	0.00267387	0.00337651	0.00155607	0.00250058	0.00494366	0.00236584	0.000955884	0.00225949	0.00321387	0.00292238	0.00340448	0.0035642	0.00369092	0.00356582	0.00371671	0.00405455	0.00228462	0.00287884	0.0035799	0.00357688	0.0034451	0.00476848	0.00448671
-0.00049664	-0.00243724	-0.00214419	-0.00163753	-0.00264172	-0.00256298	-0.00190497	-0.00162102	0.000160762	-0.0013116	0.000250192	-0.00221082	-0.00123821	-0.0035618	-0.00197481	-0.000467643	-0.000531535	-0.0010504	-0.00140633	-0.00211558	-0.00144162	-0.00132557	-0.00137502	-0.000849194	-0.00128189	-0.00278449	0.000321985	-0.000946839	-0.000806242	-0.00198054	-0.000529167	-0.000618929	5.82473e-05	-0.00224088	-0.00190929	0.000389155	0.000397561	0.000532587	-0.000134879	-0.000685675	0.000675312	0.000489651	7.58699e-05	-0.000923843	-0.000532915	-0.00106426	0.00143622	-0.000333675	7.33807e-05	0.00151946
-0.00140561	-0.00133517	-0.00204664	-0.00030094	-0.00168548	-0.00170085	-0.00228031	-0.00129135	-0.00265507	-5.73527e-05	-0.00180761	-0.00142509	-0.000219662	-0.000111932	-0.0013897	-0.00193873	-0.000781106	-0.00127038	-0.00184433	-0.0017091	-0.00120363	-0.000649478	0.000117051	-0.000481674	-0.000492241	-3.72357e-05	-0.000671561	-0.000159971	-0.000914103	0.000572343	-0.00134674	-0.00035298	-8.32519e-05	-0.000658276	0.00228626	-0.00152909	-0.000547127	-0.00114005	0.00047283	-0.000523006	-0.00124255	0.000123689	-0.000958749	0.000774885	-0.000772807	-0.00108661	0.000474276	7.07225e-05	0.00080862	-0.000153308
-0.000442606	0.000797298	-0.00015146	-0.00157408	0.00154882	-0.000456458	-0.0021043	-0.000347129	-0.00113648	-0.000557479	7.38159e-05	0.000467686	-0.00140156	0.000944469	-0.000704433	-0.000964999	-0.000242826	0.00026778	0.00143109	-0.000544832	-0.00121125	0.00141557	0.00110789	-8.25932e-06	-0.000253139	0.000129618	0.0011758	-0.000873821	-3.02403e-05	0.00105477	-1.96079e-05	0.000673092	0.000322043	-0.000514913	0.000506817	0.00110624	0.00289728	0.00173644	0.00116944	0.000444535	0.00120652	0.00137831	0.00159884	0.000552323	6.82635e-05	0.00129481	0.00250225	0.000947902	0.00193868	0.00277644
-0.00290355	-0.00147127	-0.0024338	-0.00220037	-0.00120145	-0.00177588	-0.00295935	-0.00292284	-0.000543866	0.000163051	-0.00157059	-0.00203654	-0.00136589	-0.0026433	-0.00205711	-0.00136545	-0.00187986	-0.00136452	-0.00211258	-0.000661139	-0.00197556	-0.00173406	-0.00228898	-0.00141787	-0.00015232	-0.000308615	-0.00101798	-0.0015582	-0.00256465	0.00014718	3.93509e-05	-0.00167261	-0.00104781	-0.00118589	0.000472741	-0.00119429	-0.00246607	0.00137023	-0.000365134	-0.0013611	-0.0014964	0.000848373	0.000559507	0.0021643	0.000448072	0.000328352	0.000849207	-2.23798e-05	0.000322417	0.00128989
-0.00229574	-0.00265211	-0.00240181	-0.002634	-0.000961268	-0.00152738	-0.00208689	-0.00152165	-0.000326006	-0.00216884	-0.00175425	-0.00130045	-0.00199134	-0.00215822	-0.00196052	-0.00251157	-0.000939452	-0.00103363	-0.00210776	-0.00144505	-0.000608998	-0.00126516	-0.000330889	-0.000569733	-0.00104232	-0.00127157	-0.00300893	-0.000599434	-0.00278335	-0.00178542	-0.00112659	-0.00123989	-0.000696398	-0.00164225	3.77896e-05	-0.000709009	-0.00165318	-0.00064664	-0.000479761	0.000993598	-0.000896349	-0.000696021	0.000696711	0.000933187	0.000261236	0.000231654	-0.000781126	0.000551874	0.000699377	-0.000428379
-0.00385502	-0.00285893	-0.00319964	-0.00196053	-0.00326302	-0.0017742	-0.00276682	-0.00252668	-0.00255626	-0.00296735	-0.0039271	-0.0042699	-0.00409623	-0.00434676	-0.00146409	-0.00420377	-0.00316331	-0.00344264	-0.00178818	-0.00197173	-0.00267838	-0.00289813	-0.00340221	-0.00282841	-0.00403269	-0.00275931	-0.000465237	-0.00189737	-0.00233445	-0.000572037	-0.00311351	-0.00152976	-0.00306762	-0.00270521	-0.00272416	-0.00150902	-0.00119461	-0.00108009	-0.00244056	-0.00375689	-0.000228927	-0.00249538	-0.00283488	-0.00163338	-0.000935196	-0.000423387	-0.000919696	-0.000184318	-0.00163374	-0.00263363
-0.0011362	-0.00198512	-0.00315197	-0.00283052	-0.00328686	-0.00470164	-0.00121243	-0.00230361	-0.00363923	-0.00286256	-0.00206263	-0.00261527	-0.00361696	-0.00467424	-0.00196455	-0.00276719	-0.00337931	-0.0024203	-0.00267597	-0.00173699	-0.00251547	-0.00357751	-0.00206806	-0.00155717	-0.00442481	-0.00271228	-0.00285714	-0.00266362	-0.0012112	-0.00264789	-0.0013316	-0.00376692	-0.000920185	-0.00139162	-0.00191966	-0.00164232	-0.000745267	-0.00179808	-0.000568144	-0.00290311	-0.00170778	-0.000829763	0.000109987	-0.00116791	-0.000595035	-0.00158149	-0.00194222	-0.000403262	-0.00206789	-0.0013305
-0.00346378	-0.00229684	-0.00339806	-0.00351342	-0.00202823	-0.00215993	-0.00259552	-0.00366068	-0.00175008	-0.00309655	-0.00311067	-0.00222305	-0.0035154	-0.00227333	-0.00289095	-0.00513348	-0.00393127	-0.00390822	-0.00274643	-0.00252255	-0.00167815	-0.00149456	-0.00387824	-0.00432236	-0.00343765	-0.00252178	-0.00417194	-0.00209579	-0.0027596	-0.00334301	-0.00190408	-0.00393617	-0.00336543	-0.00284827	-0.00269349	-0.0036002	-0.00471866	-0.00342684	-0.00319697	-0.00389766	-0.00329595	-0.00285776	-0.00353382	-0.00215076	-0.000543976	-0.00163014	-0.00355849	-0.00173706	-0.00190552	-0.00394103
-0.00324202	-0.00396705	-0.00546252	-0.00470899	-0.00395494	-0.00336639	-0.00285627	-0.00471146	-0.00443055	-0.00437677	-0.00474536	-0.0046447	-0.00387195	-0.00466255	-0.00479694	-0.00567138	-0.0046044	-0.00417955	-0.00398868	-0.00309991	-0.00384076	-0.00339602	-0.00395072	-0.00329745	-0.00428718	-0.00455095	-0.00386806	-0.00474287	-0.00344168	-0.00339486	-0.00155269	-0.00349596	-0.00321112	-0.00379581	-0.00446978	-0.00185738	-0.00415597	-0.00320415	-0.00356708	-0.00236231	-0.00245096	-0.00392764	-0.00276159	-0.00436904	-0.00188023	-0.00187359	-0.00480297	-0.00347635	-0.00223433	-0.0020149
-0.00281321	-0.00203359	-0.00245511	-0.00297926	-0.00363461	-0.00233684	-0.00158861	-0.00309048	-0.00343521	-0.00239706	-0.00341731	-0.0031983	-0.00119716	-0.00270385	-0.00239911	-0.00218285	-0.00241188	-0.00357353	-0.00089325	-0.00187643	-0.000405829	-0.00356414	-0.00268276	-0.00267575	-0.00334045	-0.00160818	-0.00305458	-0.00293207	-0.00324856	-0.00177731	-0.00296195	-0.00409757	-0.00170233	-0.000896083	-0.00153929	-0.00188338	-0.00303778	-0.00347606	-0.000720284	-0.00194846	-0.00169687	-0.0027819	-0.0025039	-0.00152972	-0.001612	-0.0017391	-0.00145167	-0.00320239	-0.000688559	-0.00268528
-0.00182983	-0.00262073	-0.00114059	-0.000697141	-0.00296389	-0.000827631	-0.000413815	-0.00196098	-0.00248027	-0.00232289	-0.00152208	-0.00122031	-0.00212305	-0.00214824	-0.00295306	-0.00121008	-0.00348077	-0.00263805	-0.00274403	-0.00239141	-0.002463	-5.52113e-05	-0.000826045	-0.00130202	-0.00179309	-0.00211732	-0.00171078	-0.00293175	-0.000912924	-0.00283999	-0.00250369	-0.00268878	-0.00239045	-0.00305405	-0.00337732	-0.00231714	-0.00212656	-0.00423396	-0.00255141	-0.000884155	-0.000799923	-0.00296542	-0.00275138	-0.00286324	-0.00262158	-0.00252339	-0.00280838	-0.00367088	-0.00246259	-0.00346245
-0.00414157	-0.00242034	-0.00340511	-0.00226772	-0.00407293	-0.00341497	-0.00335388	-0.00473164	-0.00395009	-0.00270326	-0.00589454	-0.00401505	-0.00537989	-0.00298108	-0.00494057	-0.00244762	-0.00500818	-0.00449431	-0.00417602	-0.00269818	-0.00363984	-0.00365	-0.00430439	-0.00281567	-0.00333359	-0.00431876	-0.00261624	-0.00520544	-0.00304988	-0.0033679	-0.00311867	-0.00498475	-0.00388031	-0.00388383	-0.00681696	-0.00362829	-0.00278279	-0.00417804	-0.00531153	-0.00523228	-0.00442213	-0.0035453	-0.00464115	-0.00493436	-0.00406161	-0.00437294	-0.00431744	-0.00363599	-0.00379148	-0.00325256
-0.000734199	-0.000565003	-0.00104323	-0.00167377	-0.00135106	-0.00153395	-0.000407546	-0.00189556	-0.00108526	-0.00104745	-0.000259918	-0.00184092	-0.00134781	-0.00109627	-0.00231113	-0.00128332	-0.00109287	-0.00279432	-0.00193864	-0.00312786	-0.00346395	-0.000639909	-0.000257172	-0.00160181	-0.00202554	-0.00180461	-0.00287681	-0.0034767	-0.00214886	-0.00171592	-0.00153654	-0.00263798	-0.00317021	-0.00215636	-0.000854087	-0.00301557	-0.00176199	-0.00233862	-0.000810477	-0.00133281	-0.00370157	-0.00188182	-0.00113708	-0.00219473	-0.00162004	-0.00341347	-0.00314131	-0.00365687	-0.00207487	-0.00149867
-0.00348739	-0.00251302	-0.00028418	-0.00365185	-0.000453986	-0.000161794	-0.00296462	-0.00278943	-0.00112292	-0.00236285	-0.00327592	-0.000641685	-0.00360851	-0.00164526	-0.000964013	-0.00322265	-0.00160133	-0.0014542	-0.00221733	-0.00353349	-0.00151785	-0.00138909	-0.00231335	-0.00212698	-0.00120151	-0.00283751	-0.00199991	-0.00191398	-0.00247288	-0.00157407	-0.00317175	-0.00226145	-0.00286264	-0.00232485	-0.00261101	-0.00341661	-0.00308183	-0.00220859	-0.00261271	-0.000261094	-0.00208402	-0.00394495	-0.00422803	-0.00258063	-0.00228573	-0.00353134	-0.00269831	-0.00366199	-0.00249881	-0.00249149
-0.00160457	0.000456942	-0.000583673	0.00176741	-0.00167607	-0.00141522	-0.00109554	-0.000164475	-0.00186357	-0.0025722	-0.00242482	-0.00127585	-0.00149161	-0.0020291	-0.00187924	0.000201205	-0.000865022	-0.000578257	-0.00269227	0.000432594	-0.00109413	-0.00273432	-0.000512884	-0.000119558	-0.00222748	-0.00299077	-0.00167666	-0.00176402	-0.0024866	-0.00230302	-0.0024918	0.000378927	-0.00360933	-0.00201296	-0.00173692	-0.00160679	-0.000615497	-0.00436322	-0.00148848	-0.000438574	-0.000899853	-0.00250302	-0.000217185	-0.00272499	-0.00240685	-0.000787955	-0.0027871	-0.00341913	-0.00262838	-0.00142871
0.000870265	0.00268988	0.00192281	0.00102007	0.00165484	0.00258147	0.00202418	0.00188711	0.00149927	0.00173737	0.00218745	0.0004941	0.000261297	0.00158618	0.00253608	0.00160412	0.00199785	0.00238461	0.000381591	0.000656704	0.00170145	0.00133864	0.00326638	0.000937262	0.00257904	0.00167026	-6.12058e-05	0.000139816	-0.00136313	0.00103587	0.000383986	0.000334479	0.00110383	0.000632399	-0.000440069	-0.00076187	-0.000531044	0.0014907	0.000886143	0.000539056	0.000560564	0.000494959	0.000616274	0.00180916	-8.44054e-05	0.000705772	0.000888265	-0.00104019	-1.83203e-05	-0.00069345
-0.00153842	-0.00164894	-0.00244941	0.000241086	-0.000934839	-0.00145613	-0.00243859	-0.00160109	-3.41768e-05	-0.00128486	5.34716e-05	-0.000588561	-0.0014205	-0.0015815	-0.000911407	-0.00203182	9.57697e-05	-0.000211817	-0.00293869	-0.00222673	-0.00272127	-0.00290763	-0.00223728	-0.00199634	-0.000990258	-0.00252672	-0.000865097	-0.00160029	-0.00191624	-0.00380228	-0.0015479	-0.00245453	-0.00270713	-0.00222199	-0.00272295	-0.00396634	-0.00232247	-0.00227975	-0.00276307	-0.00308681	-0.00290489	-0.00244051	-0.00243478	-0.00286526	-0.00431547	-0.00300503	-0.00338276	-0.00200017	-0.00299605	-0.00233572
0.00126176	0.00118424	-0.00105895	-0.00105106	0.00129755	0.000259455	-0.000324709	5.19332e-05	-0.00156468	-0.000887728	-0.000142637	-0.00233012	0.000810532	0.000825721	-3.04926e-06	-0.000975992	-0.000461611	0.00131398	0.00207413	-0.00067864	-3.66999e-05	-0.00113479	-0.000380985	-0.000744038	-0.000163872	-0.00123044	-0.00164019	-0.000550829	-0.00048026	0.000194226	-0.00134381	0.000464864	-0.000761531	0.000833508	-0.000839178	0.00204746	-6.9939e-05	0.00160686	0.000334054	-0.00101673	-0.0014281	-0.000540241	-0.00133274	-0.00032424	0.0002227	-0.00091719	-0.000890063	0.00036641	-0.000384539	-0.00201564
0.00394092	0.00140453	0.00259549	0.00245681	0.0040193	0.00174222	0.0016878	0.0016531	0.00246478	0.00340042	0.00387492	0.000949301	0.00316574	0.00198162	0.00259152	0.00174998	0.00260774	0.00226914	0.00356559	0.00244136	0.00182729	0.00214743	0.00177295	0.00223433	0.00145022	0.00246245	0.00111447	0.00295649	0.000605977	0.000638689	0.00150363	0.00238755	0.000720296	0.00153662	0.0035964	0.00141989	0.000970173	0.00173501	0.00324354	0.00307106	0.00245983	0.00142409	-0.000192343	0.00219148	0.00246919	0.00272662	0.00166057	0.000410485	0.00165451	0.000234589
-6.61406e-05	0.000642415	-7.53927e-05	0.00122583	0.000467313	0.00100506	-0.000833608	0.000967826	-0.000694041	-0.00257822	-0.00156806	0.000752337	0.00108754	0.00119116	-0.000151277	7.68782e-05	0.000459815	0.0018277	0.00188367	0.00219161	0.00263771	-0.000407775	-0.0013719	0.000353146	0.00170592	0.000643639	0.000985104	0.0012283	0.000542328	-0.000993974	-0.00123727	0.00239417	0.000881399	0.00120051	-0.000579951	-0.00025455	-0.00172815	-0.000111847	0.000613383	0.00117942	0.000829348	0.000759439	0.00118498	-0.000267877	-0.00205745	0.00115633	-0.000826128	-0.000237821	8.36728e-06	0.000570958
0.00239226	0.00309016	-0.000284856	0.00170933	-0.00111508	0.00113171	0.000885209	0.00196383	0.00229503	0.00127219	0.00295975	-1.36161e-05	0.00186886	0.00200131	0.00101921	0.00300241	0.00192727	0.00111701	0.00160328	0.00225592	0.001363	0.0028835	0.00215484	-0.000941082	0.000599625	0.00120289	0.00130303	0.00153667	0.00143862	0.00190264	0.00188282	0.0015623	0.000964152	0.000778247	0.00118069	0.00147158	0.00112805	0.00153829	-0.000531015	-0.00108123	0.000798441	-0.000164822	0.00129701	-0.00092915	0.00134961	0.00320058	0.00077686	0.00154698	0.00115534	0.000388891
7.47753e-05	-0.000901933	0.00101502	-0.00107615	-0.000870546	0.000956936	-0.000197055	0.000179797	-0.00101534	0.00100016	-0.000125647	-0.000748718	-0.000162154	0.000767034	0.00105574	0.000841061	0.000338586	0.000874757	0.000152639	-0.000823346	-0.000925545	0.00221302	0.00022109	0.00107062	0.00114461	0.002276	0.000616013	-0.000537462	0.00139151	0.000432755	0.00103143	-0.00181504	0.00105647	0.000342934	-0.000811219	-0.000233815	-0.00122964	0.000318663	0.000524695	-0.000272898	-0.00195192	0.00115986	-0.000198164	0.00125928	0.00107406	-0.00011882	-0.000358608	0.000186761	-0.00115869	0.000131058
0.000767067	-8.48334e-05	0.000637262	-0.000286818	0.000141036	0.00162004	-0.000149536	0.000597875	0.00133253	0.000320907	-0.00114434	-0.00103047	-0.000369953	0.00162458	0.000763873	0.000484506	-0.000357539	-0.00184331	0.000654273	-0.000996796	-1.40348e-05	-0.000253004	-0.00100604	-0.000279584	-0.00195429	-0.000546	-0.000472892	0.0020551	0.00208387	-0.000573692	-0.00102194	-0.000660631	-0.000527728	0.00183815	0.001397	7.04974e-05	0.00144151	-0.00174005	-0.000525842	-0.00144924	-0.000808216	0.000893723	2.22399e-05	-0.00103148	-0.000610881	-0.00152076	-0.000554366	0.00136194	0.000297782	-0.00106732
0.000585041	-0.000185223	-0.00021495	-0.00142727	-0.000218421	1.4673e-05	0.00163917	0.00125214	-0.000194729	-0.000956585	0.000435952	0.000681689	0.000529481	0.000351537	0.000302789	0.000566895	-8.61115e-06	-0.00134188	0.000175581	0.00159607	0.00120983	0.00100684	-0.00146952	0.000174713	0.00108877	-0.000123895	-0.000174797	-0.000283384	0.00010689	-0.000518937	0.000250682	-1.85264e-05	0.00166382	-0.000400286	0.00146916	0.000562968	-0.000273591	-0.00154115	-0.000800818	0.000185325	5.20144e-05	0.000494547	-0.000313942	0.00044588	0.00175147	6.47825e-05	-0.000468874	0.00297689	0.000319062	-0.00102251
0.0004584	0.00175135	0.00185762	0.00193483	0.001337	0.000214162	0.00109205	0.00191855	0.00245281	0.00284353	0.00188454	0.00231434	0.00196694	0.000186178	0.001727	0.00220432	0.00275982	0.00152696	0.000454753	0.00165873	0.0024929	0.00141214	0.00255957	0.00117903	0.00147716	0.00241309	0.00128113	0.00198137	0.00260019	0.00160291	0.00330068	0.00188961	0.00143832	0.000605289	0.00215242	0.000882989	0.000983558	0.000953093	0.00104077	0.00166639	0.00101859	0.0023458	0.00218649	0.000359781	1.12002e-05	0.00135961	0.000643609	0.000330496	0.000658773	0.00270129
-0.00107362	0.000699116	2.50157e-05	0.000653419	-0.000361734	0.00079883	0.000424352	0.000315897	0.000363066	-0.00251814	0.000993193	0.000335643	0.000119641	-0.000115516	0.00127834	0.00048822	-0.000140636	0.000259832	-0.00111485	-0.00133673	0.000169749	0.000530888	0.00147458	-0.00118873	-0.000902646	0.000931448	0.000575088	-0.00113614	0.00241354	0.000121102	0.000411952	0.00135894	-8.654e-05	0.000280102	-0.00114003	0.000675316	0.000678733	0.00029947	-0.000762441	-0.00177278	-0.000711955	0.00128919	0.00161281	0.000244041	-0.000889306	6.75322e-06	0.000317305	-0.00152264	-0.00240866	0.000769816
0.000547857	-0.00129274	0.00059528	-0.00146219	-0.000534047	-0.00144167	-0.000281854	-0.000375781	-0.000545166	0.0026463	0.00130411	0.00132004	1.91737e-05	-0.000193607	-0.000118414	0.000498608	0.000380088	0.000506775	-0.000569547	-0.00253889	-0.00133979	0.000177048	0.00182944	-0.000635882	-0.0017015	0.000357655	-0.00132833	0.000739388	-0.000651753	-0.000795544	0.00102536	-0.000651845	0.000301843	-0.00150724	-0.000407088	-0.000686397	0.000941848	0.000422417	0.000104657	-0.00057634	0.000198142	-0.000862623	-0.000944584	0.00105148	0.00160605	-0.000399775	0.0019291	0.000728242	8.97287e-05	-0.00117079
0.000564311	-7.18218e-05	-0.00196026	-0.00102463	0.00128273	-0.000905646	0.000716338	-0.000272559	-0.00112428	0.0020731	-1.85135e-05	-0.000222454	0.000776678	-0.00057563	-0.000922381	-0.000207408	-0.000902638	0.000240945	0.000294757	-4.26841e-05	-0.000448135	-0.000866007	-0.00109977	0.00107908	0.000146365	0.00247048	0.0010065	0.000428042	0.000312707	-0.00099259	-0.000658593	8.72454e-05	0.000959649	0.000840028	-0.000632478	-0.000571728	0.00084608	0.000421556	0.000577294	-0.000316121	0.001472	0.00126675	-0.000531711	0.00182007	-0.00150359	-0.00139942	0.00157675	-0.000258932	-0.00156761	-0.000307983
0.00414179	0.00302579	0.00220088	0.00479816	0.00417667	0.000901641	0.00314088	0.00297869	0.00390767	0.00337008	0.00328755	0.00482086	0.00372841	0.00356757	0.00322366	0.00128734	0.00403525	0.000721247	0.00367032	0.00231869	0.00312453	0.00118018	0.00284365	0.00119336	0.00395706	0.00326508	0.0032682	0.00450323	0.00327449	0.0038744	0.00338332	0.00512858	0.0040413	0.00361328	0.00440146	0.00372889	0.00407887	0.00468666	0.00305768	0.00399399	0.0036166	0.00294882	0.00290167	0.00292228	0.00101875	0.00244987	0.00443808	0.00379117	0.00433473	0.00247866
0.00024679	-0.000101314	0.00160547	0.00193845	0.00083222	-0.000999751	0.000581441	0.000922177	0.00055574	0.000367756	0.00290581	0.00280253	0.00246586	-0.00137348	0.00139214	0.000709197	0.000428233	0.00207578	0.00124707	0.00157583	-0.000227608	0.000158793	-0.000939788	0.000309792	0.00106121	0.00102104	0.00236856	0.000789131	0.000552552	0.00138673	0.000294054	0.00188142	0.000339562	0.000347928	0.000851924	0.00164572	0.00082366	0.00233268	0.00207501	0.00182561	0.000253785	-0.000124631	0.00141187	0.000773381	0.00156934	0.00207302	0.00262228	0.00161699	0.000770624	0.00106757
0.00276942	0.000667926	0.00255439	0.00219929	0.00104839	0.00147373	0.00127271	0.00197187	0.00189299	0.00261188	0.000728542	0.00190789	0.000691341	0.00165554	0.000981232	0.00298938	0.00156478	0.00294997	0.00220163	0.00121704	0.00163946	0.000790057	0.00384698	0.00236687	0.00136703	0.00278564	0.00129423	0.00137837	0.00325118	0.0032193	0.00147865	0.00312772	0.00124436	0.00327691	0.00134429	0.00146353	0.00392949	0.00469584	0.00234287	0.00271368	0.00271782	0.0033405	0.00291909	0.00226647	0.00272747	0.00273539	0.00304849	-0.000216587	0.00188613	0.00318262
-0.000336591	-0.00104712	-0.00153839	-0.00148134	-0.00131053	0.000360446	-0.000570353	-0.000636271	-0.00126446	-0.00193971	-0.00209047	0.000209781	-0.000405053	0.00110004	-0.000765577	-0.000317666	-0.000951706	-0.00167473	-0.000900957	-0.000533873	-0.00137982	-0.000965993	-0.00180314	-0.00011307	-0.00207741	-0.00200291	0.00105586	-0.00139744	-0.000149649	-0.00187526	-0.000887876	-0.000783715	0.00105695	-0.00137213	-5.35578e-05	-0.00291439	0.0009095	-0.000489134	0.000198921	-0.000211562	0.000128559	-0.000940366	-0.000828775	-0.00106048	-0.000822374	-0.000311305	0.00124578	0.00147122	-0.000384454	-0.00155518
0.000239055	0.00106848	0.00114795	0.000556067	0.000596673	0.000366359	0.00184712	0.000920947	0.00107926	0.00325588	0.000930078	0.00164729	0.00103834	0.00299006	0.00217408	0.00230654	0.00114183	0.00139943	0.00223165	0.00131952	0.00140265	0.000592134	0.000664508	0.00266479	0.00208118	0.00136033	0.00151339	0.00251528	-8.97029e-05	0.00358921	0.00202016	-0.000299422	0.00258889	0.0025347	0.0025893	0.00200107	0.00195998	0.00217411	0.00212781	0.00138526	0.00271302	2.59177e-05	0.0026707	-0.000216934	0.00210171	0.00195951	0.00202224	0.00391328	0.00359528	0.00144544
0.00267876	0.00221267	0.000753157	0.00313457	0.00243861	0.00294386	0.00269199	0.00284569	0.00206456	0.00232951	0.00389007	0.000753314	0.00129562	0.00170705	0.00431917	0.00198991	0.000469509	0.00159272	0.00125869	0.00335025	0.00262306	0.00181577	0.000438572	0.00266072	0.00343459	0.00211347	0.00230133	0.00251113	0.00201746	0.00336212	0.00223657	0.00168441	0.00266827	0.00362072	0.00187278	0.00364514	0.00268637	0.00222938	0.00263017	0.00114792	0.00157867	0.00245261	0.00197514	0.00257914	0.0021999	0.00227423	0.00264777	0.00145156	0.00286439	0.00365672
0.00175474	0.00109461	0.00404172	0.00300381	0.000859867	0.00151337	0.00118913	0.00237622	0.00289458	0.00170772	0.00191428	0.00363356	0.00196776	0.0022005	0.00312302	0.00261201	0.00293573	-0.000487595	0.00109862	0.000421503	0.00180653	0.00225129	0.00146041	0.00150393	0.000628321	0.00110431	0.000647649	0.00149898	0.001924	0.00202259	0.00293473	0.0023365	0.00233281	0.00307914	0.0022844	0.00297754	0.00091581	0.00066977	0.00149967	0.00233454	-0.000532679	0.00157013	0.00362706	0.00270664	0.00309241	0.00349253	0.000518088	0.000436438	0.00293083	0.00192561
-0.00295233	-0.00232158	-0.0026534	-0.00397328	-0.00159277	-0.00100262	-0.00217799	-0.00201975	-0.00256606	-0.00263832	-0.00115216	-0.00295422	-0.00356627	-0.00247069	-0.00116658	0.00052395	-0.00299211	-0.000252507	-0.00132628	-0.00177225	-0.00205756	-0.00143642	-0.00205061	-0.00162577	-0.00189718	-0.00190399	-0.00108732	-0.00307616	-0.00152633	-0.00163398	-0.00175423	-0.00134882	-0.00169532	-0.0026661	-0.00270701	-0.00163687	-0.00116423	-0.00168881	-0.00291197	-0.00297208	-0.00121886	-0.000724442	-0.00139377	-0.00104599	-0.000843451	-0.00194456	-0.00256543	-0.00230547	-0.000958161	0.000252644
0.00219689	0.000170944	0.000191065	0.00122109	0.000840074	0.00100959	-0.000685638	0.000674733	-0.000105795	0.000426449	-0.000797754	0.00163874	0.000205829	0.00121761	-4.48136e-05	0.00128819	0.00163659	0.00117743	0.00130118	0.000960228	0.000700647	0.00138445	0.00214461	0.00116864	0.00109879	0.00101722	0.000999367	0.00145662	0.000490021	0.00048251	0.00212154	0.00159727	0.00097905	5.14094e-05	-0.000290396	0.00121498	0.00212368	0.00120581	0.00123626	0.00180597	0.00208297	0.00201654	0.000893424	0.0017797	0.00105176	0.00136663	-0.000928739	-0.000478964	0.00139675	0.0016367
-0.00025265	0.00272668	0.0019452	0.000617372	0.00202176	0.00111125	0.00109312	-0.000724761	0.000580019	-0.000295926	0.000998842	-0.000425327	0.00140862	0.000540202	0.00129477	-0.000567011	0.000376603	-0.000329823	-6.57917e-05	0.000473258	0.000370542	0.001085	-9.68449e-06	0.000858335	-0.000139058	7.09759e-05	0.000983029	0.00180969	0.00039646	0.00136433	0.00106298	-0.000634359	0.00118368	-0.000642435	0.000288176	0.00120847	-0.000394497	-0.00130518	0.00198792	0.00159644	-4.65065e-05	-0.00111421	2.93589e-05	-0.00223388	-0.000935687	-0.000563408	-0.00062405	0.00124411	-0.000442129	0.000760081
0.000604004	0.000428144	0.00190198	0.00170132	0.00280344	-0.000379814	0.00126438	0.00131055	0.00208995	0.000447857	0.00274196	0.000969273	-0.000577111	-0.00038223	0.00262905	-0.000425231	0.000857988	0.000875618	0.00108644	0.00165009	0.000171906	0.00151576	0.00177533	0.000857616	0.0034145	0.00208892	-0.000358687	0.000969747	0.000855742	0.00189519	0.000963776	0.00190337	0.000483311	0.00151134	0.000674892	0.00402667	0.00185985	-0.000474212	0.00120718	0.00245087	0.00200745	0.000530431	0.00107567	0.00206886	0.00175819	0.00238705	-0.000398205	0.000709653	0.000298248	0.00137556
-0.000317811	-0.00109889	-1.02574e-05	0.000248252	-5.18563e-07	-0.000126224	-0.000680156	-0.000108913	-0.00119913	0.000480144	-0.00102895	-0.000342496	0.000127867	-0.00297774	-0.000840321	-0.000493213	0.000106383	-0.000251605	-0.00140071	-1.63261e-05	-0.000926994	-0.000275517	-0.00112717	-0.00267291	-0.000195048	-0.00252976	-0.00131139	-0.000570851	-0.000821726	-0.00264538	-0.00171218	0.000817506	-0.000418555	-0.000563881	-0.00149944	-0.00155434	2.40572e-05	-0.00139177	-0.00113972	0.00147145	-0.000803005	0.000209601	-0.00220067	0.00159624	-0.000812497	-0.000665981	-0.000227235	-0.00208904	-0.00101434	-0.000721096
-0.00121855	-0.000842609	8.10453e-05	-0.000275811	-3.70718e-05	-0.000264397	-0.000777924	-0.00141065	0.000128155	-0.000521103	-0.000491982	-0.000181553	-0.00191588	-0.000519722	-0.00115751	0.000152964	0.00301725	5.04341e-05	0.000577933	0.000758883	-0.000334419	-0.000563011	0.00129112	-0.000404987	-7.13033e-05	-0.000781061	0.000681362	-0.00119319	-0.00046145	1.32321e-05	0.000452093	0.00132495	7.79171e-05	-0.000747039	-6.56333e-05	-0.000775155	-0.000759298	-0.000814762	-0.00213939	0.000288295	0.000427215	-0.000116192	-0.000565306	-0.0016424	-0.00103686	0.000184359	-0.00189544	0.000677887	-0.00147332	-0.00224545
-0.000479312	-0.00185784	-0.000402743	-0.000258189	0.00113689	0.000944146	0.0024791	-0.000146333	-0.000989853	-0.00189211	-0.000211467	-0.00145494	0.000949275	1.55677e-05	-0.00109864	-0.000789301	-0.00148342	0.00268264	-0.000850543	0.000873198	-0.000747476	0.00031894	0.00219261	0.00140684	0.0017104	0.000171913	0.000447771	0.000752392	-0.00209715	0.000343243	-0.000218892	-0.000387031	-0.00119148	-0.00153654	-0.000116231	-0.00208139	-0.000627653	9.31515e-05	-0.00207613	-0.000716355	0.00211981	-0.000795558	-0.00137873	5.51654e-05	-0.000786801	-0.000930413	-0.00138167	0.00132405	-4.3684e-05	-0.00063716
0.000160955	-0.00128953	0.000977543	0.000401768	0.0010129	-0.000311838	0.000275818	0.00181018	0.00042395	0.000755229	0.000145018	0.00029458	0.00196182	0.000531841	-0.000966103	-0.000606567	0.000787124	-0.000927196	0.000191013	0.000493009	-0.000336388	-0.000467331	7.25529e-05	-0.000294321	-0.0007339	0.000589358	-0.000200539	0.0008364	-0.00121827	0.000278063	-0.000950469	-0.00142064	0.00059635	0.000895128	0.00187661	0.0019586	-0.000959138	-0.000658323	0.000617528	5.85952e-05	-0.000373936	-0.00116329	-0.00112139	-0.000106991	-0.000126132	0.000569106	-0.000666827	0.000912929	-0.00098007	-0.00188187
-0.00527975	-0.00401907	-0.00504064	-0.00456817	-0.00458592	-0.00453498	-0.00300809	-0.00614756	-0.00324071	-0.00402173	-0.00357227	-0.0044046	-0.00526396	-0.00351745	-0.00355998	-0.00289907	-0.00337401	-0.00405305	-0.00552273	-0.00393615	-0.00257947	-0.0054834	-0.00581577	-0.0059392	-0.00383221	-0.00448768	-0.00538481	-0.00586227	-0.00389484	-0.00379606	-0.00394573	-0.00591131	-0.00312907	-0.0027186	-0.00436356	-0.00429014	-0.00609437	-0.00570225	-0.00588043	-0.00394862	-0.00438258	-0.00515572	-0.00499621	-0.00576169	-0.00433696	-0.0038015	-0.00296104	-0.00380051	-0.00529584	-0.00528118
-0.00553645	-0.00537749	-0.00552929	-0.00519842	-0.00569125	-0.004424	-0.00429044	-0.00446633	-0.00382674	-0.00568796	-0.00363073	-0.00415545	-0.00548491	-0.00419862	-0.0037409	-0.00400791	-0.00493116	-0.00490651	-0.00631944	-0.00438534	-0.00453406	-0.00480279	-0.00455766	-0.00447977	-0.00280776	-0.00420031	-0.00418632	-0.00501209	-0.00452004	-0.00477402	-0.00393187	-0.00273432	-0.00531161	-0.00394647	-0.00485087	-0.00420552	-0.00610291	-0.0031338	-0.00637391	-0.00656742	-0.00584524	-0.00396354	-0.00512996	-0.00224802	-0.00455588	-0.00364033	-0.00408593	-0.00512176	-0.00485077	-0.00527406
-0.00617377	-0.00610376	-0.00577206	-0.0058275	-0.0068554	-0.00379407	-0.00583438	-0.00656973	-0.00598505	-0.00413061	-0.00597173	-0.00549532	-0.00423796	-0.0049175	-0.00667178	-0.00387794	-0.0048577	-0.00360852	-0.00417558	-0.00500072	-0.00487505	-0.00500821	-0.00570164	-0.00456667	-0.00626091	-0.00503158	-0.00524982	-0.00536422	-0.00762304	-0.00525358	-0.00609131	-0.00655904	-0.00591613	-0.00501664	-0.0060829	-0.00747311	-0.00540051	-0.00533299	-0.00567659	-0.00705258	-0.00644279	-0.00578394	-0.00588802	-0.00622882	-0.00532354	-0.00670496	-0.00526954	-0.00599189	-0.00487054	-0.00532743
-0.00423858	-0.00445305	-0.00474495	-0.00585186	-0.0036165	-0.00361882	-0.00475513	-0.00480554	-0.00423595	-0.00681574	-0.00380348	-0.00542509	-0.00423447	-0.00523698	-0.00542256	-0.00461234	-0.00550217	-0.00496859	-0.00540731	-0.0043936	-0.00529737	-0.00555542	-0.00448556	-0.00393283	-0.00617272	-0.00427516	-0.00346664	-0.00359169	-0.00341824	-0.00444305	-0.00283818	-0.00615468	-0.0054297	-0.00460834	-0.00345142	-0.00449194	-0.00496905	-0.00559217	-0.00463486	-0.00518502	-0.00443182	-0.00547255	-0.00457659	-0.00495434	-0.00443403	-0.00502705	-0.00540932	-0.00331907	-0.00526207	-0.00382982
-0.00359676	-0.0039167	-0.00367206	-0.00565923	-0.00413032	-0.00403983	-0.00385283	-0.00564344	-0.00383415	-0.00608235	-0.00704993	-0.0043281	-0.00288537	-0.00425302	-0.00513359	-0.00610812	-0.00696303	-0.00518083	-0.00426218	-0.00574897	-0.00530254	-0.00628542	-0.00620664	-0.00560332	-0.00633374	-0.00510301	-0.00498811	-0.00395185	-0.00358554	-0.00547412	-0.00540004	-0.00642345	-0.00637504	-0.00665795	-0.00690148	-0.00527754	-0.00527964	-0.00590774	-0.00323248	-0.0058272	-0.00604066	-0.00599615	-0.00552751	-0.00524834	-0.00492028	-0.00671726	-0.00376108	-0.00684432	-0.00486567	-0.0042414
-0.0073586	-0.00723184	-0.00825966	-0.00660544	-0.00666808	-0.00835609	-0.00858882	-0.00697517	-0.00786695	-0.00610142	-0.00841405	-0.00846106	-0.00899116	-0.00693661	-0.00695654	-0.00817192	-0.00756133	-0.00969295	-0.00583252	-0.0070077	-0.0080682	-0.00835315	-0.00906141	-0.00799494	-0.00958937	-0.00822693	-0.0078979	-0.00925825	-0.00706434	-0.00648681	-0.00800594	-0.00882222	-0.00819969	-0.00945323	-0.00845573	-0.00659634	-0.0088856	-0.0082492	-0.00603954	-0.00677212	-0.00766358	-0.00792896	-0.00744043	-0.00950097	-0.00832409	-0.0088353	-0.00613794	-0.00924269	-0.00849016	-0.00893815
-0.00626822	-0.0050698	-0.00740738	-0.00670963	-0.00834689	-0.00630509	-0.00613699	-0.00803429	-0.0062018	-0.00603088	-0.00608364	-0.00738447	-0.00575187	-0.00517053	-0.00686178	-0.00728436	-0.00731383	-0.00678395	-0.00744538	-0.00753904	-0.00541837	-0.00598603	-0.00796427	-0.00512139	-0.00610748	-0.00783138	-0.0081302	-0.0073453	-0.00566985	-0.00707344	-0.00629217	-0.00619045	-0.0088916	-0.00686053	-0.0079124	-0.00956445	-0.00715051	-0.00691613	-0.00730433	-0.00515139	-0.00515613	-0.00808866	-0.00571337	-0.0084713	-0.00776911	-0.0072572	-0.00693062	-0.00666619	-0.00734812	-0.00694686
-0.00539433	-0.00592531	-0.00594204	-0.00603999	-0.00449303	-0.00549729	-0.00585055	-0.00323512	-0.00680141	-0.00448342	-0.00469206	-0.00608799	-0.0046416	-0.00600012	-0.00721505	-0.0070734	-0.00715009	-0.00494391	-0.00559192	-0.00474843	-0.00724774	-0.00508874	-0.00532289	-0.00571834	-0.00677071	-0.00565068	-0.00563173	-0.0057067	-0.00565481	-0.00413413	-0.00742363	-0.00483881	-0.00622648	-0.0061476	-0.0059268	-0.00707445	-0.00516969	-0.0054526	-0.00469112	-0.00605623	-0.00659374	-0.00563803	-0.00641079	-0.00469383	-0.00722098	-0.00743313	-0.00584842	-0.00607338	-0.00696835	-0.00634403
-0.00437137	-0.0042274	-0.00389204	-0.00389734	-0.00429917	-0.00459854	-0.00484739	-0.00531465	-0.00477376	-0.00273257	-0.00554505	-0.00374703	-0.00405376	-0.00357051	-0.00563197	-0.00539616	-0.00538592	-0.00372298	-0.00105363	-0.00433182	-0.00593883	-0.00496928	-0.00539209	-0.00628824	-0.00582983	-0.00421973	-0.00399578	-0.00240624	-0.00527561	-0.00406301	-0.00567664	-0.00639525	-0.00498556	-0.00503058	-0.00488084	-0.0049765	-0.00510566	-0.00494255	-0.00519172	-0.00403028	-0.00385609	-0.0058401	-0.00301217	-0.0041852	-0.00554241	-0.0067491	-0.00409736	-0.00609491	-0.00505822	-0.00603662
-0.00402676	-0.00425902	-0.00485878	-0.00484459	-0.00549203	-0.00448992	-0.00636167	-0.00243106	-0.00356995	-0.00436762	-0.00461355	-0.00439941	-0.00360228	-0.00370068	-0.00408478	-0.00556594	-0.00524102	-0.0064416	-0.00633402	-0.00509614	-0.00527367	-0.00654696	-0.00583534	-0.00829646	-0.00532201	-0.00444629	-0.00469033	-0.00337063	-0.00271475	-0.00644132	-0.00543632	-0.00497868	-0.0067093	-0.00557215	-0.00463987	-0.00561716	-0.005657	-0.0044758	-0.00551835	-0.00638854	-0.00554639	-0.0064305	-0.00510934	-0.00463674	-0.00639486	-0.00550477	-0.00500094	-0.00560519	-0.00606085	-0.00525971
-0.00557342	-0.00352038	-0.00509688	-0.00471743	-0.00524199	-0.00643779	-0.00410283	-0.00428611	-0.00366593	-0.00261846	-0.00470094	-0.00437632	-0.00606432	-0.00217909	-0.00446787	-0.0065681	-0.00448036	-0.00476303	-0.00510059	-0.00511279	-0.00391254	-0.00443786	-0.00406722	-0.00548467	-0.00333415	-0.00398231	-0.00428698	-0.00593171	-0.00661873	-0.00416405	-0.00583848	-0.00462687	-0.00556579	-0.00517465	-0.00494303	-0.00578867	-0.0062597	-0.00378997	-0.00454227	-0.00644463	-0.0048862	-0.00506388	-0.00525744	-0.00555373	-0.00666348	-0.0070396	-0.00599419	-0.00756704	-0.00430028	-0.00562487
-0.00799744	-0.00761697	-0.00717728	-0.00531688	-0.00867916	-0.00902326	-0.00824868	-0.0056362	-0.00748408	-0.00604784	-0.00541323	-0.00775087	-0.00738869	-0.00832897	-0.0077328	-0.0072589	-0.00760324	-0.00697626	-0.00824584	-0.00679458	-0.00755532	-0.00723647	-0.00781251	-0.00678742	-0.00651359	-0.00727954	-0.00794294	-0.00705442	-0.00752016	-0.00891984	-0.00910268	-0.00749517	-0.00785583	-0.0066149	-0.00536763	-0.00704119	-0.00805512	-0.00677617	-0.00884667	-0.00718189	-0.00650558	-0.00835136	-0.00836625	-0.00765912	-0.00769596	-0.00622644	-0.0095594	-0.00657574	-0.00853345	-0.00825613
-0.00335673	-0.00387019	-0.00329017	-0.00435442	-0.00584783	-0.00316786	-0.0045244	-0.00449263	-0.00252492	-0.00471897	-0.00287316	-0.0025569	-0.00276334	-0.00443856	-0.00513672	-0.00400454	-0.00402497	-0.00164693	-0.00518846	-0.00499852	-0.00412329	-0.00536019	-0.00492511	-0.0044538	-0.00220101	-0.00536905	-0.00287312	-0.00453017	-0.00358581	-0.00697486	-0.0038788	-0.00355495	-0.00449727	-0.00414364	-0.00326486	-0.00338005	-0.00343729	-0.00540144	-0.00494372	-0.00507181	-0.00593113	-0.00421165	-0.00379701	-0.00332697	-0.00420732	-0.00344324	-0.005693	-0.00406019	-0.00591615	-0.00376638
-0.00515483	-0.00490207	-0.00394639	-0.00522314	-0.00443979	-0.00326954	-0.00540369	-0.00484883	-0.00470104	-0.00552846	-0.00473229	-0.00441501	-0.00540988	-0.00581687	-0.00322422	-0.00526574	-0.00489148	-0.00387354	-0.00458502	-0.0050732	-0.00545425	-0.00466889	-0.00332829	-0.00572019	-0.00492368	-0.00366602	-0.0041964	-0.0029123	-0.00522333	-0.00615535	-0.0033095	-0.00437896	-0.00390069	-0.00568866	-0.00504542	-0.0037499	-0.00423787	-0.00438282	-0.004055	-0.0068219	-0.00648431	-0.00490363	-0.00519957	-0.00530921	-0.00472824	-0.00507982	-0.0042933	-0.00722863	-0.0060873	-0.0046486
-0.00639932	-0.00503054	-0.00554127	-0.00594196	-0.00505451	-0.00527699	-0.00443042	-0.00533032	-0.00378152	-0.00522646	-0.00574863	-0.0056633	-0.00590504	-0.00481121	-0.00473564	-0.00406007	-0.00568305	-0.00629505	-0.00342326	-0.00593203	-0.00446619	-0.00294484	-0.00337184	-0.00440797	-0.00356499	-0.0038885	-0.00392873	-0.00328192	-0.00605193	-0.00730177	-0.00414478	-0.00541434	-0.00459645	-0.00677686	-0.00510672	-0.00442662	-0.00621711	-0.00519145	-0.00496795	-0.00501979	-0.00581616	-0.00509218	-0.00438268	-0.0069251	-0.00494911	-0.00492737	-0.00661725	-0.0064365	-0.00435836	-0.00536868
-0.00557492	-0.00616152	-0.00706212	-0.00567382	-0.00443156	-0.00485833	-0.00465906	-0.00535509	-0.00493297	-0.00480512	-0.00536433	-0.00514078	-0.00546025	-0.00582791	-0.0057754	-0.00436902	-0.00455451	-0.00534131	-0.00755624	-0.00700115	-0.00527925	-0.00483375	-0.00430769	-0.0058635	-0.00673464	-0.00625059	-0.005265	-0.0075223	-0.00511439	-0.005686	-0.00506799	-0.0045013	-0.00558617	-0.00502122	-0.0053053	-0.00496329	-0.00372314	-0.00770732	-0.0051959	-0.00651205	-0.00706968	-0.00510489	-0.00831548	-0.00630746	-0.00639322	-0.004546	-0.00574097	-0.00501473	-0.00613245	-0.00659855
-0.00625482	-0.00490503	-0.00491337	-0.00606965	-0.00446007	-0.00672007	-0.00386108	-0.00602663	-0.0070328	-0.00603763	-0.00537543	-0.00583693	-0.00604242	-0.00645314	-0.00617602	-0.00566253	-0.00534085	-0.00534897	-0.0053881	-0.00583221	-0.00491061	-0.00451411	-0.00371628	-0.00380893	-0.00587317	-0.0059555	-0.00469037	-0.00739241	-0.00621456	-0.00486009	-0.00661177	-0.00555712	-0.00492775	-0.0051682	-0.00602176	-0.00489095	-0.00680499	-0.00612451	-0.00631448	-0.00409327	-0.00595565	-0.00493482	-0.00683997	-0.00635536	-0.00509569	-0.00582962	-0.0052848	-0.00577038	-0.00551514	-0.00596076
-0.00632016	-0.00725822	-0.00624299	-0.00591877	-0.00692825	-0.00419122	-0.00516339	-0.0057547	-0.00768476	-0.00739803	-0.00659986	-0.00667001	-0.00457678	-0.00643411	-0.00676663	-0.00556556	-0.00648204	-0.00557654	-0.0047779	-0.00499219	-0.00594277	-0.00599477	-0.00781219	-0.00573489	-0.00624872	-0.00575564	-0.00564899	-0.00707437	-0.00599734	-0.00773791	-0.00791558	-0.00545482	-0.00582463	-0.00807141	-0.00745831	-0.0066059	-0.00705994	-0.00750524	-0.0062328	-0.00476991	-0.00633915	-0.0055794	-0.0071418	-0.00809658	-0.00708568	-0.00496325	-0.00562647	-0.00718699	-0.00590746	-0.00698932
-0.00752457	-0.00580311	-0.00583319	-0.00487978	-0.00341871	-0.00414364	-0.00433249	-0.00501335	-0.00462831	-0.0046346	-0.00490593	-0.00472337	-0.00466256	-0.00366464	-0.00613612	-0.00376189	-0.00538935	-0.00601287	-0.00382349	-0.00553855	-0.00493354	-0.00342756	-0.00463105	-0.00553033	-0.00640025	-0.00415221	-0.00472943	-0.00640902	-0.0070443	-0.00343016	-0.00259244	-0.0052257	-0.00433592	-0.00446965	-0.00472388	-0.00527408	-0.00450206	-0.00638961	-0.00518439	-0.00538305	-0.00582121	-0.00531874	-0.00407128	-0.00471133	-0.00505719	-0.00534127	-0.00347065	-0.00495175	-0.00450618	-0.00437363
-0.00902966	-0.00672397	-0.00799054	-0.00734426	-0.0055604	-0.00693077	-0.00643579	-0.00714308	-0.00847164	-0.00612224	-0.00777131	-0.00564034	-0.00814949	-0.00658106	-0.00610538	-0.00672515	-0.00701121	-0.00868535	-0.00695486	-0.00645637	-0.0057546	-0.00751269	-0.00767948	-0.00935717	-0.0082948	-0.00553326	-0.00762248	-0.00701554	-0.00671548	-0.00631567	-0.00866666	-0.0067903	-0.0061847	-0.00628206	-0.00729279	-0.00803422	-0.00619395	-0.00551199	-0.00707957	-0.00566383	-0.00599241	-0.00590163	-0.00847691	-0.00737361	-0.00786408	-0.00770369	-0.0082655	-0.00620168	-0.00601815	-0.00759131
-0.00840777	-0.00893287	-0.00846308	-0.00725692	-0.00765534	-0.0100058	-0.00696773	-0.00775053	-0.00783481	-0.00732168	-0.00690894	-0.00637395	-0.00822348	-0.00727166	-0.00770152	-0.0076668	-0.00797302	-0.00859725	-0.00658831	-0.00688934	-0.00804236	-0.0093293	-0.00848258	-0.00815449	-0.00802741	-0.00794136	-0.00693039	-0.00861147	-0.00707811	-0.0073609	-0.00822023	-0.00853802	-0.00729429	-0.00724915	-0.00769134	-0.00875815	-0.0072329	-0.00895012	-0.00765809	-0.00732072	-0.00623221	-0.00675854	-0.00869197	-0.0075743	-0.00774264	-0.00823188	-0.00852019	-0.00707477	-0.00740402	-0.00799767
-0.00489755	-0.00609894	-0.00603864	-0.00561111	-0.00461207	-0.00440613	-0.00482079	-0.0060267	-0.00713531	-0.00699359	-0.00629222	-0.00599979	-0.00550354	-0.00743384	-0.00593842	-0.00717907	-0.00507879	-0.00471613	-0.0062146	-0.00534439	-0.00614749	-0.00870149	-0.00646786	-0.00569647	-0.00722429	-0.00700229	-0.00751385	-0.00630479	-0.00574704	-0.00553505	-0.00626289	-0.00623003	-0.00527216	-0.00543069	-0.00611112	-0.00705571	-0.00618715	-0.00495349	-0.00526246	-0.00624121	-0.00593994	-0.00621647	-0.00653229	-0.00615159	-0.00619025	-0.00523732	-0.00666157	-0.00504643	-0.0056248	-0.00502467
-0.00538459	-0.0064224	-0.0059428	-0.00495702	-0.00563839	-0.00583575	-0.00756002	-0.00273647	-0.00577779	-0.00621808	-0.00520032	-0.00679197	-0.00501902	-0.00752381	-0.00463022	-0.00420238	-0.0042702	-0.00548476	-0.00366219	-0.00388035	-0.00382381	-0.00664864	-0.00572735	-0.0041622	-0.00368484	-0.0027656	-0.00580839	-0.00538337	-0.00658982	-0.00706979	-0.00594986	-0.00479268	-0.00398647	-0.00501158	-0.00578797	-0.0063429	-0.0048392	-0.00272025	-0.00397247	-0.00366985	-0.00360561	-0.00458925	-0.00439909	-0.00465132	-0.00325065	-0.00483999	-0.00706473	-0.00509115	-0.00403893	-0.00339153
-0.00567966	-0.00683234	-0.00700659	-0.00557764	-0.00559113	-0.00547661	-0.00615274	-0.00709241	-0.00515509	-0.00516144	-0.00578832	-0.00546102	-0.00598444	-0.00596429	-0.00509287	-0.00541292	-0.00643886	-0.00721046	-0.00572504	-0.00691129	-0.00601453	-0.00609645	-0.00856993	-0.00633586	-0.00502238	-0.00590416	-0.0084382	-0.00558297	-0.00562883	-0.00539644	-0.0048864	-0.00602616	-0.00512067	-0.0048262	-0.00637584	-0.00526008	-0.0058271	-0.00535903	-0.00548034	-0.00544779	-0.00596525	-0.00535282	-0.00555741	-0.0049816	-0.00494156	-0.00566674	-0.00638109	-0.00622197	-0.0053544	-0.00618832
-0.00663761	-0.00649246	-0.00762731	-0.00562631	-0.00623028	-0.00661246	-0.00724678	-0.00550385	-0.0055889	-0.00544599	-0.00658821	-0.00581011	-0.00760981	-0.00757819	-0.00576586	-0.0063414	-0.00560842	-0.00687964	-0.00670923	-0.00842587	-0.00847384	-0.00644147	-0.00631393	-0.00568846	-0.00602008	-0.0064746	-0.00758229	-0.00565877	-0.005727	-0.00511682	-0.00576772	-0.00599806	-0.0054976	-0.0056742	-0.00410863	-0.00448754	-0.00453886	-0.00649145	-0.00675985	-0.00798733	-0.00656051	-0.00750449	-0.00419448	-0.00506955	-0.00432977	-0.00616118	-0.0064641	-0.00385147	-0.00772364	-0.00690102
-0.00594409	-0.00502174	-0.00702637	-0.00944202	-0.00637503	-0.00582966	-0.00680656	-0.00589401	-0.00573579	-0.00751456	-0.00638836	-0.00704933	-0.00587753	-0.00688214	-0.00338002	-0.00657588	-0.00578012	-0.00468706	-0.00688576	-0.00470206	-0.00626982	-0.00655608	-0.00573925	-0.00578081	-0.00366127	-0.00489334	-0.00613545	-0.00403201	-0.00318329	-0.00530002	-0.00657035	-0.00485733	-0.00521739	-0.00498422	-0.00592687	-0.0060325	-0.00441016	-0.00306859	-0.00536271	-0.00404109	-0.00481243	-0.00280192	-0.00437665	-0.0065241	-0.0051898	-0.00621062	-0.00451965	-0.00515944	-0.00702131	-0.00516972
-0.00454387	-0.00506298	-0.0031092	-0.00546312	-0.00557893	-0.00331714	-0.00417894	-0.00446824	-0.00376462	-0.00563711	-0.00462689	-0.00628693	-0.0044565	-0.00359778	-0.0042712	-0.00273522	-0.0044028	-0.00453002	-0.003491	-0.00365053	-0.00415879	-0.00264178	-0.00367155	-0.00197656	-0.00423355	-0.00505091	-0.00378525	-0.00318762	-0.00565346	-0.00417361	-0.00238084	-0.00312053	-0.00408602	-0.00350642	-0.00334624	-0.00333172	-0.00317884	-0.00398631	-0.00330208	-0.00551969	-0.00424537	-0.00337301	-0.00374755	-0.00409221	-0.00170301	-0.00254936	-0.00180043	-0.00350287	-0.00292737	-0.00332018
-0.00244301	-0.00260419	-0.00297425	-0.00290156	-0.00249805	-0.000478212	-0.0015002	0.000259485	-0.00107292	-0.00128228	-0.00412337	-0.00193161	-0.00110118	-0.00145768	-0.00217127	-0.000399728	-0.00108009	-0.00185474	-0.000334559	-0.00100562	-0.00262271	-0.00204149	-0.0026379	-0.00179796	-0.000603058	-0.00242107	-0.0026507	-0.00100604	-0.00193906	-0.00124456	-0.00142872	0.000543851	-0.00100491	-0.000446587	-0.00105802	-0.00170542	-0.00152519	0.00129971	-0.0017803	-0.0013905	-0.00247802	-0.00104267	-0.00134696	-0.00148302	-0.000613453	-0.00201935	-0.000171387	-0.000294865	0.000274828	-0.000268128
-0.00394294	-0.00294015	-0.00379212	-0.00290802	-0.00461598	-0.0043214	-0.00368006	-0.00437377	-0.0030637	-0.00346746	-0.00317585	-0.000899158	-0.00238334	-0.00159134	-0.00320744	-0.00206927	-0.00241326	-0.00197149	-0.00362149	-0.0043814	-0.00286555	-0.00287393	-0.00518037	-0.00238133	-0.00246496	-0.000973102	-0.000578629	-0.00235548	-0.00136827	-0.0021524	-0.00205658	-0.000769804	-0.0031287	-0.0025569	-0.00152011	-0.000569575	-0.00198643	-0.00300719	-0.0028901	-0.000830465	3.29695e-05	-0.00228372	-0.00177147	-0.000327279	-0.00122178	-0.00329769	-0.000665332	-0.00170313	-0.00211359	-0.00201753
-0.00285209	-0.00245493	-0.0019422	-0.00385191	-0.00302142	-0.00284502	-0.00179266	-0.00523179	-0.00233766	-0.00239215	-0.00275505	-0.00279088	-0.00309422	-0.00151206	-0.00312509	-0.00484778	-0.00343705	-0.00323473	-0.00471511	-0.00202167	-0.00294906	-0.00135086	-0.00335311	-0.00267039	-0.00142761	-0.00276085	-0.00243964	-0.00079348	-0.00175366	-0.000884445	-0.00091707	-0.00171754	-0.00346266	-0.00328034	-0.0010433	-0.00175424	-0.00280343	-0.00305495	-0.00296901	-0.00317941	-0.00232528	-0.0021296	-0.00204948	-0.00383022	-0.00141488	-0.00297437	-0.00270991	-0.0031056	-0.00101199	-0.00150223
-0.00410369	-0.00383641	-0.00438188	-0.00303059	-0.00338559	-0.00308095	-0.00205203	-0.0031031	-0.00275591	-0.00349522	-0.00374329	-0.00281076	-0.0034567	-0.00228505	-0.0032885	-0.00247802	-0.0022131	-0.00118954	-0.00329895	-0.00265131	-0.00209485	-0.00256807	-0.00114012	-0.00133617	-0.00282646	-0.00182612	0.000256354	-0.00190928	-0.00315951	-0.00216501	-0.0015345	-0.00153161	-0.00219574	-0.00393298	-0.00165132	-0.00258673	-0.0028353	-0.00261234	-0.00190456	-0.003357	-0.00165464	-0.00223944	-0.00127116	-0.00145454	-0.00358802	-0.00206614	-0.00170615	-0.00242203	-0.00133604	-0.00199633
-0.00308349	-0.00398329	-0.00349056	-0.00310217	-0.00109579	-0.00343712	-0.00335521	-0.00254103	-0.00315076	-0.00114607	-0.00202461	-0.00104553	-0.000832905	-0.000527264	-0.00334033	-0.00111493	-0.00222202	-0.00152096	-0.000735221	-0.00071999	0.000478676	-0.00302124	-0.00239867	-0.00218604	-0.00271857	-0.00196467	-0.00100084	-0.000694153	-0.0023726	-0.0023376	-0.000652466	-0.000722254	-0.00247202	-4.29099e-05	-0.00164881	-0.00226957	-0.00161623	-0.00108825	-0.00146124	-0.00165302	-0.00305801	-0.00104323	-0.00137709	-0.000885668	-0.00140233	-0.00251248	-0.00258548	-0.0016578	0.000445748	-0.000936211
-0.000784026	-0.00107163	-0.000636855	0.00149469	-0.00171752	0.000761094	0.000705809	-0.00031645	-0.000271968	0.000565655	0.000500878	0.000484663	-0.000136872	0.000834693	-0.00174287	0.00191243	0.000959026	-0.000122167	0.000487975	-0.00072271	0.00261735	-0.000649534	1.8841e-05	0.000304591	0.000806805	5.97013e-05	0.00162307	3.52119e-05	-0.00106535	-7.08952e-05	0.000754833	0.000153213	0.000976708	0.000928745	0.000681593	0.000997642	-0.00080226	-0.000519757	0.00042868	0.000415298	0.00155404	0.00125968	-0.000359468	0.00166557	-0.000637939	0.000861164	-0.000154562	0.00154722	0.00253282	-0.000404311
0.000101489	0.000291946	-0.000870221	0.00103633	0.00330707	-0.000160681	0.00097427	0.00052273	0.00149316	0.000266787	0.000459864	0.000232389	0.00229651	2.29793e-05	0.00252141	-0.000265417	-5.21627e-05	0.000974816	0.00100484	2.43365e-05	0.000514744	0.000367706	0.000500522	0.00133045	0.00193332	0.00186412	0.0014682	0.00125988	0.000756707	0.000770063	0.00105551	-0.000262377	0.000174948	-0.00025259	0.000125302	0.00231259	0.000645022	0.0016916	-0.000250394	0.00282976	7.31843e-06	-0.000459078	0.0016533	0.000935475	-0.000456036	-0.000614333	0.000830698	0.000104524	0.000265183	0.00265099
-0.00356998	-0.00149659	-0.00201019	-0.00192197	-0.000513692	-0.00337276	-0.00441875	-0.00556382	-0.00275761	-0.00323757	-0.000611841	-0.00392854	-0.000876315	-0.00320947	-0.00289405	-0.00167093	-0.00235264	-0.00173397	-0.00366824	-0.0032333	0.000522109	-0.0027032	-0.00191288	-0.00214039	-0.0025495	-0.00186586	-0.00141441	-0.00346278	-0.00333005	-0.00267281	-0.00184508	-0.00306005	-0.00266988	-0.00102881	-0.00226282	-0.00132818	-0.00084667	-0.00332628	-0.00165684	-0.0035431	-0.00217564	-0.00185395	-0.00184568	-0.000692452	-0.001609	-0.00112753	-0.000146022	-0.00205728	-0.00317872	-0.00292549
-0.0064772	-0.0063905	-0.00643895	-0.00645993	-0.00596381	-0.00602792	-0.00647874	-0.00610296	-0.00528138	-0.00599817	-0.0061841	-0.00649942	-0.00620246	-0.00634768	-0.00608655	-0.00632571	-0.00591428	-0.00639763	-0.00608647	-0.00573568	-0.00617626	-0.00617542	-0.00599859	-0.00612246	-0.00580514	-0.00684293	-0.00619641	-0.00619566	-0.00629049	-0.0062567	-0.00641655	-0.00652385	-0.00621089	-0.00574979	-0.00625817	-0.00611431	-0.00591057	-0.00639123	-0.00612127	-0.00594295	-0.00664848	-0.00605936	-0.00587663	-0.00614755	-0.00623136	-0.00610203	-0.00616474	-0.00651942	-0.00615671	-0.00617068
-0.00738278	-0.00706812	-0.00707631	-0.00689837	-0.00659039	-0.00699199	-0.0068598	-0.00644873	-0.00661963	-0.00659137	-0.00681881	-0.00677544	-0.00694192	-0.0068608	-0.00663042	-0.00661159	-0.00703662	-0.00642685	-0.00643205	-0.0069491	-0.00700543	-0.00671965	-0.00710231	-0.00660797	-0.00731092	-0.00728881	-0.006878	-0.00688714	-0.00701854	-0.00698706	-0.00690014	-0.0072584	-0.0070618	-0.00653087	-0.00717074	-0.00698062	-0.0071688	-0.00661	-0.00726284	-0.00659418	-0.00653629	-0.00684808	-0.00689268	-0.00654315	-0.00726987	-0.00692358	-0.00661918	-0.00671705	-0.00700475	-0.00701127
-0.00671911	-0.00703616	-0.00655388	-0.00679739	-0.00694359	-0.00687313	-0.00701452	-0.00665649	-0.0069724	-0.00671428	-0.00687613	-0.00682366	-0.00679744	-0.00707493	-0.00679845	-0.00712143	-0.00691617	-0.00649826	-0.00645853	-0.00642971	-0.00682415	-0.0069583	-0.00685532	-0.00667873	-0.00677517	-0.00715329	-0.00683585	-0.00651698	-0.00659476	-0.0067787	-0.00677316	-0.00681327	-0.00664563	-0.00638003	-0.00697249	-0.00683377	-0.00660316	-0.00679957	-0.00679812	-0.00633552	-0.00651392	-0.00668981	-0.0068815	-0.00659166	-0.00660186	-0.00657736	-0.0067796	-0.00650857	-0.00657767	-0.00631272
-0.00697538	-0.00669878	-0.00672538	-0.00704804	-0.00719915	-0.00654515	-0.00667943	-0.00701315	-0.00669661	-0.00732706	-0.00677364	-0.00707532	-0.00697363	-0.00690292	-0.00643693	-0.00695395	-0.00702154	-0.00714572	-0.00722495	-0.00687847	-0.00707667	-0.00667631	-0.00680983	-0.0069969	-0.00703721	-0.00646211	-0.00702485	-0.00693338	-0.00647195	-0.00646275	-0.00667155	-0.00712306	-0.006707	-0.00694101	-0.00736469	-0.0072128	-0.00660316	-0.00682412	-0.00689243	-0.00651474	-0.00621469	-0.00691765	-0.00726025	-0.00690807	-0.00706581	-0.00686578	-0.00621612	-0.00685472	-0.00698501	-0.00678884
-0.00634753	-0.00703819	-0.00672211	-0.00656751	-0.00628878	-0.00683885	-0.00675376	-0.00682211	-0.00679034	-0.00649329	-0.00683378	-0.00650286	-0.00656	-0.00666374	-0.00638084	-0.00661192	-0.00628104	-0.00679996	-0.00689706	-0.00684039	-0.00710111	-0.00670796	-0.00646227	-0.00675165	-0.00705218	-0.00662722	-0.00661324	-0.00705352	-0.00645179	-0.00661953	-0.00636406	-0.00661032	-0.00705711	-0.00697413	-0.00643958	-0.00679849	-0.00629779	-0.00657471	-0.0067471	-0.00658563	-0.00696422	-0.00701585	-0.006894	-0.00667012	-0.00608284	-0.00653952	-0.00687317	-0.00685641	-0.00674763	-0.00672149
-0.00767965	-0.00802168	-0.00765489	-0.00773145	-0.00899086	-0.00785531	-0.00785793	-0.00786512	-0.00786946	-0.00735523	-0.00763757	-0.00788461	-0.00806191	-0.00798389	-0.00814802	-0.00833807	-0.00732567	-0.0076356	-0.00789819	-0.00789389	-0.00779605	-0.00779046	-0.00771903	-0.00769369	-0.00783611	-0.00794882	-0.00775076	-0.00758656	-0.00747359	-0.0074245	-0.00800614	-0.00793256	-0.00756331	-0.0069728	-0.00753115	-0.0081503	-0.00819716	-0.00764614	-0.00729035	-0.00789222	-0.00762419	-0.00725034	-0.00753137	-0.00765981	-0.00738998	-0.00741245	-0.00751236	-0.00720326	-0.00740753	-0.00795778
-0.00717862	-0.00752503	-0.0077293	-0.00764506	-0.00783476	-0.00717417	-0.00744855	-0.0071714	-0.00750048	-0.0073542	-0.00763281	-0.00755795	-0.00801905	-0.00726158	-0.00741394	-0.00770881	-0.00748386	-0.00748025	-0.00759853	-0.00743961	-0.00767379	-0.0070016	-0.00741136	-0.00723621	-0.00755408	-0.00723413	-0.00739697	-0.00739311	-0.00730159	-0.00688741	-0.00780571	-0.00733849	-0.00740622	-0.00798548	-0.00729473	-0.00725155	-0.00774389	-0.00736152	-0.00706463	-0.00701814	-0.00699773	-0.00724517	-0.00754604	-0.00744139	-0.00736273	-0.00705818	-0.00762321	-0.00723374	-0.00762945	-0.00756212
-0.00780592	-0.00798015	-0.00732283	-0.00741196	-0.00829518	-0.00809105	-0.00758279	-0.0075778	-0.00839959	-0.00801398	-0.00789035	-0.00787642	-0.00778521	-0.00812977	-0.00807329	-0.00785276	-0.00802349	-0.00802621	-0.00799505	-0.00829836	-0.0077922	-0.00728112	-0.00741969	-0.00782855	-0.00808902	-0.00747235	-0.0082042	-0.00785217	-0.00758192	-0.00796016	-0.00752759	-0.00770133	-0.00763827	-0.00815193	-0.00761816	-0.00798355	-0.00812845	-0.00723673	-0.00756374	-0.00829867	-0.00733093	-0.0074862	-0.00804231	-0.00772952	-0.00774267	-0.00795385	-0.00761099	-0.00739443	-0.00765726	-0.00757712
-0.00781879	-0.00820932	-0.00882858	-0.00806359	-0.00845063	-0.00805693	-0.00842102	-0.00840118	-0.00841809	-0.00841129	-0.00833557	-0.00824015	-0.00817753	-0.00830415	-0.00843359	-0.00865566	-0.00797856	-0.00853233	-0.0083386	-0.00814897	-0.00785063	-0.00818569	-0.00785814	-0.00830101	-0.00798137	-0.00804329	-0.00816417	-0.00816609	-0.00779647	-0.00780266	-0.00800532	-0.00749884	-0.00758633	-0.00776909	-0.00766107	-0.0074155	-0.00754706	-0.0076541	-0.00732969	-0.00772572	-0.0080971	-0.00758411	-0.00740227	-0.00762053	-0.00728432	-0.00756156	-0.00719608	-0.00766867	-0.00749953	-0.00751461
-0.0081772	-0.0077786	-0.00791482	-0.00764304	-0.00755431	-0.00764581	-0.00800843	-0.00787988	-0.00763316	-0.00794159	-0.0076792	-0.00770152	-0.0079086	-0.00789747	-0.00784919	-0.00715551	-0.00768683	-0.00797144	-0.00791848	-0.00773352	-0.0079762	-0.00737494	-0.00727991	-0.00761524	-0.00766664	-0.00727593	-0.00765316	-0.00770106	-0.00784061	-0.00769541	-0.00747853	-0.00771601	-0.00757951	-0.00810463	-0.00729567	-0.00695744	-0.00761914	-0.00732318	-0.00739752	-0.00777476	-0.00783815	-0.00743766	-0.0074182	-0.00744218	-0.00705569	-0.00783965	-0.00698664	-0.00731126	-0.00716827	-0.00738211
-0.00721192	-0.00721248	-0.00735132	-0.00730266	-0.00725862	-0.00770727	-0.00760143	-0.00759111	-0.00792445	-0.0073204	-0.00750127	-0.00750387	-0.00738709	-0.00760142	-0.00723975	-0.00713561	-0.00685478	-0.00691223	-0.0070072	-0.00714703	-0.00705384	-0.00726228	-0.00670655	-0.00688842	-0.00670664	-0.00725952	-0.00719616	-0.00733423	-0.0070614	-0.00728485	-0.00737504	-0.00671073	-0.00712245	-0.00724861	-0.00681189	-0.00655929	-0.00699785	-0.00675197	-0.00693494	-0.0070215	-0.00688764	-0.00632463	-0.00642862	-0.00692648	-0.00645781	-0.00666968	-0.0069975	-0.00670168	-0.00652592	-0.00651558
-0.00674616	-0.00627139	-0.00643198	-0.00682627	-0.0070302	-0.00679162	-0.0066974	-0.00652071	-0.00668409	-0.00652825	-0.00664449	-0.00693821	-0.00684125	-0.00655053	-0.00672194	-0.00735377	-0.00708185	-0.0065596	-0.00634466	-0.00630002	-0.00685587	-0.00592672	-0.00668486	-0.0063128	-0.00665155	-0.00641064	-0.00674887	-0.00595581	-0.00634612	-0.00656958	-0.00665529	-0.00629968	-0.00610794	-0.00594218	-0.00643961	-0.00601347	-0.00636292	-0.00570379	-0.00626596	-0.00626376	-0.00615701	-0.00607717	-0.00559655	-0.00589578	-0.00635545	-0.00591431	-0.00570092	-0.00571767	-0.00561047	-0.00556619
-0.00610026	-0.00580259	-0.00629239	-0.00616403	-0.00552259	-0.00621757	-0.00611637	-0.00609267	-0.00615236	-0.00609016	-0.00595624	-0.00591406	-0.00587681	-0.00584625	-0.00587847	-0.00530565	-0.005865	-0.0061752	-0.00624749	-0.00549408	-0.00627909	-0.00572886	-0.00544746	-0.0059622	-0.00550221	-0.00571809	-0.00588354	-0.00607737	-0.00540895	-0.00563778	-0.00551861	-0.00515758	-0.00541638	-0.00583527	-0.00587582	-0.00528225	-0.00505582	-0.00570138	-0.00520976	-0.00572307	-0.00510459	-0.00569197	-0.00534448	-0.00525121	-0.00565064	-0.00552907	-0.00490817	-0.00551736	-0.00505265	-0.00484718
-0.00545996	-0.00560671	-0.0051377	-0.00565381	-0.00581157	-0.00565576	-0.00510715	-0.00516791	-0.0055703	-0.00564476	-0.0054029	-0.0049252	-0.00496408	-0.00542505	-0.00522872	-0.00506257	-0.00530137	-0.0050436	-0.00507095	-0.00530754	-0.00523943	-0.00497943	-0.00477124	-0.00520134	-0.0049701	-0.00519614	-0.00519245	-0.00500956	-0.00474746	-0.00502466	-0.00468031	-0.00543178	-0.00483393	-0.00482721	-0.00522378	-0.00479823	-0.00468462	-0.00464073	-0.0049475	-0.00452176	-0.00482688	-0.00504017	-0.00419272	-0.0041966	-0.00466978	-0.00465576	-0.00464436	-0.00450915	-0.00409454	-0.00407812
-0.00361504	-0.00382329	-0.00385238	-0.00434942	-0.00433532	-0.00385081	-0.00424882	-0.00410813	-0.00398733	-0.0037461	-0.00362566	-0.0039857	-0.00323707	-0.00300129	-0.00364186	-0.0034011	-0.00374702	-0.00363064	-0.00398384	-0.00342784	-0.00372103	-0.00371718	-0.00365551	-0.00355523	-0.00327588	-0.00342154	-0.00322301	-0.00350838	-0.00341741	-0.00310405	-0.00328159	-0.00334829	-0.00306135	-0.00293401	-0.00368406	-0.00291421	-0.00281221	-0.00311894	-0.00312749	-0.00299892	-0.00301623	-0.00317501	-0.00262471	-0.00278277	-0.00246986	-0.0025479	-0.00241891	-0.00246615	-0.00259069	-0.00279482
-0.000962525	-0.000751393	-4.92646e-05	-0.000939211	-0.00111347	-0.00119475	-0.000586683	-0.000542324	-0.000903892	-0.000937855	-0.000786275	-0.000523814	-0.000797537	-0.000537084	-0.00079028	-0.000352116	-0.000973516	-0.000307166	-0.000529496	-0.000721115	-0.000743956	-0.000414813	-0.000214228	-0.000558755	-0.000501032	-0.00020744	-0.000186401	-0.000784966	-0.000448808	-0.000523433	-0.000404333	-0.000658541	-0.000454221	-0.000370741	-6.30496e-05	-0.000393874	0.000125273	-0.000843689	-0.000211149	-0.000178458	0.000373131	6.82828e-05	-0.000250832	9.59707e-05	0.000108148	0.000187311	-0.000155869	0.000364206	0.000140961	0.000411801
0.000830217	0.000893817	0.000700762	0.000616971	-1.28457e-05	0.000111295	0.000757673	0.000358106	0.000329399	0.000980919	0.000875147	0.000342667	0.000705205	0.00122664	0.00125585	0.000339028	0.000971392	0.000575039	0.00116486	0.000980544	0.00105266	0.000755494	0.00100679	0.00103444	0.000970234	0.00125623	0.00132004	0.00101861	0.00174427	0.0014948	0.00160846	0.00120303	0.00101602	0.0017229	0.00156144	0.00104393	0.00174233	0.00177165	0.00192678	0.00180106	0.00178472	0.00208185	0.00188947	0.00155295	0.00148206	0.00166307	0.0012556	0.0017604	0.00169504	0.00218727
0.00307585	0.00307242	0.00318941	0.00247513	0.00249328	0.00262426	0.00280693	0.00317868	0.00311624	0.00305764	0.00285985	0.00305001	0.00260879	0.00281102	0.00261634	0.00306487	0.00225714	0.00285158	0.00273799	0.00305798	0.0034164	0.00324929	0.00308219	0.00332888	0.0029541	0.0029642	0.0030642	0.00335278	0.00333633	0.00312314	0.00343203	0.0030934	0.00343052	0.00319101	0.00382464	0.00348561	0.00331244	0.00342851	0.00360983	0.00343775	0.00333773	0.00350882	0.00349809	0.00387145	0.00334132	0.00395174	0.00396598	0.00406343	0.00365586	0.00400433
0.00572596	0.00569449	0.00559758	0.00560104	0.00558634	0.00527185	0.00579051	0.00570722	0.00538922	0.00542585	0.00540306	0.00603662	0.00550477	0.00568709	0.00579115	0.00597614	0.00574747	0.00546657	0.00562694	0.00562673	0.00608364	0.00557615	0.00605317	0.00596191	0.00617736	0.00589274	0.00622962	0.00555187	0.00619124	0.006105	0.00611046	0.00603083	0.00629699	0.00604027	0.00625541	0.00615179	0.00668028	0.0056932	0.00664122	0.00643603	0.00652348	0.00622501	0.0060926	0.00633174	0.00634371	0.00629792	0.00609891	0.00641497	0.00608877	0.00636907
0.0105278	0.010488	0.0111083	0.0109392	0.0103495	0.0105064	0.0102116	0.0107081	0.0107038	0.0106921	0.0105323	0.0108605	0.010873	0.0107223	0.0105387	0.0103388	0.0107646	0.0108274	0.0114634	0.010598	0.011434	0.0110031	0.0110456	0.0112605	0.0104421	0.010921	0.0107975	0.0111937	0.0108688	0.0110011	0.0107965	0.0110529	0.0109068	0.0107637	0.0111718	0.0107524	0.0107498	0.0110462	0.0112576	0.011578	0.0110107	0.0109974	0.0110447	0.0113471	0.0113357	0.0115205	0.010751	0.0112741	0.0110431	0.0114995
0.0140803	0.0143343	0.0145072	0.0142939	0.0142706	0.0140042	0.0138652	0.0135519	0.0137276	0.0140994	0.0140708	0.0140324	0.0135189	0.0136439	0.0137658	0.0136345	0.0140513	0.0141534	0.0135888	0.0144298	0.0142473	0.0137928	0.0140647	0.0143268	0.0137924	0.0137894	0.013948	0.0142636	0.0138451	0.0139814	0.0138847	0.0144055	0.0142318	0.0141747	0.0144545	0.01414	0.0143501	0.0140128	0.0145013	0.0141267	0.014213	0.0144817	0.0140567	0.0136944	0.0141167	0.0141569	0.0143682	0.013908	0.0143926	0.0140992
0.0180585	0.0181564	0.0177001	0.0177798	0.0179853	0.0175496	0.0179261	0.0179714	0.017596	0.0177788	0.0176897	0.0177688	0.0171169	0.0173623	0.0179519	0.0177284	0.0175903	0.0177075	0.0182515	0.0176707	0.0180315	0.0176432	0.0179053	0.0180206	0.0175506	0.0174656	0.0177618	0.0175888	0.0174907	0.0173618	0.0178519	0.0173803	0.0168079	0.0173848	0.017934	0.0171946	0.0178234	0.0174493	0.0174578	0.0173903	0.0168628	0.0171111	0.0168556	0.0171653	0.0168668	0.0171161	0.0171413	0.0170374	0.0170863	0.0174475
0.0204283	0.0203339	0.0202359	0.0208491	0.0206377	0.0204856	0.0202958	0.0198066	0.0195914	0.0200108	0.0201238	0.0199572	0.02018	0.0198951	0.0198059	0.0200482	0.0204506	0.0199759	0.0199091	0.0203241	0.0200416	0.0198799	0.0199731	0.0201341	0.0200777	0.0196697	0.0198682	0.019811	0.0205162	0.0198496	0.0196136	0.0196257	0.0193492	0.0192929	0.0192606	0.0194572	0.0192007	0.0200834	0.0196083	0.0189246	0.0187	0.0188326	0.0194772	0.0191207	0.0195519	0.0187005	0.0191189	0.0190706	0.0188789	0.0187385
0.0244836	0.0240891	0.0242477	0.0238811	0.0248176	0.0244622	0.0240638	0.024133	0.0239034	0.023523	0.0235496	0.0241241	0.023747	0.0236688	0.0233531	0.0235173	0.0233253	0.0239426	0.02353	0.0234077	0.0241206	0.0239418	0.023469	0.023492	0.0232567	0.0226483	0.0223014	0.0233853	0.023039	0.0229623	0.0222865	0.0230791	0.0228022	0.0232248	0.0228662	0.0225987	0.022783	0.0226449	0.0222273	0.0223015	0.0225127	0.0221021	0.0224275	0.0222873	0.0223004	0.0225686	0.0224591	0.0220664	0.0218022	0.0217931
0.0268538	0.0264632	0.0263108	0.0268342	0.0264988	0.0266137	0.0265554	0.0261854	0.0267785	0.026454	0.0261762	0.026413	0.0271172	0.026393	0.0266244	0.0257422	0.0267488	0.0262781	0.0263972	0.0258412	0.02554	0.0261327	0.0261366	0.0257964	0.025801	0.02558	0.0254756	0.0256937	0.0252351	0.0259287	0.0255539	0.025085	0.0251425	0.0257302	0.024844	0.0254949	0.0251878	0.0249857	0.0252584	0.0250226	0.0249751	0.0247409	0.0245195	0.0247954	0.024986	0.0248625	0.0243456	0.0243241	0.0243365	0.0240931
0.0279651	0.0281336	0.0280101	0.0275371	0.0277829	0.0277506	0.0273894	0.0275607	0.027263	0.0275858	0.0280218	0.0274903	0.027549	0.0271508	0.0270323	0.0272614	0.0274461	0.0274358	0.0266685	0.0272755	0.0275419	0.0271981	0.0269883	0.0267482	0.0261632	0.0260292	0.026567	0.0267714	0.0263039	0.026338	0.0262735	0.0260864	0.0259305	0.0261966	0.0256577	0.025816	0.0254395	0.0260371	0.0257127	0.0258422	0.0257614	0.0255217	0.0253116	0.025252	0.0254263	0.0255569	0.0253261	0.0246759	0.0248423	0.0248089
0.0284769	0.0287275	0.0283758	0.0274629	0.0281963	0.0282706	0.0283297	0.0276148	0.0277258	0.0274823	0.027863	0.0276456	0.0274141	0.0277151	0.0277953	0.0279263	0.02709	0.0278132	0.0272742	0.0275918	0.0274149	0.0270552	0.0272916	0.0268197	0.027096	0.026737	0.0269107	0.0267887	0.0266304	0.0264673	0.0267271	0.0262289	0.0267842	0.0263087	0.0265423	0.0268095	0.0266207	0.026273	0.0256217	0.0256382	0.0260531	0.0259643	0.0256575	0.0255087	0.0256183	0.0252405	0.0257152	0.0255647	0.0252595	0.0248114
0.0278073	0.0280622	0.0274015	0.0275095	0.0276058	0.0274325	0.0275295	0.0270127	0.0276637	0.026621	0.027186	0.0270944	0.0273222	0.0273108	0.0270467	0.027236	0.0269777	0.0266069	0.0271084	0.0267957	0.0268386	0.0268406	0.0267722	0.0265004	0.0269519	0.0268976	0.0267331	0.0264142	0.0267045	0.0263929	0.0261076	0.026176	0.0260996	0.026139	0.0258459	0.0258028	0.0255879	0.0260011	0.0252933	0.0254643	0.0254629	0.0254917	0.0253681	0.025174	0.0253559	0.0251151	0.0246771	0.0251982	0.0247282	0.025016
0.0270705	0.0277412	0.0277669	0.0270861	0.0272188	0.0273691	0.0270085	0.0272815	0.0268247	0.0273016	0.0268361	0.0269068	0.0266643	0.0269652	0.0271618	0.0267038	0.026662	0.0269357	0.0265401	0.0268046	0.0268125	0.0267324	0.0267218	0.0262612	0.0262012	0.0267546	0.0263642	0.0259359	0.0261249	0.0263817	0.0259062	0.0264974	0.0258713	0.0258773	0.0257102	0.0261664	0.0253538	0.0252728	0.0256792	0.0254914	0.0258747	0.026359	0.0257075	0.0251321	0.0253907	0.0257318	0.0252686	0.0251116	0.0250261	0.0249218
0.0246778	0.0246671	0.0245996	0.0232286	0.023791	0.0239287	0.0240413	0.0238797	0.0245647	0.0241262	0.0242946	0.0242665	0.0238568	0.0239708	0.0241026	0.0241581	0.0236778	0.0236673	0.023602	0.0236782	0.0237305	0.0240054	0.0235104	0.0242456	0.0231887	0.0232867	0.0232679	0.023825	0.0229321	0.023654	0.023145	0.023175	0.023625	0.02324	0.0232379	0.0231201	0.0232722	0.0231651	0.0228272	0.0232	0.0228495	0.0228675	0.0228872	0.0229336	0.0220952	0.0234043	0.0225507	0.0226546	0.0225367	0.0222613
0.0218344	0.0218874	0.022101	0.0215088	0.0210214	0.0213661	0.0214297	0.0210719	0.0216391	0.02172	0.0213515	0.0209208	0.0214198	0.0208713	0.0212352	0.021686	0.0214737	0.0213617	0.0209655	0.0217537	0.0213035	0.0212944	0.0212806	0.0211881	0.0215113	0.0215579	0.0216061	0.0206835	0.0207365	0.0207016	0.0211819	0.0209204	0.0212534	0.0202299	0.0206923	0.0208302	0.0208779	0.020398	0.020709	0.0208224	0.020862	0.0205996	0.0206015	0.0208229	0.0207949	0.0206509	0.0203351	0.0201495	0.0205262	0.0204321
0.0203088	0.0203605	0.021076	0.0203441	0.0205429	0.0201023	0.0198763	0.0202219	0.0202014	0.02016	0.0204725	0.0199769	0.0189161	0.0201016	0.01948	0.0199698	0.0199111	0.019686	0.0194748	0.0199651	0.0197716	0.0196889	0.0195278	0.0193022	0.0197789	0.0192067	0.0199348	0.0192923	0.0196749	0.0197101	0.0193242	0.0194494	0.0199813	0.0193269	0.0193896	0.018788	0.0196756	0.0194278	0.0189786	0.0192904	0.019268	0.0194527	0.019658	0.0193388	0.0192496	0.0190841	0.0192332	0.0189916	0.0191512	0.0193278
0.0207305	0.0201342	0.0201215	0.0203458	0.0199769	0.0202425	0.0196759	0.0198283	0.0202775	0.0203628	0.0194922	0.0196261	0.0198318	0.01975	0.0196066	0.0196644	0.0194043	0.019544	0.0200555	0.0194486	0.0191073	0.0193394	0.0194541	0.0195327	0.0198159	0.0197216	0.0192599	0.0189701	0.018796	0.0192986	0.019208	0.0189917	0.0194112	0.0189337	0.0188172	0.0189031	0.0188715	0.0185127	0.0190954	0.0185922	0.0183937	0.019096	0.0191189	0.0191054	0.0186389	0.0182808	0.0188582	0.0191842	0.0189025	0.0191612
0.019102	0.0190377	0.0186894	0.0190166	0.0188722	0.0184779	0.0182145	0.0187431	0.0182852	0.0188503	0.0183151	0.0183203	0.0182779	0.0181738	0.0178087	0.0176928	0.0184385	0.0180465	0.0179592	0.0177277	0.017699	0.0178733	0.0177869	0.0182724	0.0177823	0.0179236	0.0177732	0.0172428	0.0175433	0.0174527	0.0175577	0.0179534	0.0169968	0.0177853	0.016903	0.0173116	0.017155	0.01755	0.0175905	0.0173545	0.0170032	0.0174076	0.0173217	0.0175877	0.0171884	0.0173147	0.0165454	0.0168474	0.0172925	0.0171846
0.0190423	0.0190874	0.0189112	0.0188084	0.0186642	0.0183945	0.0181141	0.0187713	0.0182479	0.0191093	0.0180943	0.0182473	0.0183872	0.0179512	0.0179353	0.0177976	0.0181399	0.0180203	0.0178845	0.0177875	0.0177573	0.0178001	0.0176675	0.0175272	0.0173154	0.0173562	0.017051	0.0174439	0.0168344	0.017143	0.0174284	0.0172841	0.0168182	0.0169148	0.017062	0.0169264	0.0171977	0.0167642	0.0170086	0.0168566	0.0165665	0.0174025	0.0163458	0.0172477	0.0172256	0.0166701	0.0171607	0.0170516	0.0172957	0.0171248
0.0184293	0.0180867	0.0179912	0.018449	0.0178662	0.0179394	0.0178917	0.0174647	0.0179155	0.0172108	0.0176594	0.0170721	0.0172694	0.0171782	0.0164418	0.0168726	0.0169515	0.0167867	0.0168218	0.0165698	0.0167582	0.0167339	0.0161659	0.0164664	0.0164516	0.0157835	0.0163793	0.0165575	0.0167163	0.0162356	0.0158824	0.0164427	0.0165986	0.0164807	0.0161253	0.0156654	0.0165859	0.0161929	0.0158087	0.0160541	0.0159298	0.0155081	0.0159074	0.0164364	0.016672	0.016111	0.0157093	0.016174	0.0163707	0.0159174
0.0192555	0.0193574	0.0190836	0.0193071	0.0187901	0.0192581	0.019045	0.0189695	0.0180693	0.0189885	0.0185022	0.0183645	0.0183941	0.0184494	0.0186222	0.0177247	0.0179157	0.0180175	0.0182153	0.0180436	0.0180583	0.017323	0.0176335	0.0168013	0.0179213	0.018128	0.017347	0.0176737	0.0173346	0.0173358	0.0176535	0.0178033	0.0169961	0.0171188	0.0175511	0.0171895	0.0171965	0.0167644	0.0174287	0.0170321	0.0175323	0.0174939	0.0169863	0.016927	0.0174876	0.0163038	0.0175982	0.017214	0.0174906	0.0181786
0.0207413	0.0209402	0.0199517	0.0203561	0.0208713	0.0207165	0.0206882	0.0211271	0.0202561	0.0198721	0.0204633	0.0199994	0.0196689	0.0202383	0.0200988	0.0199388	0.0199415	0.0193911	0.0201056	0.0193087	0.0193671	0.0187212	0.0190888	0.0196895	0.0195405	0.0193335	0.0197211	0.0198582	0.0197518	0.0196819	0.0193044	0.0194416	0.0196341	0.0198227	0.0193168	0.019627	0.0190624	0.019388	0.0195394	0.0194608	0.0192559	0.0190215	0.0191138	0.0189853	0.019635	0.0199695	0.0194444	0.0196384	0.0197962	0.0197092
0.0199979	0.0203757	0.0197451	0.0204756	0.0203494	0.0201461	0.020764	0.0203231	0.0197183	0.0196411	0.0198261	0.0199924	0.0207363	0.0197137	0.020334	0.0201622	0.019533	0.0201041	0.0202422	0.0197509	0.0198094	0.0192972	0.0198276	0.0200387	0.0195754	0.0203774	0.0200723	0.0198098	0.0197467	0.0193357	0.0199431	0.0200629	0.0194386	0.0195487	0.0197614	0.0201476	0.0197557	0.0199333	0.0199877	0.0201427	0.0197763	0.0191625	0.0195426	0.0196792	0.0195832	0.0195059	0.0199429	0.0204806	0.0200515	0.0195662
0.0206871	0.0202341	0.0203441	0.0203546	0.0210344	0.0206854	0.0212066	0.020802	0.0205797	0.0201981	0.0206604	0.0208161	0.0208072	0.0208755	0.0210828	0.0208037	0.0207188	0.0209592	0.0206806	0.0206711	0.0208465	0.0207105	0.0205183	0.0211439	0.0209341	0.0210188	0.0210726	0.0215971	0.021614	0.0209187	0.0209055	0.0214844	0.0209858	0.021173	0.0221696	0.0216242	0.021469	0.0216039	0.0213754	0.0215802	0.0216221	0.0215852	0.0212912	0.0213171	0.0216991	0.0218543	0.021976	0.0218535	0.0222516	0.0220812
0.0200061	0.0199166	0.0203635	0.0203076	0.0202056	0.0201593	0.0208263	0.0206414	0.0207554	0.0205147	0.0205769	0.0207251	0.0206246	0.0204623	0.020843	0.02065	0.020529	0.0206901	0.0207717	0.0208838	0.0209007	0.021254	0.0208937	0.0210976	0.0212084	0.0210483	0.0210076	0.0215049	0.0216502	0.0218793	0.0218811	0.0209434	0.0219051	0.0212879	0.0221568	0.0219114	0.0218411	0.022047	0.0218367	0.022116	0.0219163	0.0218835	0.0224097	0.0220727	0.0225825	0.0224754	0.0228216	0.0228244	0.0221974	0.0230431
0.0197248	0.0196839	0.0196499	0.0204327	0.0206383	0.020353	0.020578	0.0209722	0.020885	0.020427	0.020967	0.0207023	0.0207186	0.0212381	0.0213582	0.0212523	0.0207379	0.0217252	0.0216084	0.0215567	0.0213318	0.0218324	0.0215019	0.0219305	0.0217959	0.0216617	0.0224814	0.0221767	0.0222735	0.0221002	0.0226031	0.0225253	0.0230156	0.0226407	0.0226124	0.0225335	0.0226099	0.0228226	0.0231926	0.0233777	0.0231483	0.0222813	0.0238048	0.0233168	0.0230303	0.02395	0.0236299	0.0238227	0.0234615	0.0234396
0.019624	0.0188952	0.0197448	0.0200677	0.0199023	0.0199703	0.0200609	0.0202013	0.0207609	0.0207079	0.0203402	0.0211693	0.0210903	0.0207095	0.0213425	0.021063	0.0218028	0.0210277	0.0213734	0.0219104	0.0214501	0.0214943	0.0216671	0.0223983	0.0222128	0.0218463	0.0216682	0.0225922	0.0218569	0.0228337	0.0227098	0.0221116	0.0227947	0.02255	0.0229953	0.0233881	0.022911	0.0230725	0.0235868	0.0232723	0.0234282	0.0238316	0.0236662	0.0235607	0.0232994	0.0238688	0.0240265	0.0236692	0.024111	0.0242102
0.0200759	0.0198901	0.0201143	0.0209059	0.0205826	0.0204559	0.0204512	0.0209853	0.02167	0.0211956	0.0212225	0.0208743	0.0216351	0.0216596	0.0214368	0.0221895	0.0220521	0.0216279	0.021841	0.0220828	0.0219576	0.0226144	0.0230152	0.0231802	0.0221842	0.0218943	0.0234313	0.0226365	0.0228305	0.022655	0.0233708	0.0232126	0.0237823	0.0237255	0.0230053	0.0236659	0.0237388	0.0242538	0.0239728	0.024097	0.0244286	0.0241861	0.0244506	0.0243096	0.0240858	0.0250891	0.0246309	0.0245324	0.0250814	0.024561
0.0186373	0.0188623	0.0193623	0.0197572	0.0190247	0.0195053	0.0198116	0.0195724	0.020052	0.0203581	0.0201022	0.0203699	0.0205589	0.0201955	0.0201205	0.0199973	0.0205347	0.0207738	0.0205567	0.0209595	0.0210846	0.0214481	0.0215323	0.0213425	0.0212717	0.0216327	0.021142	0.0212584	0.0216126	0.0215662	0.0219001	0.0219108	0.0218332	0.0220131	0.0223642	0.0221041	0.0225311	0.0227536	0.0226276	0.0230929	0.0230728	0.0235182	0.023315	0.0227859	0.0230452	0.022754	0.0235018	0.0235087	0.0229764	0.0233441
0.019851	0.019699	0.0200043	0.0194581	0.0199203	0.020582	0.0196462	0.0202729	0.0203205	0.0208286	0.0203365	0.020495	0.0205016	0.0210428	0.0206632	0.0207121	0.0214952	0.0212202	0.0209874	0.021747	0.0215314	0.0217957	0.0212764	0.0218973	0.0217241	0.0214205	0.021296	0.0218524	0.0221282	0.022059	0.0220928	0.0222202	0.0219495	0.0229973	0.022238	0.0223224	0.0217791	0.023124	0.0228523	0.0231954	0.0231974	0.0237185	0.0237601	0.0237051	0.0234519	0.0236467	0.0235211	0.0228652	0.0239561	0.0242495
0.0173889	0.0183916	0.0187361	0.0186964	0.0180012	0.0183036	0.0180445	0.0177301	0.0189376	0.0188192	0.0185046	0.0186516	0.0187697	0.0187958	0.0191174	0.0189652	0.019271	0.0193492	0.0191921	0.0192514	0.0198762	0.0195871	0.0200927	0.0190784	0.019625	0.019509	0.0193391	0.0191487	0.0197005	0.0206155	0.0200276	0.0198832	0.0197348	0.019962	0.0199637	0.0203052	0.020264	0.0204477	0.0204783	0.0207371	0.0205004	0.0207147	0.021694	0.0214123	0.0207438	0.0209514	0.021278	0.0208384	0.0211917	0.0210442
0.0163929	0.0165879	0.0167459	0.0171945	0.0170272	0.0175916	0.0169397	0.017214	0.0173172	0.0167018	0.0172208	0.016984	0.0177528	0.0178233	0.0176418	0.0179126	0.0178342	0.0175569	0.0180008	0.0178636	0.0177376	0.0179522	0.0178562	0.0177668	0.0186271	0.0183259	0.0184322	0.0182453	0.0180421	0.0181119	0.0179279	0.0190808	0.0181202	0.0188913	0.0186046	0.018516	0.0189618	0.0182394	0.0183572	0.0186758	0.0189645	0.0192578	0.0189401	0.0187095	0.0193297	0.0195588	0.0196191	0.0193398	0.0195745	0.0192794
0.0172696	0.0169421	0.0177308	0.0168223	0.017102	0.017458	0.0176462	0.0174569	0.0175139	0.017728	0.0175146	0.0176497	0.0172846	0.0173744	0.0172536	0.0175982	0.0179429	0.0168731	0.0174601	0.017426	0.0179791	0.0179968	0.0175711	0.0174298	0.0176607	0.0184995	0.0177349	0.0175255	0.0179077	0.0182598	0.0181407	0.0179648	0.0174094	0.0181434	0.0179426	0.018461	0.0179465	0.0183385	0.0181493	0.0186516	0.0188004	0.019153	0.0188101	0.0183707	0.018762	0.0184957	0.0188109	0.0185015	0.0185056	0.0189247
0.0156535	0.0160749	0.0155564	0.0156363	0.0161738	0.0157427	0.015679	0.0157327	0.015204	0.015851	0.0158776	0.0159897	0.015931	0.0159459	0.0161942	0.0161682	0.0159378	0.0160136	0.0160148	0.0155954	0.0163147	0.0159875	0.0163909	0.0156553	0.0161888	0.0166776	0.0165806	0.0161837	0.0165687	0.015874	0.0164907	0.0161922	0.0164524	0.0161729	0.0166265	0.0167066	0.0162036	0.016431	0.0165424	0.0172066	0.0165303	0.0159439	0.0164875	0.016444	0.016488	0.0162824	0.017413	0.0168831	0.016388	0.0167614
0.0146171	0.0144083	0.0145568	0.0140749	0.0143691	0.014085	0.0148329	0.0144854	0.0144864	0.0142255	0.0140419	0.0152213	0.0143836	0.0145729	0.0149342	0.0147376	0.0148039	0.0152197	0.0149459	0.0143326	0.0148761	0.0147424	0.0145057	0.0147108	0.0148164	0.014916	0.0144968	0.0150111	0.015194	0.0150344	0.0146503	0.0148706	0.0145498	0.0148233	0.015319	0.0149946	0.0148178	0.014332	0.0146153	0.015146	0.0144971	0.0146752	0.0149907	0.0152982	0.0149595	0.0151192	0.0147804	0.0150337	0.0147608	0.014545
0.00629823	0.00539761	0.00627154	0.0058014	0.00655888	0.00604209	0.00539416	0.00585418	0.00568432	0.00572943	0.00591049	0.00638882	0.00605155	0.00596424	0.00636133	0.00624537	0.00613901	0.00607762	0.00619486	0.00599713	0.00552306	0.00621049	0.00609676	0.00563165	0.00571125	0.00578087	0.00551585	0.00623441	0.00605056	0.00645469	0.00572236	0.00633441	0.00609245	0.00594731	0.00594173	0.00649002	0.00594971	0.00598649	0.00627438	0.00579366	0.00571868	0.00554302	0.00630397	0.00692549	0.00600481	0.00602828	0.00575074	0.00611305	0.0065679	0.00568629
0.00518194	0.00490069	0.00471361	0.00532622	0.00491467	0.00484285	0.00542586	0.00464955	0.0053396	0.00453267	0.00538658	0.00495387	0.00511152	0.00505892	0.00500411	0.00535604	0.00499281	0.00402172	0.00541443	0.00485335	0.00470439	0.00539464	0.00491421	0.00456476	0.00522063	0.00519594	0.00568946	0.00547879	0.00523938	0.00497528	0.00514618	0.00531938	0.00564164	0.00470584	0.00528657	0.00527943	0.00554702	0.00407702	0.00477953	0.00460403	0.00462666	0.00518238	0.00491653	0.0046813	0.00518849	0.00555257	0.00506408	0.00522343	0.00462409	0.00480153
0.00411157	0.00337605	0.00358945	0.00335879	0.0036411	0.0039592	0.00429286	0.00479997	0.00354979	0.0035811	0.00419227	0.00345917	0.00359169	0.00386849	0.00340561	0.0040412	0.00326643	0.00348284	0.00416889	0.00383982	0.00397474	0.00407734	0.00388654	0.00424623	0.00388597	0.00435054	0.0042499	0.00411154	0.00426862	0.00331653	0.00403678	0.00370432	0.00387392	0.00377628	0.00361475	0.00341347	0.00373013	0.00399872	0.0043495	0.00381653	0.00413697	0.00374535	0.00303552	0.00355311	0.00354402	0.00407074	0.00297661	0.00358236	0.0032242	0.003326
0.00352469	0.00331162	0.00278808	0.00274825	0.00342085	0.00284471	0.00322975	0.00273692	0.00315705	0.00316292	0.0034076	0.00348721	0.00310129	0.00318251	0.00322295	0.00318415	0.00294407	0.00318289	0.00326556	0.00337115	0.00324448	0.00327478	0.00331527	0.00279841	0.00244235	0.00307668	0.00310906	0.00351629	0.00344533	0.00339411	0.00338462	0.00270688	0.00314272	0.00324665	0.00285994	0.00320164	0.0030502	0.00320093	0.00363606	0.0029415	0.00283473	0.00252975	0.0027196	0.00327668	0.00279015	0.00243529	0.00241617	0.00253503	0.00257928	0.00242514
0.00202097	0.00226226	0.00171519	0.00194421	0.00192723	0.00206497	0.00216374	0.00182214	0.00204511	0.0022194	0.00203746	0.00200185	0.00227256	0.00198977	0.00181958	0.00175012	0.00213979	0.00209454	0.00173488	0.00229123	0.00157553	0.00168704	0.0026223	0.00220437	0.00196635	0.00105405	0.0019832	0.00252965	0.00153897	0.00167407	0.00142522	0.00208028	0.00226267	0.00162452	0.0025535	0.00219482	0.00205946	0.00222528	0.00170875	0.00131974	0.00169237	0.00179043	0.00187201	0.00229075	0.00204965	0.00139987	0.00138527	0.00170091	0.00175365	0.00175221
0.0015799	0.00196366	0.00201272	0.00168337	0.00197077	0.00210724	0.00213054	0.0022241	0.00199669	0.00218617	0.00176579	0.00172768	0.00177186	0.00280311	0.00159923	0.00209489	0.00145792	0.00238652	0.00207041	0.00218348	0.00180194	0.00228168	0.0014993	0.00248633	0.00188925	0.0021486	0.00204878	0.0016767	0.00152708	0.00195556	0.00149497	0.00198668	0.00189584	0.00177388	0.00157427	0.00128269	0.00151187	0.00242493	0.00145858	0.00152765	0.00183092	0.00175006	0.00165867	0.00155013	0.00124651	0.00153944	0.000696897	0.00196767	0.00155288	0.00167666
0.00127212	0.00146111	0.00129639	0.00174696	0.00182991	0.00225287	0.00136559	0.00144457	0.0016046	0.00150545	0.00215075	0.00140048	0.00131317	0.00116421	0.000917339	0.00104275	0.00128545	0.00126687	0.000879385	0.0014022	0.00118654	0.00117198	0.00109084	0.00133955	0.00181241	0.0016271	0.00127479	0.00123822	0.000825311	0.00155054	0.000944365	0.00115747	0.00175088	0.00146282	0.00116671	0.00118006	0.0012182	0.00153647	0.00135112	0.00115472	0.00167194	0.00164285	0.000988877	0.00120537	0.00114251	0.000896208	0.000974741	0.00145489	6.91035e-05	0.00108537
-0.000246374	0.0006028	-6.95981e-05	0.000961291	-0.000353272	-0.000209134	3.0635e-05	0.000440245	0.000278756	0.000841166	-6.81068e-05	6.9166e-05	0.000248554	0.000331114	8.77379e-05	0.000176134	5.5796e-05	0.000644075	-0.000494843	0.000390204	0.000661548	0.000261849	2.98805e-05	0.000350731	0.000355669	0.000367949	0.00108566	0.000276072	-4.48256e-05	-0.000574367	0.000412968	0.000347382	0.000110319	0.000454704	8.00522e-05	-0.000203213	-5.16465e-05	0.000201723	-0.000568825	-0.000473856	-0.000223193	0.000546275	-0.000762555	-0.000900549	-0.000354798	-0.000377256	-4.89936e-05	-1.26281e-05	-0.000974461	0.000126316
0.000272165	0.000208878	-2.16348e-05	0.000196861	0.00019911	0.000255279	-6.41083e-05	0.000540503	0.000459642	0.000460717	0.000207975	0.000240568	0.000396041	-0.000297721	9.25159e-05	-0.000331858	0.000164776	0.000739934	-0.000481796	-0.000447075	0.000200676	-0.000471033	0.000533311	0.000434891	0.000288559	0.000364421	-0.00018187	-0.000922324	-0.000169597	0.000623843	-0.000240454	-0.000430026	-0.000693965	-0.000399414	0.000114638	-0.000414656	-9.6221e-05	0.000552941	-0.000176605	-0.000211895	-8.36958e-05	-0.000294657	-0.000834283	-0.00055769	-0.000413597	-0.00102793	-0.000740839	-0.000844233	-0.000301812	-0.000649443
2.84663e-05	0.000470738	-0.000335796	0.000696577	0.000595713	0.000359477	-0.000244163	-0.000250814	0.000776305	0.000271288	0.000169517	0.000905797	0.000839047	1.04902e-05	0.000378109	-5.51597e-06	0.000686407	0.00010399	0.000250092	7.41009e-05	0.000175605	-0.000134895	-0.000196367	-0.000477382	7.70008e-05	-0.000539547	0.000199208	0.000324795	-3.84442e-05	0.000473861	0.000219197	0.000636904	4.40553e-05	0.000387843	0.000295745	0.000386048	-0.000120708	-9.52354e-05	-0.00039306	-0.000102102	-0.000651177	9.93333e-05	2.42786e-05	-8.39441e-05	0.000397074	-0.000484722	0.000476991	-0.0004958	0.000166808	-7.65835e-05
-0.000195935	0.00031685	-6.93528e-05	0.000313595	0.000225777	0.000457023	0.000266923	0.000940813	0.000130457	0.000449439	0.000278882	0.000340103	0.000150065	-2.25732e-05	0.00018696	0.000239269	0.000356354	-0.00015388	6.57829e-05	9.6143e-05	3.85756e-06	-4.46283e-05	-0.00011188	0.000126415	-0.0002098	0.000119159	-0.000269424	-0.000401195	-0.000903173	-0.000414601	-0.000559861	-0.000173688	0.000178859	-0.000146367	0.000180555	-0.000547687	-0.000748262	-0.000370468	-0.000739908	-0.000102461	-9.74557e-05	8.49121e-05	-0.000340022	-0.00040541	-0.00102769	-0.000673467	-0.000743044	-0.000213181	-0.000119213	-0.000690337
0.000650677	0.000278598	0.00104823	0.00110587	0.000998356	0.000681121	7.01134e-05	0.00019012	0.00019009	-0.00015139	0.000284703	0.000510653	0.000878297	0.000562307	0.00116797	0.00100171	0.000216036	0.000906749	0.000703565	1.39467e-05	0.00067899	0.000675575	-0.000169284	0.000378314	0.000275595	0.00123032	0.000511393	5.35234e-05	0.000924659	0.000313718	0.000117392	6.01434e-05	0.000670664	0.00100719	-9.90837e-05	-7.46138e-05	0.000502789	-6.74064e-05	7.61379e-05	-0.00024727	0.00025849	-0.000206826	-0.000306672	-0.000292063	-0.000322539	2.2038e-05	-0.000333708	-0.000234454	0.000401071	-0.000725172
-0.000448505	-0.000589582	-0.00130031	-0.000390195	-0.000787109	-0.00107518	-0.000550751	-0.000842572	-0.000637986	-0.00136915	-0.000821699	-0.000533233	-0.000614119	-0.00213693	-0.0012395	-0.00130725	-0.000469771	-0.00122522	-0.00116355	-0.000672146	-0.00131203	-0.00143685	-0.000764245	-0.00131239	-0.00128394	-0.00125693	-0.00111084	-0.000898306	-0.000955972	-0.00138285	-0.000816416	-0.00154394	-0.00137513	-0.000917585	-0.00099634	-0.000933615	-0.00123724	-0.00149532	-0.00164398	-0.00182148	-0.0016419	-0.00167226	-0.00141	-0.00121821	-0.00105589	-0.00160018	-0.00152483	-0.0022414	-0.00201082	-0.00179824
4.04743e-05	-3.6974e-05	-0.000410127	-0.00048509	0.000129863	0.000168311	-4.89625e-05	2.82572e-05	2.79268e-05	-0.000306348	-0.000734056	-0.000509891	-0.000485684	-0.000209196	5.54672e-05	-0.000391935	-0.000122677	-0.00040524	0.000111484	0.000120306	-0.000198029	-0.000281798	-0.000409543	-0.000874411	-0.000473814	-0.000395077	-0.00061325	-0.00017978	3.69153e-05	-0.000428474	2.63411e-05	-0.000168583	-0.00102115	-0.000986221	-0.00102204	-0.000794614	-0.000614876	-0.000762243	-0.000667862	-0.000943988	-0.00117977	-0.00130331	-0.00104445	-0.00129624	-0.00117042	-0.00103045	-0.00111545	-0.00131738	-0.000463907	-0.00130433
0.000738406	0.000229978	0.000359986	-9.75412e-05	0.000567238	0.000730611	0.000367663	0.000318972	0.000573123	6.40564e-05	0.000933451	0.000374678	0.000340195	0.000590813	0.000546209	0.00106509	0.000295884	-0.000121905	0.000946376	-7.76649e-05	0.000105035	0.000180052	0.000364671	0.000313812	0.000275827	0.000242233	0.000119157	-0.000198449	-0.000256914	0.000552426	0.000759865	-0.000486899	-0.000161382	-0.000113851	0.000172615	-0.000598952	0.000101714	-0.000546005	-0.000223433	7.04778e-07	-7.46168e-05	-0.000290417	-0.000128213	-9.30732e-05	-0.000316196	-0.000588173	-0.000319172	-0.000756088	-0.000394594	-0.000690044
0.000348297	0.000803055	0.000960901	0.000253148	0.000308784	0.000105987	0.000349875	0.000445369	6.67369e-06	0.000365165	0.000347193	0.000521974	0.000202846	0.000829627	0.000879477	0.000548338	9.29628e-05	0.000534193	0.000623704	0.000351264	0.000394123	0.000566951	0.000224004	0.000486902	-2.1698e-05	0.000206206	0.000394766	0.00112903	0.000188482	-0.000199573	-0.000141301	0.000563847	-6.55409e-06	-2.06135e-05	-9.21668e-05	2.38037e-05	0.000272953	-0.000651803	-0.00033115	0.000137346	-0.000250304	-0.000451867	-0.000183498	-6.20584e-05	9.697e-05	0.000112163	-0.000572511	4.16069e-05	-0.000498282	-0.000174726
0.000123527	-0.000310161	0.000282509	-0.000291541	7.0575e-05	-1.9882e-05	0.00059262	0.000456719	-0.000910613	0.000127266	-0.000250148	-0.000212429	-0.000593238	-0.000178308	-9.31503e-05	0.000117214	-0.000115505	-0.000367594	-0.000251682	9.15129e-05	-0.000795541	-0.000471069	-0.000286052	-0.000169962	-9.71324e-05	-0.000488126	-0.000483617	-0.000999988	-0.00076818	-0.00157633	-0.00055275	-0.000723948	-0.000233435	-0.000831043	-0.000825962	-0.00088867	-0.00049519	-0.000407165	-0.000780057	-0.00122728	-0.000304674	-0.000969778	-0.000296819	-0.00153684	-0.00127852	-0.000984166	-0.00126465	-0.000467854	-0.00157794	-0.000668883
-6.47054e-05	-0.000175729	-0.00015301	-1.61608e-05	-0.000619178	-0.000760651	-0.000250877	-0.000911805	-0.000819824	-0.000274106	-0.000772151	-0.000860555	-0.000717765	-0.000817813	-0.000374616	-0.00087126	-0.00111883	-0.000742169	-0.00117693	-0.000817981	-0.000541375	-0.00103658	-0.00099874	-0.000840707	-0.000436524	-0.00088944	-0.000594219	-0.00107998	0.000183867	-0.00101024	-0.000884606	-0.00110027	-0.00140725	-0.00113989	-0.000741887	-0.00093784	-0.00078294	-0.00101285	-0.000736853	-0.000643406	-0.00096062	-0.00160344	-0.00156719	-0.00131085	-0.000971802	-0.00147993	-0.00119199	-0.00212204	-0.0014052	-0.00128068
-0.000767397	-0.000379207	-0.000588568	-0.00104163	-0.00087566	-0.00021131	0.000337785	0.000153697	-0.000721343	0.000687487	-0.0004021	-4.86432e-05	-0.000713323	-1.30295e-05	-0.000360134	-2.52956e-05	-0.000131177	0.000102809	-0.000598069	-0.000169025	-0.000685881	-0.00118952	-0.000289421	-0.000608074	-0.000439393	-0.00128972	-0.00073734	-0.000419812	-0.000778751	-0.000724781	-7.72106e-05	-0.000986704	-0.00098894	-0.00110748	-0.000566215	-0.000904231	-0.00100738	-0.000950131	-0.000937495	-0.000545244	-0.00116768	-0.00101454	-0.000953087	-0.00158137	-0.000777351	-0.00090535	-0.000828212	-0.00132641	-0.00137839	-0.001389
0.000360757	0.000192341	0.00133505	0.0001545	0.000105062	0.000629959	0.000194575	0.000155942	0.000679104	0.000563698	0.000859812	8.89496e-05	-0.000208715	0.000881734	0.000596387	0.000815797	0.000105237	0.000464462	0.0010288	-0.000456959	0.000111987	0.00046943	0.000230088	-0.000210375	0.000240165	0.000197949	0.00028387	0.000223279	4.66099e-05	-0.000348083	-0.000537108	0.000466587	0.000313978	-0.000251131	-9.80447e-05	-2.40504e-05	0.000274651	-0.000208157	2.57482e-05	-7.65304e-05	0.00026013	8.27019e-05	-0.000244384	-7.69852e-05	-0.000493385	-6.56261e-05	-0.000206605	-0.000147742	-0.000361753	-0.000183228
-0.000999398	-0.000829053	0.000125473	-0.000235686	-0.000486536	-0.00116753	-0.000429296	-0.000715523	-0.000848639	-0.000740576	4.74138e-05	-0.000910823	3.04415e-05	-0.000901513	-0.00104318	0.000193584	-0.000919886	-0.00055664	-0.000452741	-0.00053382	-0.000690292	-0.000808073	-0.000548793	-0.000617052	-0.000556454	-0.000434191	-0.00029281	-0.000936735	-0.00110986	-0.000796684	-0.000646369	-0.00150002	-0.000495042	-0.00044238	-7.35545e-05	-0.000972258	-0.00103103	-0.000518278	-0.000929486	-0.0010355	-0.000541546	-0.00100442	-0.000534171	-0.000953324	-0.00108387	-0.000736633	-0.000888263	-0.000859539	-0.00104799	-0.00112201
0.000150123	0.000437252	0.00041758	0.000299976	0.000618765	0.000436629	0.000586179	0.000407423	0.000619043	-0.000282595	-7.20803e-05	1.16268e-05	0.000428378	6.07779e-05	-7.80487e-05	-0.000302149	0.000326845	-6.87519e-05	8.60913e-05	-0.000351363	-5.80587e-05	-5.84843e-05	-0.000155125	-0.000292016	-0.000274798	-0.000149747	-0.000257522	0.000250101	0.000660138	-0.000443417	-0.000680801	0.000172845	-1.3892e-05	6.83961e-05	-2.52341e-05	0.000123281	4.77833e-05	8.18572e-05	-0.000216169	-0.000335399	-0.000234784	-2.62536e-05	2.57477e-05	-0.000200477	-0.000104292	0.000582736	-9.1299e-05	-6.39537e-05	2.54864e-05	-0.000139116
-8.92148e-05	-0.000589786	-0.00089804	-0.000134824	-0.000296629	-0.000165924	0.000597976	-0.000580318	-0.000680318	-0.000385882	-0.000153216	-0.000394055	-4.89361e-05	-0.000365919	-0.000623956	-0.000384839	-0.000104445	-0.000316738	-0.000813876	-7.15076e-05	-0.000676457	-0.000849311	-0.00105138	-0.00136362	-0.000658428	-0.00100849	-0.00114716	-0.00139303	-0.0009606	-0.00100305	-0.000146193	-0.00125025	-0.000606038	-0.000526404	-0.000828005	-0.000508026	-0.000859492	-0.000386164	-0.000347055	-0.000654135	-0.000795307	-0.000689264	-0.00108152	-0.000582547	-0.00151127	-0.001733	-0.000396466	-0.000872864	-0.000965917	-0.000775975
5.91385e-05	0.00068837	0.000135642	0.000423268	0.000138675	-0.000174829	-0.000174249	0.000301414	0.000622608	-0.000180179	0.000106749	-0.000340119	9.04854e-05	0.000263528	-6.65397e-05	-0.000225049	0.000356695	-0.000118761	-4.8718e-05	-0.000203945	-0.000360875	0.00048374	-0.000194217	0.000414792	-0.000465003	-6.61473e-05	0.00025498	6.86792e-05	-0.000581347	0.000758586	-0.00045865	-0.00037791	-0.0003482	0.0001356	2.65887e-05	0.00040996	1.69953e-05	-0.000678863	-0.000345428	0.000209274	-0.000159349	6.02624e-05	-0.00104996	8.25172e-05	-0.000146666	0.000105268	-0.000523661	-7.04532e-05	-1.7488e-05	-0.000496768
[truncated: 951 more columns]
