# Supplementary material for: Highly tunable ground and excited state excitonic dipoles in multilayer 2H-MoSe2
Source: Nat Commun. 2024 May 23;15:4377. doi: 10.1038/s41467-024-48476-x (PMC11519368; doi:10.1038/s41467-024-48476-x)
Supplement: Supplementary file 3 — Source Data [file 41467_2024_48476_MOESM3_ESM.zip › Fig 4a.xlsx]

## Sheet: X_0
-5
-4.5
-4
-3.5
-3
-2.5
-2
-1.5
-1
-0.5
0
0.5
1
1.5
2
2.5
3
3.5
4
4.5
5

## Sheet: Y_0
-0.17415	1.57367
0.64887	0.94525
1.53061	0.76324
0.73796	0.87983
0.52704	0.85237
0.55463	0.78214
0.69593	1.07045
0.49303	1.00028
-0.03236	1.03626
-0.21096	0.94323
0.16701	0.87957
0.00186	0.97037
0.25771	0.85396
0.37373	0.9183
-0.92252	0.82176
0.13688	0.93348
-0.06908	0.99671
-0.13287	0.77944
-0.23734	0.9382
-0.0159	1.30708
-0.69793	0.97674

## Sheet: Fit_X_0
-5
-4.98999
-4.97998
-4.96997
-4.95996
-4.94995
-4.93994
-4.92993
-4.91992
-4.90991
-4.8999
-4.88989
-4.87988
-4.86987
-4.85986
-4.84985
-4.83984
-4.82983
-4.81982
-4.80981
-4.7998
-4.78979
-4.77978
-4.76977
-4.75976
-4.74975
-4.73974
-4.72973
-4.71972
-4.70971
-4.6997
-4.68969
-4.67968
-4.66967
-4.65966
-4.64965
-4.63964
-4.62963
-4.61962
-4.60961
-4.5996
-4.58959
-4.57958
-4.56957
-4.55956
-4.54955
-4.53954
-4.52953
-4.51952
-4.50951
-4.4995
-4.48949
-4.47948
-4.46947
-4.45946
-4.44945
-4.43944
-4.42943
-4.41942
-4.40941
-4.3994
-4.38939
-4.37938
-4.36937
-4.35936
-4.34935
-4.33934
-4.32933
-4.31932
-4.30931
-4.2993
-4.28929
-4.27928
-4.26927
-4.25926
-4.24925
-4.23924
-4.22923
-4.21922
-4.20921
-4.1992
-4.18919
-4.17918
-4.16917
-4.15916
-4.14915
-4.13914
-4.12913
-4.11912
-4.10911
-4.0991
-4.08909
-4.07908
-4.06907
-4.05906
-4.04905
-4.03904
-4.02903
-4.01902
-4.00901
-3.999
-3.98899
-3.97898
-3.96897
-3.95896
-3.94895
-3.93894
-3.92893
-3.91892
-3.90891
-3.8989
-3.88889
-3.87888
-3.86887
-3.85886
-3.84885
-3.83884
-3.82883
-3.81882
-3.80881
-3.7988
-3.78879
-3.77878
-3.76877
-3.75876
-3.74875
-3.73874
-3.72873
-3.71872
-3.70871
-3.6987
-3.68869
-3.67868
-3.66867
-3.65866
-3.64865
-3.63864
-3.62863
-3.61862
-3.60861
-3.5986
-3.58859
-3.57858
-3.56857
-3.55856
-3.54855
-3.53854
-3.52853
-3.51852
-3.50851
-3.4985
-3.48849
-3.47848
-3.46847
-3.45846
-3.44845
-3.43844
-3.42843
-3.41842
-3.40841
-3.3984
-3.38839
-3.37838
-3.36837
-3.35836
-3.34835
-3.33834
-3.32833
-3.31832
-3.30831
-3.2983
-3.28829
-3.27828
-3.26827
-3.25826
-3.24825
-3.23824
-3.22823
-3.21822
-3.20821
-3.1982
-3.18819
-3.17818
-3.16817
-3.15816
-3.14815
-3.13814
-3.12813
-3.11812
-3.10811
-3.0981
-3.08809
-3.07808
-3.06807
-3.05806
-3.04805
-3.03804
-3.02803
-3.01802
-3.00801
-2.998
-2.98799
-2.97798
-2.96797
-2.95796
-2.94795
-2.93794
-2.92793
-2.91792
-2.90791
-2.8979
-2.88789
-2.87788
-2.86787
-2.85786
-2.84785
-2.83784
-2.82783
-2.81782
-2.80781
-2.7978
-2.78779
-2.77778
-2.76777
-2.75776
-2.74775
-2.73774
-2.72773
-2.71772
-2.70771
-2.6977
-2.68769
-2.67768
-2.66767
-2.65766
-2.64765
-2.63764
-2.62763
-2.61762
-2.60761
-2.5976
-2.58759
-2.57758
-2.56757
-2.55756
-2.54755
-2.53754
-2.52753
-2.51752
-2.50751
-2.4975
-2.48749
-2.47748
-2.46747
-2.45746
-2.44745
-2.43744
-2.42743
-2.41742
-2.40741
-2.3974
-2.38739
-2.37738
-2.36737
-2.35736
-2.34735
-2.33734
-2.32733
-2.31732
-2.30731
-2.2973
-2.28729
-2.27728
-2.26727
-2.25726
-2.24725
-2.23724
-2.22723
-2.21722
-2.20721
-2.1972
-2.18719
-2.17718
-2.16717
-2.15716
-2.14715
-2.13714
-2.12713
-2.11712
-2.10711
-2.0971
-2.08709
-2.07708
-2.06707
-2.05706
-2.04705
-2.03704
-2.02703
-2.01702
-2.00701
-1.997
-1.98699
-1.97698
-1.96697
-1.95696
-1.94695
-1.93694
-1.92693
-1.91692
-1.90691
-1.8969
-1.88689
-1.87688
-1.86687
-1.85686
-1.84685
-1.83684
-1.82683
-1.81682
-1.80681
-1.7968
-1.78679
-1.77678
-1.76677
-1.75676
-1.74675
-1.73674
-1.72673
-1.71672
-1.70671
-1.6967
-1.68669
-1.67668
-1.66667
-1.65666
-1.64665
-1.63664
-1.62663
-1.61662
-1.60661
-1.5966
-1.58659
-1.57658
-1.56657
-1.55656
-1.54655
-1.53654
-1.52653
-1.51652
-1.50651
-1.4965
-1.48649
-1.47648
-1.46647
-1.45646
-1.44645
-1.43644
-1.42643
-1.41642
-1.40641
-1.3964
-1.38639
-1.37638
-1.36637
-1.35636
-1.34635
-1.33634
-1.32633
-1.31632
-1.30631
-1.2963
-1.28629
-1.27628
-1.26627
-1.25626
-1.24625
-1.23624
-1.22623
-1.21622
-1.20621
-1.1962
-1.18619
-1.17618
-1.16617
-1.15616
-1.14615
-1.13614
-1.12613
-1.11612
-1.10611
-1.0961
-1.08609
-1.07608
-1.06607
-1.05606
-1.04605
-1.03604
-1.02603
-1.01602
-1.00601
-0.996
-0.98599
-0.97598
-0.96597
-0.95596
-0.94595
-0.93594
-0.92593
-0.91592
-0.90591
-0.8959
-0.88589
-0.87588
-0.86587
-0.85586
-0.84585
-0.83584
-0.82583
-0.81582
-0.80581
-0.7958
-0.78579
-0.77578
-0.76577
-0.75576
-0.74575
-0.73574
-0.72573
-0.71572
-0.70571
-0.6957
-0.68569
-0.67568
-0.66567
-0.65566
-0.64565
-0.63564
-0.62563
-0.61562
-0.60561
-0.5956
-0.58559
-0.57558
-0.56557
-0.55556
-0.54555
-0.53554
-0.52553
-0.51552
-0.50551
-0.4955
-0.48549
-0.47548
-0.46547
-0.45546
-0.44545
-0.43544
-0.42543
-0.41542
-0.40541
-0.3954
-0.38539
-0.37538
-0.36537
-0.35536
-0.34535
-0.33534
-0.32533
-0.31532
-0.30531
-0.2953
-0.28529
-0.27528
-0.26527
-0.25526
-0.24525
-0.23524
-0.22523
-0.21522
-0.20521
-0.1952
-0.18519
-0.17518
-0.16517
-0.15516
-0.14515
-0.13514
-0.12513
-0.11512
-0.10511
-0.0951
-0.08509
-0.07508
-0.06507
-0.05506
-0.04505
-0.03504
-0.02503
-0.01502
-0.00501
0.00501
0.01502
0.02503
0.03504
0.04505
0.05506
0.06507
0.07508
0.08509
0.0951
0.10511
0.11512
0.12513
0.13514
0.14515
0.15516
0.16517
0.17518
0.18519
0.1952
0.20521
0.21522
0.22523
0.23524
0.24525
0.25526
0.26527
0.27528
0.28529
0.2953
0.30531
0.31532
0.32533
0.33534
0.34535
0.35536
0.36537
0.37538
0.38539
0.3954
0.40541
0.41542
0.42543
0.43544
0.44545
0.45546
0.46547
0.47548
0.48549
0.4955
0.50551
0.51552
0.52553
0.53554
0.54555
0.55556
0.56557
0.57558
0.58559
0.5956
0.60561
0.61562
0.62563
0.63564
0.64565
0.65566
0.66567
0.67568
0.68569
0.6957
0.70571
0.71572
0.72573
0.73574
0.74575
0.75576
0.76577
0.77578
0.78579
0.7958
0.80581
0.81582
0.82583
0.83584
0.84585
0.85586
0.86587
0.87588
0.88589
0.8959
0.90591
0.91592
0.92593
0.93594
0.94595
0.95596
0.96597
0.97598
0.98599
0.996
1.00601
1.01602
1.02603
1.03604
1.04605
1.05606
1.06607
1.07608
1.08609
1.0961
1.10611
1.11612
1.12613
1.13614
1.14615
1.15616
1.16617
1.17618
1.18619
1.1962
1.20621
1.21622
1.22623
1.23624
1.24625
1.25626
1.26627
1.27628
1.28629
1.2963
1.30631
1.31632
1.32633
1.33634
1.34635
1.35636
1.36637
1.37638
1.38639
1.3964
1.40641
1.41642
1.42643
1.43644
1.44645
1.45646
1.46647
1.47648
1.48649
1.4965
1.50651
1.51652
1.52653
1.53654
1.54655
1.55656
1.56657
1.57658
1.58659
1.5966
1.60661
1.61662
1.62663
1.63664
1.64665
1.65666
1.66667
1.67668
1.68669
1.6967
1.70671
1.71672
1.72673
1.73674
1.74675
1.75676
1.76677
1.77678
1.78679
1.7968
1.80681
1.81682
1.82683
1.83684
1.84685
1.85686
1.86687
1.87688
1.88689
1.8969
1.90691
1.91692
1.92693
1.93694
1.94695
1.95696
1.96697
1.97698
1.98699
1.997
2.00701
2.01702
2.02703
2.03704
2.04705
2.05706
2.06707
2.07708
2.08709
2.0971
2.10711
2.11712
2.12713
2.13714
2.14715
2.15716
2.16717
2.17718
2.18719
2.1972
2.20721
2.21722
2.22723
2.23724
2.24725
2.25726
2.26727
2.27728
2.28729
2.2973
2.30731
2.31732
2.32733
2.33734
2.34735
2.35736
2.36737
2.37738
2.38739
2.3974
2.40741
2.41742
2.42743
2.43744
2.44745
2.45746
2.46747
2.47748
2.48749
2.4975
2.50751
2.51752
2.52753
2.53754
2.54755
2.55756
2.56757
2.57758
2.58759
2.5976
2.60761
2.61762
2.62763
2.63764
2.64765
2.65766
2.66767
2.67768
2.68769
2.6977
2.70771
2.71772
2.72773
2.73774
2.74775
2.75776
2.76777
2.77778
2.78779
2.7978
2.80781
2.81782
2.82783
2.83784
2.84785
2.85786
2.86787
2.87788
2.88789
2.8979
2.90791
2.91792
2.92793
2.93794
2.94795
2.95796
2.96797
2.97798
2.98799
2.998
3.00801
3.01802
3.02803
3.03804
3.04805
3.05806
3.06807
3.07808
3.08809
3.0981
3.10811
3.11812
3.12813
3.13814
3.14815
3.15816
3.16817
3.17818
3.18819
3.1982
3.20821
3.21822
3.22823
3.23824
3.24825
3.25826
3.26827
3.27828
3.28829
3.2983
3.30831
3.31832
3.32833
3.33834
3.34835
3.35836
3.36837
3.37838
3.38839
3.3984
3.40841
3.41842
3.42843
3.43844
3.44845
3.45846
3.46847
3.47848
3.48849
3.4985
3.50851
3.51852
3.52853
3.53854
3.54855
3.55856
3.56857
3.57858
3.58859
3.5986
3.60861
3.61862
3.62863
3.63864
3.64865
3.65866
3.66867
3.67868
3.68869
3.6987
3.70871
3.71872
3.72873
3.73874
3.74875
3.75876
3.76877
3.77878
3.78879
3.7988
3.80881
3.81882
3.82883
3.83884
3.84885
3.85886
3.86887
3.87888
3.88889
3.8989
3.90891
3.91892
3.92893
3.93894
3.94895
3.95896
3.96897
3.97898
3.98899
3.999
4.00901
4.01902
4.02903
4.03904
4.04905
4.05906
4.06907
4.07908
4.08909
4.0991
4.10911
4.11912
4.12913
4.13914
4.14915
4.15916
4.16917
4.17918
4.18919
4.1992
4.20921
4.21922
4.22923
4.23924
4.24925
4.25926
4.26927
4.27928
4.28929
4.2993
4.30931
4.31932
4.32933
4.33934
4.34935
4.35936
4.36937
4.37938
4.38939
4.3994
4.40941
4.41942
4.42943
4.43944
4.44945
4.45946
4.46947
4.47948
4.48949
4.4995
4.50951
4.51952
4.52953
4.53954
4.54955
4.55956
4.56957
4.57958
4.58959
4.5996
4.60961
4.61962
4.62963
4.63964
4.64965
4.65966
4.66967
4.67968
4.68969
4.6997
4.70971
4.71972
4.72973
4.73974
4.74975
4.75976
4.76977
4.77978
4.78979
4.7998
4.80981
4.81982
4.82983
4.83984
4.84985
4.85986
4.86987
4.87988
4.88989
4.8999
4.90991
4.91992
4.92993
4.93994
4.94995
4.95996
4.96997
4.97998
4.98999
5

## Sheet: Fit_Y_0
0.73353
0.73241
0.73129
0.73017
0.72905
0.72792
0.7268
0.72568
0.72456
0.72343
0.72231
0.72119
0.72007
0.71895
0.71782
0.7167
0.71558
0.71446
0.71333
0.71221
0.71109
0.70997
0.70884
0.70772
0.7066
0.70548
0.70436
0.70323
0.70211
0.70099
0.69987
0.69874
0.69762
0.6965
0.69538
0.69426
0.69313
0.69201
0.69089
0.68977
0.68864
0.68752
0.6864
0.68528
0.68415
0.68303
0.68191
0.68079
0.67967
0.67854
0.67742
0.6763
0.67518
0.67405
0.67293
0.67181
0.67069
0.66957
0.66844
0.66732
0.6662
0.66508
0.66395
0.66283
0.66171
0.66059
0.65946
0.65834
0.65722
0.6561
0.65498
0.65385
0.65273
0.65161
0.65049
0.64936
0.64824
0.64712
0.646
0.64488
0.64375
0.64263
0.64151
0.64039
0.63926
0.63814
0.63702
0.6359
0.63477
0.63365
0.63253
0.63141
0.63029
0.62916
0.62804
0.62692
0.6258
0.62467
0.62355
0.62243
0.62131
0.62019
0.61906
0.61794
0.61682
0.6157
0.61457
0.61345
0.61233
0.61121
0.61008
0.60896
0.60784
0.60672
0.6056
0.60447
0.60335
0.60223
0.60111
0.59998
0.59886
0.59774
0.59662
0.5955
0.59437
0.59325
0.59213
0.59101
0.58988
0.58876
0.58764
0.58652
0.58539
0.58427
0.58315
0.58203
0.58091
0.57978
0.57866
0.57754
0.57642
0.57529
0.57417
0.57305
0.57193
0.57081
0.56968
0.56856
0.56744
0.56632
0.56519
0.56407
0.56295
0.56183
0.5607
0.55958
0.55846
0.55734
0.55622
0.55509
0.55397
0.55285
0.55173
0.5506
0.54948
0.54836
0.54724
0.54612
0.54499
0.54387
0.54275
0.54163
0.5405
0.53938
0.53826
0.53714
0.53601
0.53489
0.53377
0.53265
0.53153
0.5304
0.52928
0.52816
0.52704
0.52591
0.52479
0.52367
0.52255
0.52143
0.5203
0.51918
0.51806
0.51694
0.51581
0.51469
0.51357
0.51245
0.51133
0.5102
0.50908
0.50796
0.50684
0.50571
0.50459
0.50347
0.50235
0.50122
0.5001
0.49898
0.49786
0.49674
0.49561
0.49449
0.49337
0.49225
0.49112
0.49
0.48888
0.48776
0.48664
0.48551
0.48439
0.48327
0.48215
0.48102
0.4799
0.47878
0.47766
0.47653
0.47541
0.47429
0.47317
0.47205
0.47092
0.4698
0.46868
0.46756
0.46643
0.46531
0.46419
0.46307
0.46195
0.46082
0.4597
0.45858
0.45746
0.45633
0.45521
0.45409
0.45297
0.45184
0.45072
0.4496
0.44848
0.44736
0.44623
0.44511
0.44399
0.44287
0.44174
0.44062
0.4395
0.43838
0.43726
0.43613
0.43501
0.43389
0.43277
0.43164
0.43052
0.4294
0.42828
0.42715
0.42603
0.42491
0.42379
0.42267
0.42154
0.42042
0.4193
0.41818
0.41705
0.41593
0.41481
0.41369
0.41257
0.41144
0.41032
0.4092
0.40808
0.40695
0.40583
0.40471
0.40359
0.40246
0.40134
0.40022
0.3991
0.39798
0.39685
0.39573
0.39461
0.39349
0.39236
0.39124
0.39012
0.389
0.38788
0.38675
0.38563
0.38451
0.38339
0.38226
0.38114
0.38002
0.3789
0.37777
0.37665
0.37553
0.37441
0.37329
0.37216
0.37104
0.36992
0.3688
0.36767
0.36655
0.36543
0.36431
0.36319
0.36206
0.36094
0.35982
0.3587
0.35757
0.35645
0.35533
0.35421
0.35308
0.35196
0.35084
0.34972
0.3486
0.34747
0.34635
0.34523
0.34411
0.34298
0.34186
0.34074
0.33962
0.3385
0.33737
0.33625
0.33513
0.33401
0.33288
0.33176
0.33064
0.32952
0.32839
0.32727
0.32615
0.32503
0.32391
0.32278
0.32166
0.32054
0.31942
0.31829
0.31717
0.31605
0.31493
0.31381
0.31268
0.31156
0.31044
0.30932
0.30819
0.30707
0.30595
0.30483
0.30371
0.30258
0.30146
0.30034
0.29922
0.29809
0.29697
0.29585
0.29473
0.2936
0.29248
0.29136
0.29024
0.28912
0.28799
0.28687
0.28575
0.28463
0.2835
0.28238
0.28126
0.28014
0.27902
0.27789
0.27677
0.27565
0.27453
0.2734
0.27228
0.27116
0.27004
0.26891
0.26779
0.26667
0.26555
0.26443
0.2633
0.26218
0.26106
0.25994
0.25881
0.25769
0.25657
0.25545
0.25433
0.2532
0.25208
0.25096
0.24984
0.24871
0.24759
0.24647
0.24535
0.24422
0.2431
0.24198
0.24086
0.23974
0.23861
0.23749
0.23637
0.23525
0.23412
0.233
0.23188
0.23076
0.22964
0.22851
0.22739
0.22627
0.22515
0.22402
0.2229
0.22178
0.22066
0.21953
0.21841
0.21729
0.21617
0.21505
0.21392
0.2128
0.21168
0.21056
0.20943
0.20831
0.20719
0.20607
0.20495
0.20382
0.2027
0.20158
0.20046
0.19933
0.19821
0.19709
0.19597
0.19484
0.19372
0.1926
0.19148
0.19036
0.18923
0.18811
0.18699
0.18587
0.18474
0.18362
0.1825
0.18138
0.18026
0.17913
0.17801
0.17689
0.17577
0.17464
0.17352
0.1724
0.17128
0.17015
0.16903
0.16791
0.16679
0.16567
0.16454
0.16342
0.1623
0.16118
0.16005
0.15893
0.15781
0.15669
0.15557
0.15444
0.15332
0.1522
0.15108
0.14995
0.14883
0.14771
0.14659
0.14546
0.14434
0.14322
0.1421
0.14098
0.13985
0.13873
0.13761
0.13649
0.13536
0.13424
0.13312
0.132
0.13088
0.12975
0.12863
0.12751
0.12639
0.12526
0.12414
0.12302
0.1219
0.12077
0.11965
0.11853
0.11741
0.11629
0.11516
0.11404
0.11292
0.1118
0.11067
0.10955
0.10843
0.10731
0.10619
0.10506
0.10394
0.10282
0.1017
0.10057
0.09945
0.09833
0.09721
0.09609
0.09496
0.09384
0.09272
0.0916
0.09047
0.08935
0.08823
0.08711
0.08598
0.08486
0.08374
0.08262
0.0815
0.08037
0.07925
0.07813
0.07701
0.07588
0.07476
0.07364
0.07252
0.0714
0.07027
0.06915
0.06803
0.06691
0.06578
0.06466
0.06354
0.06242
0.06129
0.06017
0.05905
0.05793
0.05681
0.05568
0.05456
0.05344
0.05232
0.05119
0.05007
0.04895
0.04783
0.04671
0.04558
0.04446
0.04334
0.04222
0.04109
0.03997
0.03885
0.03773
0.0366
0.03548
0.03436
0.03324
0.03212
0.03099
0.02987
0.02875
0.02763
0.0265
0.02538
0.02426
0.02314
0.02202
0.02089
0.01977
0.01865
0.01753
0.0164
0.01528
0.01416
0.01304
0.01191
0.01079
0.00967
0.00855
0.00743
0.0063
0.00518
0.00406
0.00294
0.00181
0.000692039
-0.000430232
-0.00155
-0.00267
-0.0038
-0.00492
-0.00604
-0.00716
-0.00829
-0.00941
-0.01053
-0.01165
-0.01278
-0.0139
-0.01502
-0.01614
-0.01726
-0.01839
-0.01951
-0.02063
-0.02175
-0.02288
-0.024
-0.02512
-0.02624
-0.02736
-0.02849
-0.02961
-0.03073
-0.03185
-0.03298
-0.0341
-0.03522
-0.03634
-0.03747
-0.03859
-0.03971
-0.04083
-0.04195
-0.04308
-0.0442
-0.04532
-0.04644
-0.04757
-0.04869
-0.04981
-0.05093
-0.05205
-0.05318
-0.0543
-0.05542
-0.05654
-0.05767
-0.05879
-0.05991
-0.06103
-0.06216
-0.06328
-0.0644
-0.06552
-0.06664
-0.06777
-0.06889
-0.07001
-0.07113
-0.07226
-0.07338
-0.0745
-0.07562
-0.07674
-0.07787
-0.07899
-0.08011
-0.08123
-0.08236
-0.08348
-0.0846
-0.08572
-0.08685
-0.08797
-0.08909
-0.09021
-0.09133
-0.09246
-0.09358
-0.0947
-0.09582
-0.09695
-0.09807
-0.09919
-0.10031
-0.10143
-0.10256
-0.10368
-0.1048
-0.10592
-0.10705
-0.10817
-0.10929
-0.11041
-0.11153
-0.11266
-0.11378
-0.1149
-0.11602
-0.11715
-0.11827
-0.11939
-0.12051
-0.12164
-0.12276
-0.12388
-0.125
-0.12612
-0.12725
-0.12837
-0.12949
-0.13061
-0.13174
-0.13286
-0.13398
-0.1351
-0.13622
-0.13735
-0.13847
-0.13959
-0.14071
-0.14184
-0.14296
-0.14408
-0.1452
-0.14633
-0.14745
-0.14857
-0.14969
-0.15081
-0.15194
-0.15306
-0.15418
-0.1553
-0.15643
-0.15755
-0.15867
-0.15979
-0.16091
-0.16204
-0.16316
-0.16428
-0.1654
-0.16653
-0.16765
-0.16877
-0.16989
-0.17102
-0.17214
-0.17326
-0.17438
-0.1755
-0.17663
-0.17775
-0.17887
-0.17999
-0.18112
-0.18224
-0.18336
-0.18448
-0.1856
-0.18673
-0.18785
-0.18897
-0.19009
-0.19122
-0.19234
-0.19346
-0.19458
-0.19571
-0.19683
-0.19795
-0.19907
-0.20019
-0.20132
-0.20244
-0.20356
-0.20468
-0.20581
-0.20693
-0.20805
-0.20917
-0.21029
-0.21142
-0.21254
-0.21366
-0.21478
-0.21591
-0.21703
-0.21815
-0.21927
-0.2204
-0.22152
-0.22264
-0.22376
-0.22488
-0.22601
-0.22713
-0.22825
-0.22937
-0.2305
-0.23162
-0.23274
-0.23386
-0.23498
-0.23611
-0.23723
-0.23835
-0.23947
-0.2406
-0.24172
-0.24284
-0.24396
-0.24509
-0.24621
-0.24733
-0.24845
-0.24957
-0.2507
-0.25182
-0.25294
-0.25406
-0.25519
-0.25631
-0.25743
-0.25855
-0.25967
-0.2608
-0.26192
-0.26304
-0.26416
-0.26529
-0.26641
-0.26753
-0.26865
-0.26978
-0.2709
-0.27202
-0.27314
-0.27426
-0.27539
-0.27651
-0.27763
-0.27875
-0.27988
-0.281
-0.28212
-0.28324
-0.28436
-0.28549
-0.28661
-0.28773
-0.28885
-0.28998
-0.2911
-0.29222
-0.29334
-0.29447
-0.29559
-0.29671
-0.29783
-0.29895
-0.30008
-0.3012
-0.30232
-0.30344
-0.30457
-0.30569
-0.30681
-0.30793
-0.30905
-0.31018
-0.3113
-0.31242
-0.31354
-0.31467
-0.31579
-0.31691
-0.31803
-0.31916
-0.32028
-0.3214
-0.32252
-0.32364
-0.32477
-0.32589
-0.32701
-0.32813
-0.32926
-0.33038
-0.3315
-0.33262
-0.33374
-0.33487
-0.33599
-0.33711
-0.33823
-0.33936
-0.34048
-0.3416
-0.34272
-0.34384
-0.34497
-0.34609
-0.34721
-0.34833
-0.34946
-0.35058
-0.3517
-0.35282
-0.35395
-0.35507
-0.35619
-0.35731
-0.35843
-0.35956
-0.36068
-0.3618
-0.36292
-0.36405
-0.36517
-0.36629
-0.36741
-0.36853
-0.36966
-0.37078
-0.3719
-0.37302
-0.37415
-0.37527
-0.37639
-0.37751
-0.37864
-0.37976
-0.38088
-0.382
-0.38312
-0.38425
-0.38537
-0.38649
-0.38761

## Sheet: X_2
-5
-4.5
-4
-3.5
-3
-2.5
-2
-1.5
-1
-0.5
0
0.5
1
1.5
2
2.5
3
3.5
4
4.5
5

## Sheet: Y_2
-0.57695	0.62666
-0.52383	0.68862
-1.82127	0.76488
-1.00661	0.64106
-1.0097	0.80276
-0.96221	0.65347
-0.26983	0.65901
-0.45598	0.74408
-1.22905	0.90626
-0.45968	0.76492
-0.77653	0.88937
-0.77821	0.8973
-0.15064	0.76363
-0.71087	1.03385
0.0484	0.8351
-0.42175	0.72417
-0.05663	0.65247
0.27875	0.66721
0.12908	0.73085
-0.43294	0.77739
-0.11282	0.6958

## Sheet: Fit_X_2
-5
-4.98999
-4.97998
-4.96997
-4.95996
-4.94995
-4.93994
-4.92993
-4.91992
-4.90991
-4.8999
-4.88989
-4.87988
-4.86987
-4.85986
-4.84985
-4.83984
-4.82983
-4.81982
-4.80981
-4.7998
-4.78979
-4.77978
-4.76977
-4.75976
-4.74975
-4.73974
-4.72973
-4.71972
-4.70971
-4.6997
-4.68969
-4.67968
-4.66967
-4.65966
-4.64965
-4.63964
-4.62963
-4.61962
-4.60961
-4.5996
-4.58959
-4.57958
-4.56957
-4.55956
-4.54955
-4.53954
-4.52953
-4.51952
-4.50951
-4.4995
-4.48949
-4.47948
-4.46947
-4.45946
-4.44945
-4.43944
-4.42943
-4.41942
-4.40941
-4.3994
-4.38939
-4.37938
-4.36937
-4.35936
-4.34935
-4.33934
-4.32933
-4.31932
-4.30931
-4.2993
-4.28929
-4.27928
-4.26927
-4.25926
-4.24925
-4.23924
-4.22923
-4.21922
-4.20921
-4.1992
-4.18919
-4.17918
-4.16917
-4.15916
-4.14915
-4.13914
-4.12913
-4.11912
-4.10911
-4.0991
-4.08909
-4.07908
-4.06907
-4.05906
-4.04905
-4.03904
-4.02903
-4.01902
-4.00901
-3.999
-3.98899
-3.97898
-3.96897
-3.95896
-3.94895
-3.93894
-3.92893
-3.91892
-3.90891
-3.8989
-3.88889
-3.87888
-3.86887
-3.85886
-3.84885
-3.83884
-3.82883
-3.81882
-3.80881
-3.7988
-3.78879
-3.77878
-3.76877
-3.75876
-3.74875
-3.73874
-3.72873
-3.71872
-3.70871
-3.6987
-3.68869
-3.67868
-3.66867
-3.65866
-3.64865
-3.63864
-3.62863
-3.61862
-3.60861
-3.5986
-3.58859
-3.57858
-3.56857
-3.55856
-3.54855
-3.53854
-3.52853
-3.51852
-3.50851
-3.4985
-3.48849
-3.47848
-3.46847
-3.45846
-3.44845
-3.43844
-3.42843
-3.41842
-3.40841
-3.3984
-3.38839
-3.37838
-3.36837
-3.35836
-3.34835
-3.33834
-3.32833
-3.31832
-3.30831
-3.2983
-3.28829
-3.27828
-3.26827
-3.25826
-3.24825
-3.23824
-3.22823
-3.21822
-3.20821
-3.1982
-3.18819
-3.17818
-3.16817
-3.15816
-3.14815
-3.13814
-3.12813
-3.11812
-3.10811
-3.0981
-3.08809
-3.07808
-3.06807
-3.05806
-3.04805
-3.03804
-3.02803
-3.01802
-3.00801
-2.998
-2.98799
-2.97798
-2.96797
-2.95796
-2.94795
-2.93794
-2.92793
-2.91792
-2.90791
-2.8979
-2.88789
-2.87788
-2.86787
-2.85786
-2.84785
-2.83784
-2.82783
-2.81782
-2.80781
-2.7978
-2.78779
-2.77778
-2.76777
-2.75776
-2.74775
-2.73774
-2.72773
-2.71772
-2.70771
-2.6977
-2.68769
-2.67768
-2.66767
-2.65766
-2.64765
-2.63764
-2.62763
-2.61762
-2.60761
-2.5976
-2.58759
-2.57758
-2.56757
-2.55756
-2.54755
-2.53754
-2.52753
-2.51752
-2.50751
-2.4975
-2.48749
-2.47748
-2.46747
-2.45746
-2.44745
-2.43744
-2.42743
-2.41742
-2.40741
-2.3974
-2.38739
-2.37738
-2.36737
-2.35736
-2.34735
-2.33734
-2.32733
-2.31732
-2.30731
-2.2973
-2.28729
-2.27728
-2.26727
-2.25726
-2.24725
-2.23724
-2.22723
-2.21722
-2.20721
-2.1972
-2.18719
-2.17718
-2.16717
-2.15716
-2.14715
-2.13714
-2.12713
-2.11712
-2.10711
-2.0971
-2.08709
-2.07708
-2.06707
-2.05706
-2.04705
-2.03704
-2.02703
-2.01702
-2.00701
-1.997
-1.98699
-1.97698
-1.96697
-1.95696
-1.94695
-1.93694
-1.92693
-1.91692
-1.90691
-1.8969
-1.88689
-1.87688
-1.86687
-1.85686
-1.84685
-1.83684
-1.82683
-1.81682
-1.80681
-1.7968
-1.78679
-1.77678
-1.76677
-1.75676
-1.74675
-1.73674
-1.72673
-1.71672
-1.70671
-1.6967
-1.68669
-1.67668
-1.66667
-1.65666
-1.64665
-1.63664
-1.62663
-1.61662
-1.60661
-1.5966
-1.58659
-1.57658
-1.56657
-1.55656
-1.54655
-1.53654
-1.52653
-1.51652
-1.50651
-1.4965
-1.48649
-1.47648
-1.46647
-1.45646
-1.44645
-1.43644
-1.42643
-1.41642
-1.40641
-1.3964
-1.38639
-1.37638
-1.36637
-1.35636
-1.34635
-1.33634
-1.32633
-1.31632
-1.30631
-1.2963
-1.28629
-1.27628
-1.26627
-1.25626
-1.24625
-1.23624
-1.22623
-1.21622
-1.20621
-1.1962
-1.18619
-1.17618
-1.16617
-1.15616
-1.14615
-1.13614
-1.12613
-1.11612
-1.10611
-1.0961
-1.08609
-1.07608
-1.06607
-1.05606
-1.04605
-1.03604
-1.02603
-1.01602
-1.00601
-0.996
-0.98599
-0.97598
-0.96597
-0.95596
-0.94595
-0.93594
-0.92593
-0.91592
-0.90591
-0.8959
-0.88589
-0.87588
-0.86587
-0.85586
-0.84585
-0.83584
-0.82583
-0.81582
-0.80581
-0.7958
-0.78579
-0.77578
-0.76577
-0.75576
-0.74575
-0.73574
-0.72573
-0.71572
-0.70571
-0.6957
-0.68569
-0.67568
-0.66567
-0.65566
-0.64565
-0.63564
-0.62563
-0.61562
-0.60561
-0.5956
-0.58559
-0.57558
-0.56557
-0.55556
-0.54555
-0.53554
-0.52553
-0.51552
-0.50551
-0.4955
-0.48549
-0.47548
-0.46547
-0.45546
-0.44545
-0.43544
-0.42543
-0.41542
-0.40541
-0.3954
-0.38539
-0.37538
-0.36537
-0.35536
-0.34535
-0.33534
-0.32533
-0.31532
-0.30531
-0.2953
-0.28529
-0.27528
-0.26527
-0.25526
-0.24525
-0.23524
-0.22523
-0.21522
-0.20521
-0.1952
-0.18519
-0.17518
-0.16517
-0.15516
-0.14515
-0.13514
-0.12513
-0.11512
-0.10511
-0.0951
-0.08509
-0.07508
-0.06507
-0.05506
-0.04505
-0.03504
-0.02503
-0.01502
-0.00501
0.00501
0.01502
0.02503
0.03504
0.04505
0.05506
0.06507
0.07508
0.08509
0.0951
0.10511
0.11512
0.12513
0.13514
0.14515
0.15516
0.16517
0.17518
0.18519
0.1952
0.20521
0.21522
0.22523
0.23524
0.24525
0.25526
0.26527
0.27528
0.28529
0.2953
0.30531
0.31532
0.32533
0.33534
0.34535
0.35536
0.36537
0.37538
0.38539
0.3954
0.40541
0.41542
0.42543
0.43544
0.44545
0.45546
0.46547
0.47548
0.48549
0.4955
0.50551
0.51552
0.52553
0.53554
0.54555
0.55556
0.56557
0.57558
0.58559
0.5956
0.60561
0.61562
0.62563
0.63564
0.64565
0.65566
0.66567
0.67568
0.68569
0.6957
0.70571
0.71572
0.72573
0.73574
0.74575
0.75576
0.76577
0.77578
0.78579
0.7958
0.80581
0.81582
0.82583
0.83584
0.84585
0.85586
0.86587
0.87588
0.88589
0.8959
0.90591
0.91592
0.92593
0.93594
0.94595
0.95596
0.96597
0.97598
0.98599
0.996
1.00601
1.01602
1.02603
1.03604
1.04605
1.05606
1.06607
1.07608
1.08609
1.0961
1.10611
1.11612
1.12613
1.13614
1.14615
1.15616
1.16617
1.17618
1.18619
1.1962
1.20621
1.21622
1.22623
1.23624
1.24625
1.25626
1.26627
1.27628
1.28629
1.2963
1.30631
1.31632
1.32633
1.33634
1.34635
1.35636
1.36637
1.37638
1.38639
1.3964
1.40641
1.41642
1.42643
1.43644
1.44645
1.45646
1.46647
1.47648
1.48649
1.4965
1.50651
1.51652
1.52653
1.53654
1.54655
1.55656
1.56657
1.57658
1.58659
1.5966
1.60661
1.61662
1.62663
1.63664
1.64665
1.65666
1.66667
1.67668
1.68669
1.6967
1.70671
1.71672
1.72673
1.73674
1.74675
1.75676
1.76677
1.77678
1.78679
1.7968
1.80681
1.81682
1.82683
1.83684
1.84685
1.85686
1.86687
1.87688
1.88689
1.8969
1.90691
1.91692
1.92693
1.93694
1.94695
1.95696
1.96697
1.97698
1.98699
1.997
2.00701
2.01702
2.02703
2.03704
2.04705
2.05706
2.06707
2.07708
2.08709
2.0971
2.10711
2.11712
2.12713
2.13714
2.14715
2.15716
2.16717
2.17718
2.18719
2.1972
2.20721
2.21722
2.22723
2.23724
2.24725
2.25726
2.26727
2.27728
2.28729
2.2973
2.30731
2.31732
2.32733
2.33734
2.34735
2.35736
2.36737
2.37738
2.38739
2.3974
2.40741
2.41742
2.42743
2.43744
2.44745
2.45746
2.46747
2.47748
2.48749
2.4975
2.50751
2.51752
2.52753
2.53754
2.54755
2.55756
2.56757
2.57758
2.58759
2.5976
2.60761
2.61762
2.62763
2.63764
2.64765
2.65766
2.66767
2.67768
2.68769
2.6977
2.70771
2.71772
2.72773
2.73774
2.74775
2.75776
2.76777
2.77778
2.78779
2.7978
2.80781
2.81782
2.82783
2.83784
2.84785
2.85786
2.86787
2.87788
2.88789
2.8979
2.90791
2.91792
2.92793
2.93794
2.94795
2.95796
2.96797
2.97798
2.98799
2.998
3.00801
3.01802
3.02803
3.03804
3.04805
3.05806
3.06807
3.07808
3.08809
3.0981
3.10811
3.11812
3.12813
3.13814
3.14815
3.15816
3.16817
3.17818
3.18819
3.1982
3.20821
3.21822
3.22823
3.23824
3.24825
3.25826
3.26827
3.27828
3.28829
3.2983
3.30831
3.31832
3.32833
3.33834
3.34835
3.35836
3.36837
3.37838
3.38839
3.3984
3.40841
3.41842
3.42843
3.43844
3.44845
3.45846
3.46847
3.47848
3.48849
3.4985
3.50851
3.51852
3.52853
3.53854
3.54855
3.55856
3.56857
3.57858
3.58859
3.5986
3.60861
3.61862
3.62863
3.63864
3.64865
3.65866
3.66867
3.67868
3.68869
3.6987
3.70871
3.71872
3.72873
3.73874
3.74875
3.75876
3.76877
3.77878
3.78879
3.7988
3.80881
3.81882
3.82883
3.83884
3.84885
3.85886
3.86887
3.87888
3.88889
3.8989
3.90891
3.91892
3.92893
3.93894
3.94895
3.95896
3.96897
3.97898
3.98899
3.999
4.00901
4.01902
4.02903
4.03904
4.04905
4.05906
4.06907
4.07908
4.08909
4.0991
4.10911
4.11912
4.12913
4.13914
4.14915
4.15916
4.16917
4.17918
4.18919
4.1992
4.20921
4.21922
4.22923
4.23924
4.24925
4.25926
4.26927
4.27928
4.28929
4.2993
4.30931
4.31932
4.32933
4.33934
4.34935
4.35936
4.36937
4.37938
4.38939
4.3994
4.40941
4.41942
4.42943
4.43944
4.44945
4.45946
4.46947
4.47948
4.48949
4.4995
4.50951
4.51952
4.52953
4.53954
4.54955
4.55956
4.56957
4.57958
4.58959
4.5996
4.60961
4.61962
4.62963
4.63964
4.64965
4.65966
4.66967
4.67968
4.68969
4.6997
4.70971
4.71972
4.72973
4.73974
4.74975
4.75976
4.76977
4.77978
4.78979
4.7998
4.80981
4.81982
4.82983
4.83984
4.84985
4.85986
4.86987
4.87988
4.88989
4.8999
4.90991
4.91992
4.92993
4.93994
4.94995
4.95996
4.96997
4.97998
4.98999
5

## Sheet: Fit_Y_2
-1.06828
-1.06722
-1.06616
-1.0651
-1.06403
-1.06297
-1.06191
-1.06085
-1.05979
-1.05873
-1.05767
-1.0566
-1.05554
-1.05448
-1.05342
-1.05236
-1.0513
-1.05024
-1.04917
-1.04811
-1.04705
-1.04599
-1.04493
-1.04387
-1.0428
-1.04174
-1.04068
-1.03962
-1.03856
-1.0375
-1.03644
-1.03537
-1.03431
-1.03325
-1.03219
-1.03113
-1.03007
-1.02901
-1.02794
-1.02688
-1.02582
-1.02476
-1.0237
-1.02264
-1.02157
-1.02051
-1.01945
-1.01839
-1.01733
-1.01627
-1.01521
-1.01414
-1.01308
-1.01202
-1.01096
-1.0099
-1.00884
-1.00778
-1.00671
-1.00565
-1.00459
-1.00353
-1.00247
-1.00141
-1.00034
-0.99928
-0.99822
-0.99716
-0.9961
-0.99504
-0.99398
-0.99291
-0.99185
-0.99079
-0.98973
-0.98867
-0.98761
-0.98655
-0.98548
-0.98442
-0.98336
-0.9823
-0.98124
-0.98018
-0.97911
-0.97805
-0.97699
-0.97593
-0.97487
-0.97381
-0.97275
-0.97168
-0.97062
-0.96956
-0.9685
-0.96744
-0.96638
-0.96532
-0.96425
-0.96319
-0.96213
-0.96107
-0.96001
-0.95895
-0.95788
-0.95682
-0.95576
-0.9547
-0.95364
-0.95258
-0.95152
-0.95045
-0.94939
-0.94833
-0.94727
-0.94621
-0.94515
-0.94409
-0.94302
-0.94196
-0.9409
-0.93984
-0.93878
-0.93772
-0.93665
-0.93559
-0.93453
-0.93347
-0.93241
-0.93135
-0.93029
-0.92922
-0.92816
-0.9271
-0.92604
-0.92498
-0.92392
-0.92286
-0.92179
-0.92073
-0.91967
-0.91861
-0.91755
-0.91649
-0.91542
-0.91436
-0.9133
-0.91224
-0.91118
-0.91012
-0.90906
-0.90799
-0.90693
-0.90587
-0.90481
-0.90375
-0.90269
-0.90163
-0.90056
-0.8995
-0.89844
-0.89738
-0.89632
-0.89526
-0.89419
-0.89313
-0.89207
-0.89101
-0.88995
-0.88889
-0.88783
-0.88676
-0.8857
-0.88464
-0.88358
-0.88252
-0.88146
-0.8804
-0.87933
-0.87827
-0.87721
-0.87615
-0.87509
-0.87403
-0.87296
-0.8719
-0.87084
-0.86978
-0.86872
-0.86766
-0.8666
-0.86553
-0.86447
-0.86341
-0.86235
-0.86129
-0.86023
-0.85917
-0.8581
-0.85704
-0.85598
-0.85492
-0.85386
-0.8528
-0.85173
-0.85067
-0.84961
-0.84855
-0.84749
-0.84643
-0.84537
-0.8443
-0.84324
-0.84218
-0.84112
-0.84006
-0.839
-0.83794
-0.83687
-0.83581
-0.83475
-0.83369
-0.83263
-0.83157
-0.8305
-0.82944
-0.82838
-0.82732
-0.82626
-0.8252
-0.82414
-0.82307
-0.82201
-0.82095
-0.81989
-0.81883
-0.81777
-0.81671
-0.81564
-0.81458
-0.81352
-0.81246
-0.8114
-0.81034
-0.80927
-0.80821
-0.80715
-0.80609
-0.80503
-0.80397
-0.80291
-0.80184
-0.80078
-0.79972
-0.79866
-0.7976
-0.79654
-0.79548
-0.79441
-0.79335
-0.79229
-0.79123
-0.79017
-0.78911
-0.78804
-0.78698
-0.78592
-0.78486
-0.7838
-0.78274
-0.78168
-0.78061
-0.77955
-0.77849
-0.77743
-0.77637
-0.77531
-0.77425
-0.77318
-0.77212
-0.77106
-0.77
-0.76894
-0.76788
-0.76681
-0.76575
-0.76469
-0.76363
-0.76257
-0.76151
-0.76045
-0.75938
-0.75832
-0.75726
-0.7562
-0.75514
-0.75408
-0.75302
-0.75195
-0.75089
-0.74983
-0.74877
-0.74771
-0.74665
-0.74558
-0.74452
-0.74346
-0.7424
-0.74134
-0.74028
-0.73922
-0.73815
-0.73709
-0.73603
-0.73497
-0.73391
-0.73285
-0.73179
-0.73072
-0.72966
-0.7286
-0.72754
-0.72648
-0.72542
-0.72435
-0.72329
-0.72223
-0.72117
-0.72011
-0.71905
-0.71799
-0.71692
-0.71586
-0.7148
-0.71374
-0.71268
-0.71162
-0.71056
-0.70949
-0.70843
-0.70737
-0.70631
-0.70525
-0.70419
-0.70312
-0.70206
-0.701
-0.69994
-0.69888
-0.69782
-0.69676
-0.69569
-0.69463
-0.69357
-0.69251
-0.69145
-0.69039
-0.68933
-0.68826
-0.6872
-0.68614
-0.68508
-0.68402
-0.68296
-0.68189
-0.68083
-0.67977
-0.67871
-0.67765
-0.67659
-0.67553
-0.67446
-0.6734
-0.67234
-0.67128
-0.67022
-0.66916
-0.6681
-0.66703
-0.66597
-0.66491
-0.66385
-0.66279
-0.66173
-0.66066
-0.6596
-0.65854
-0.65748
-0.65642
-0.65536
-0.6543
-0.65323
-0.65217
-0.65111
-0.65005
-0.64899
-0.64793
-0.64687
-0.6458
-0.64474
-0.64368
-0.64262
-0.64156
-0.6405
-0.63943
-0.63837
-0.63731
-0.63625
-0.63519
-0.63413
-0.63307
-0.632
-0.63094
-0.62988
-0.62882
-0.62776
-0.6267
-0.62564
-0.62457
-0.62351
-0.62245
-0.62139
-0.62033
-0.61927
-0.6182
-0.61714
-0.61608
-0.61502
-0.61396
-0.6129
-0.61184
-0.61077
-0.60971
-0.60865
-0.60759
-0.60653
-0.60547
-0.60441
-0.60334
-0.60228
-0.60122
-0.60016
-0.5991
-0.59804
-0.59697
-0.59591
-0.59485
-0.59379
-0.59273
-0.59167
-0.59061
-0.58954
-0.58848
-0.58742
-0.58636
-0.5853
-0.58424
-0.58318
-0.58211
-0.58105
-0.57999
-0.57893
-0.57787
-0.57681
-0.57574
-0.57468
-0.57362
-0.57256
-0.5715
-0.57044
-0.56938
-0.56831
-0.56725
-0.56619
-0.56513
-0.56407
-0.56301
-0.56195
-0.56088
-0.55982
-0.55876
-0.5577
-0.55664
-0.55558
-0.55451
-0.55345
-0.55239
-0.55133
-0.55027
-0.54921
-0.54815
-0.54708
-0.54602
-0.54496
-0.5439
-0.54284
-0.54178
-0.54072
-0.53965
-0.53859
-0.53753
-0.53647
-0.53541
-0.53435
-0.53328
-0.53222
-0.53116
-0.5301
-0.52904
-0.52798
-0.52692
-0.52585
-0.52479
-0.52373
-0.52267
-0.52161
-0.52055
-0.51949
-0.51842
-0.51736
-0.5163
-0.51524
-0.51418
-0.51312
-0.51205
-0.51099
-0.50993
-0.50887
-0.50781
-0.50675
-0.50569
-0.50462
-0.50356
-0.5025
-0.50144
-0.50038
-0.49932
-0.49826
-0.49719
-0.49613
-0.49507
-0.49401
-0.49295
-0.49189
-0.49082
-0.48976
-0.4887
-0.48764
-0.48658
-0.48552
-0.48446
-0.48339
-0.48233
-0.48127
-0.48021
-0.47915
-0.47809
-0.47703
-0.47596
-0.4749
-0.47384
-0.47278
-0.47172
-0.47066
-0.46959
-0.46853
-0.46747
-0.46641
-0.46535
-0.46429
-0.46323
-0.46216
-0.4611
-0.46004
-0.45898
-0.45792
-0.45686
-0.4558
-0.45473
-0.45367
-0.45261
-0.45155
-0.45049
-0.44943
-0.44836
-0.4473
-0.44624
-0.44518
-0.44412
-0.44306
-0.442
-0.44093
-0.43987
-0.43881
-0.43775
-0.43669
-0.43563
-0.43457
-0.4335
-0.43244
-0.43138
-0.43032
-0.42926
-0.4282
-0.42713
-0.42607
-0.42501
-0.42395
-0.42289
-0.42183
-0.42077
-0.4197
-0.41864
-0.41758
-0.41652
-0.41546
-0.4144
-0.41334
-0.41227
-0.41121
-0.41015
-0.40909
-0.40803
-0.40697
-0.4059
-0.40484
-0.40378
-0.40272
-0.40166
-0.4006
-0.39954
-0.39847
-0.39741
-0.39635
-0.39529
-0.39423
-0.39317
-0.39211
-0.39104
-0.38998
-0.38892
-0.38786
-0.3868
-0.38574
-0.38467
-0.38361
-0.38255
-0.38149
-0.38043
-0.37937
-0.37831
-0.37724
-0.37618
-0.37512
-0.37406
-0.373
-0.37194
-0.37088
-0.36981
-0.36875
-0.36769
-0.36663
-0.36557
-0.36451
-0.36344
-0.36238
-0.36132
-0.36026
-0.3592
-0.35814
-0.35708
-0.35601
-0.35495
-0.35389
-0.35283
-0.35177
-0.35071
-0.34965
-0.34858
-0.34752
-0.34646
-0.3454
-0.34434
-0.34328
-0.34221
-0.34115
-0.34009
-0.33903
-0.33797
-0.33691
-0.33585
-0.33478
-0.33372
-0.33266
-0.3316
-0.33054
-0.32948
-0.32842
-0.32735
-0.32629
-0.32523
-0.32417
-0.32311
-0.32205
-0.32098
-0.31992
-0.31886
-0.3178
-0.31674
-0.31568
-0.31462
-0.31355
-0.31249
-0.31143
-0.31037
-0.30931
-0.30825
-0.30719
-0.30612
-0.30506
-0.304
-0.30294
-0.30188
-0.30082
-0.29975
-0.29869
-0.29763
-0.29657
-0.29551
-0.29445
-0.29339
-0.29232
-0.29126
-0.2902
-0.28914
-0.28808
-0.28702
-0.28596
-0.28489
-0.28383
-0.28277
-0.28171
-0.28065
-0.27959
-0.27852
-0.27746
-0.2764
-0.27534
-0.27428
-0.27322
-0.27216
-0.27109
-0.27003
-0.26897
-0.26791
-0.26685
-0.26579
-0.26473
-0.26366
-0.2626
-0.26154
-0.26048
-0.25942
-0.25836
-0.25729
-0.25623
-0.25517
-0.25411
-0.25305
-0.25199
-0.25093
-0.24986
-0.2488
-0.24774
-0.24668
-0.24562
-0.24456
-0.2435
-0.24243
-0.24137
-0.24031
-0.23925
-0.23819
-0.23713
-0.23606
-0.235
-0.23394
-0.23288
-0.23182
-0.23076
-0.2297
-0.22863
-0.22757
-0.22651
-0.22545
-0.22439
-0.22333
-0.22227
-0.2212
-0.22014
-0.21908
-0.21802
-0.21696
-0.2159
-0.21483
-0.21377
-0.21271
-0.21165
-0.21059
-0.20953
-0.20847
-0.2074
-0.20634
-0.20528
-0.20422
-0.20316
-0.2021
-0.20103
-0.19997
-0.19891
-0.19785
-0.19679
-0.19573
-0.19467
-0.1936
-0.19254
-0.19148
-0.19042
-0.18936
-0.1883
-0.18724
-0.18617
-0.18511
-0.18405
-0.18299
-0.18193
-0.18087
-0.1798
-0.17874
-0.17768
-0.17662
-0.17556
-0.1745
-0.17344
-0.17237
-0.17131
-0.17025
-0.16919
-0.16813
-0.16707
-0.16601
-0.16494
-0.16388
-0.16282
-0.16176
-0.1607
-0.15964
-0.15857
-0.15751
-0.15645
-0.15539
-0.15433
-0.15327
-0.15221
-0.15114
-0.15008
-0.14902
-0.14796
-0.1469
-0.14584
-0.14478
-0.14371
-0.14265
-0.14159
-0.14053
-0.13947
-0.13841
-0.13734
-0.13628
-0.13522
-0.13416
-0.1331
-0.13204
-0.13098
-0.12991
-0.12885
-0.12779
-0.12673
-0.12567
-0.12461
-0.12355
-0.12248
-0.12142
-0.12036
-0.1193
-0.11824
-0.11718
-0.11611
-0.11505
-0.11399
-0.11293
-0.11187
-0.11081
-0.10975
-0.10868
-0.10762
-0.10656
-0.1055
-0.10444
-0.10338
-0.10232
-0.10125
-0.10019
-0.09913
-0.09807
-0.09701
-0.09595
-0.09488
-0.09382
-0.09276
-0.0917
-0.09064
-0.08958
-0.08852
-0.08745
-0.08639
-0.08533
-0.08427
-0.08321
-0.08215
-0.08109
-0.08002
-0.07896
-0.0779
-0.07684
-0.07578
-0.07472
-0.07365
-0.07259
-0.07153
-0.07047
-0.06941
-0.06835
-0.06729
-0.06622
-0.06516
-0.0641
-0.06304
-0.06198
-0.06092
-0.05986
-0.05879
-0.05773
-0.05667
-0.05561
-0.05455
-0.05349
-0.05242
-0.05136
-0.0503
-0.04924
-0.04818
-0.04712
-0.04606
-0.04499
-0.04393
-0.04287
-0.04181
-0.04075
-0.03969
-0.03863
-0.03756
-0.0365
-0.03544
-0.03438
-0.03332
-0.03226
-0.03119
-0.03013
-0.02907
-0.02801
-0.02695
-0.02589
-0.02483
-0.02376
-0.0227
-0.02164
-0.02058
-0.01952
-0.01846
-0.0174
-0.01633
-0.01527
-0.01421
-0.01315
-0.01209
-0.01103
-0.00996
-0.0089
-0.00784

## Sheet: X_4.5
-5
-4.5
-4
-3.5
-3
-2.5
-2
-1.5
-1
-0.5
0
0.5
1
1.5
2
2.5
3
3.5
4
4.5
5

## Sheet: Y_4.5
-4.49003	0.8594
-4.26198	0.90513
-3.36687	0.65127
-3.01344	0.75952
-2.94979	0.64947
-1.88383	0.68051
-1.8587	0.64992
-1.66734	0.57741
-0.84202	0.57628
-0.58551	0.62965
-0.25018	0.59837
0.33937	0.59585
0.08633	0.52181
0.47645	0.54372
0.98827	0.56898
1.03676	0.50607
1.22232	0.53229
1.62222	0.54373
1.8736	0.45615
1.86684	0.51754
2.77656	0.45844

[truncated: 2 more sheets: Fit_X_4.5, Fit_Y_4.5]
