# Supplementary material for: Highly tunable ground and excited state excitonic dipoles in multilayer 2H-MoSe2
Source: Nat Commun. 2024 May 23;15:4377. doi: 10.1038/s41467-024-48476-x (PMC11519368; doi:10.1038/s41467-024-48476-x)
Supplement: Supplementary file 3 — Source Data [file 41467_2024_48476_MOESM3_ESM.zip › Fig 4b.xlsx]

## Sheet: X_C
-6
-5.9
-5.8
-5.7
-5.6
-5.5
-5.4
-5.3
-5.2
-5.1
-5
-4.9
-4.8
-4.7
-4.6
-4.5
-4.4
-4.3
-4.2
-4.1
-4
-3.9
-3.8
-3.7
-3.6
-3.5
-3.4
-3.3
-3.2
-3.1
-3
-2.9
-2.8
-2.7
-2.6
-2.5
-2.4
-2.3
-2.2
-2.1
-2
-1.9
-1.8
-1.7
-1.6
-1.5
-1.4
-1.3
-1.2
-1.1
-1
-0.9
-0.8
-0.7
-0.6
-0.5
-0.4
-0.3
-0.2
-0.1
0
0.1
0.2
0.3
0.4
0.5
0.6
0.7
0.8
0.9
1
1.1
1.2
1.3
1.4
1.5
1.6
1.7
1.8
1.9
2
2.1
2.2
2.3
2.4
2.5
2.6
2.7
2.8
2.9
3
3.1
3.2
3.3
3.4
3.5
3.6
3.7
3.8
3.9
4
4.1
4.2
4.3
4.4
4.5
4.6
4.7
4.8
4.9
5
5.1
5.2
5.3
5.4
5.5
5.6
5.7
5.8
5.9
6

## Sheet: Y_C
0.024	0.98441	0.976	0.01559
0.024	0.98348	0.976	0.01652
0.024	0.98247	0.976	0.01753
0.024	0.98136	0.976	0.01864
0.024	0.98015	0.976	0.01985
0.024	0.97881	0.976	0.02119
0.024	0.97735	0.976	0.02265
0.024	0.97572	0.976	0.02428
0.024	0.97393	0.976	0.02607
0.024	0.97193	0.976	0.02807
0.024	0.9697	0.976	0.0303
0.024	0.9672	0.976	0.0328
0.024	0.96439	0.976	0.03561
0.024	0.96122	0.976	0.03878
0.024	0.95763	0.976	0.04237
0.024	0.95355	0.976	0.04645
0.024	0.94888	0.976	0.05112
0.024	0.94351	0.976	0.05649
0.024	0.93731	0.976	0.06269
0.024	0.93011	0.976	0.06989
0.024	0.92172	0.976	0.07828
0.024	0.91188	0.976	0.08812
0.024	0.90029	0.976	0.09971
0.024	0.88657	0.976	0.11343
0.024	0.87027	0.976	0.12973
0.024	0.85087	0.976	0.14913
0.024	0.82775	0.976	0.17225
0.024	0.80026	0.976	0.19974
0.024	0.76773	0.976	0.23227
0.024	0.72963	0.976	0.27037
0.024	0.6857	0.976	0.31431
0.024	0.63615	0.976	0.36385
0.024	0.58188	0.976	0.41812
0.024	0.52447	0.976	0.47553
0.024	0.46608	0.976	0.53392
0.024	0.40904	0.976	0.59096
0.024	0.35545	0.976	0.64455
0.024	0.30678	0.976	0.69322
0.024	0.26379	0.976	0.73621
0.024	0.22662	0.976	0.77338
0.024	0.19495	0.976	0.80505
0.024	0.16821	0.976	0.83179
0.024	0.14574	0.976	0.85426
0.024	0.12688	0.976	0.87312
0.024	0.11104	0.976	0.88896
0.024	0.0977	0.976	0.9023
0.024	0.08641	0.976	0.91359
0.024	0.07683	0.976	0.92317
0.024	0.06864	0.976	0.93136
0.024	0.06162	0.976	0.93838
0.024	0.05557	0.976	0.94443
0.024	0.05032	0.976	0.94968
0.024	0.04575	0.976	0.95425
0.024	0.04175	0.976	0.95825
0.024	0.03823	0.976	0.96177
0.024	0.03513	0.976	0.96487
0.024	0.03238	0.976	0.96762
0.024	0.02992	0.976	0.97008
0.024	0.02773	0.976	0.97227
0.024	0.02577	0.976	0.97423
0.024	0.024	0.976	0.976
0.02577	0.024	0.97423	0.976
0.02773	0.024	0.97227	0.976
0.02992	0.024	0.97008	0.976
0.03238	0.024	0.96762	0.976
0.03513	0.024	0.96487	0.976
0.03823	0.024	0.96177	0.976
0.04175	0.024	0.95825	0.976
0.04575	0.024	0.95425	0.976
0.05032	0.024	0.94968	0.976
0.05557	0.024	0.94443	0.976
0.06162	0.024	0.93838	0.976
0.06864	0.024	0.93136	0.976
0.07683	0.024	0.92317	0.976
0.08641	0.024	0.91359	0.976
0.0977	0.024	0.9023	0.976
0.11104	0.024	0.88896	0.976
0.12688	0.024	0.87312	0.976
0.14574	0.024	0.85426	0.976
0.16821	0.024	0.83179	0.976
0.19495	0.024	0.80505	0.976
0.22662	0.024	0.77338	0.976
0.26379	0.024	0.73621	0.976
0.30678	0.024	0.69322	0.976
0.35545	0.024	0.64455	0.976
0.40904	0.024	0.59096	0.976
0.46608	0.024	0.53392	0.976
0.52447	0.024	0.47553	0.976
0.58188	0.024	0.41812	0.976
0.63615	0.024	0.36385	0.976
0.6857	0.024	0.31431	0.976
0.72963	0.024	0.27037	0.976
0.76773	0.024	0.23227	0.976
0.80026	0.024	0.19974	0.976
0.82775	0.024	0.17225	0.976
0.85087	0.024	0.14913	0.976
0.87027	0.024	0.12973	0.976
0.88657	0.024	0.11343	0.976
0.90029	0.024	0.09971	0.976
0.91188	0.024	0.08812	0.976
0.92172	0.024	0.07828	0.976
0.93011	0.024	0.06989	0.976
0.93731	0.024	0.06269	0.976
0.94351	0.024	0.05649	0.976
0.94888	0.024	0.05112	0.976
0.95355	0.024	0.04645	0.976
0.95763	0.024	0.04237	0.976
0.96122	0.024	0.03878	0.976
0.96439	0.024	0.03561	0.976
0.9672	0.024	0.0328	0.976
0.9697	0.024	0.0303	0.976
0.97193	0.024	0.02807	0.976
0.97393	0.024	0.02607	0.976
0.97572	0.024	0.02428	0.976
0.97735	0.024	0.02265	0.976
0.97881	0.024	0.02119	0.976
0.98015	0.024	0.01985	0.976
0.98136	0.024	0.01864	0.976
0.98247	0.024	0.01753	0.976
0.98348	0.024	0.01652	0.976
0.98441	0.024	0.01559	0.976

## Sheet: X_g
-5
-4.9
-4.8
-4.7
-4.6
-4.5
-4.4
-4.3
-4.2
-4.1
-4
-3.9
-3.8
-3.7
-3.6
-3.5
-3.4
-3.3
-3.2
-3.1
-3
-2.9
-2.8
-2.7
-2.6
-2.5
-2.4
-2.3
-2.2
-2.1
-2
-1.9
-1.8
-1.7
-1.6
-1.5
-1.4
-1.3
-1.2
-1.1
-1
-0.9
-0.8
-0.7
-0.6
-0.5
-0.4
-0.3
-0.2
-0.1
0
0.1
0.2
0.3
0.4
0.5
0.6
0.7
0.8
0.9
1
1.1
1.2
1.3
1.4
1.5
1.6
1.7
1.8
1.9
2
2.1
2.2
2.3
2.4
2.5
2.6
2.7
2.8
2.9
3
3.1
3.2
3.3
3.4
3.5
3.6
3.7
3.8
3.9
4
4.1
4.2
4.3
4.4
4.5
4.6
4.7
4.8
4.9
5

## Sheet: Y_g
11.9871
11.946
11.9001
11.8484
11.79
11.7239
11.6486
11.5625
11.4636
11.3495
11.2172
11.0631
10.8827
10.6707
10.4208
10.1252
9.77546
9.36186
8.87467
8.30515
7.64753
6.90166
6.0757
5.18787
4.26587
3.34327
2.45377
1.62533
0.87654
0.21586
-0.35661
-0.84648
-1.26243
-1.61424
-1.91147
-2.16285
-2.376
-2.55736
-2.71231
-2.8453
-2.95998
-3.05933
-3.14582
-3.22145
-3.28788
-3.34648
-3.39839
-3.44456
-3.48576
-3.52267
-3.55585
-3.52267
-3.48576
-3.44456
-3.39839
-3.34648
-3.28788
-3.22145
-3.14582
-3.05933
-2.95998
-2.8453
-2.71231
-2.55736
-2.376
-2.16285
-1.91147
-1.61424
-1.26243
-0.84648
-0.35661
0.21586
0.87654
1.62533
2.45377
3.34327
4.26587
5.18787
6.0757
6.90166
7.64753
8.30515
8.87467
9.36186
9.77546
10.1252
10.4208
10.6707
10.8827
11.0631
11.2172
11.3495
11.4636
11.5625
11.6486
11.7239
11.79
11.8484
11.9001
11.946
11.9871

## Sheet: X_g_EXP
-4
-3
-2
-1
0
1
1.5
2
2.5
3
3.5
4
4.5

## Sheet: Y_g_EXP
13.56	1.1
14.11	0.85
0.52	0.23
-2.87	0.84
-1.94	0.53
-3.99	0.86
-1.44	0.31
1.83	0.49
3.48	0.48
7.76	0.47
8.98	0.54
12.31	0.37
11.78	0.44
