# Supplementary material for: Highly tunable ground and excited state excitonic dipoles in multilayer 2H-MoSe2
Source: Nat Commun. 2024 May 23;15:4377. doi: 10.1038/s41467-024-48476-x (PMC11519368; doi:10.1038/s41467-024-48476-x)
Supplement: Supplementary file 3 — Source Data [file 41467_2024_48476_MOESM3_ESM.zip › Fig 4c.xlsx]

## Sheet: X
-5
-4.5
-4
-3.5
-3
-2.5
-2
-1.5
-1
-0.5
0
0.5
1
1.5
2
2.5
3
3.5
4
4.5
5
--
--
--
--
--
--
--
--
--
--
--
--
--
--
--
--
--
--
--
--
--
--
--
--
--
--
--
--
--
--
--
--
--
--
--
--
--
--
--
--

## Sheet: Y
1.42212	0.20306
1.60476	0.1945
1.45635	0.21497
1.32492	0.19446
1.0717	0.19866
0.8401	0.22619
0.71268	0.22222
0.59784	0.21977
0.51902	0.1997
0.46272	0.201
0.31689	0.19727
0.07056	0.21652
0.16721	0.21913
-0.1751	0.1989
-0.33932	0.19418
-0.62075	0.22342
-0.5552	0.20135
-0.66233	0.19846
-0.82967	0.20414
-1.198	0.1887
-1.17197	0.18446
--	--
--	--
--	--
--	--
--	--
--	--
--	--
--	--
--	--
--	--
--	--
--	--
--	--
--	--
--	--
--	--
--	--
--	--
--	--
--	--
--	--
--	--
--	--
--	--
--	--
--	--
--	--
--	--
--	--
--	--
--	--
--	--
--	--
--	--
--	--
--	--
--	--
--	--
--	--
--	--

## Sheet: X_fit
-5
-4.98999
-4.97998
-4.96997
-4.95996
-4.94995
-4.93994
-4.92993
-4.91992
-4.90991
-4.8999
-4.88989
-4.87988
-4.86987
-4.85986
-4.84985
-4.83984
-4.82983
-4.81982
-4.80981
-4.7998
-4.78979
-4.77978
-4.76977
-4.75976
-4.74975
-4.73974
-4.72973
-4.71972
-4.70971
-4.6997
-4.68969
-4.67968
-4.66967
-4.65966
-4.64965
-4.63964
-4.62963
-4.61962
-4.60961
-4.5996
-4.58959
-4.57958
-4.56957
-4.55956
-4.54955
-4.53954
-4.52953
-4.51952
-4.50951
-4.4995
-4.48949
-4.47948
-4.46947
-4.45946
-4.44945
-4.43944
-4.42943
-4.41942
-4.40941
-4.3994
-4.38939
-4.37938
-4.36937
-4.35936
-4.34935
-4.33934
-4.32933
-4.31932
-4.30931
-4.2993
-4.28929
-4.27928
-4.26927
-4.25926
-4.24925
-4.23924
-4.22923
-4.21922
-4.20921
-4.1992
-4.18919
-4.17918
-4.16917
-4.15916
-4.14915
-4.13914
-4.12913
-4.11912
-4.10911
-4.0991
-4.08909
-4.07908
-4.06907
-4.05906
-4.04905
-4.03904
-4.02903
-4.01902
-4.00901
-3.999
-3.98899
-3.97898
-3.96897
-3.95896
-3.94895
-3.93894
-3.92893
-3.91892
-3.90891
-3.8989
-3.88889
-3.87888
-3.86887
-3.85886
-3.84885
-3.83884
-3.82883
-3.81882
-3.80881
-3.7988
-3.78879
-3.77878
-3.76877
-3.75876
-3.74875
-3.73874
-3.72873
-3.71872
-3.70871
-3.6987
-3.68869
-3.67868
-3.66867
-3.65866
-3.64865
-3.63864
-3.62863
-3.61862
-3.60861
-3.5986
-3.58859
-3.57858
-3.56857
-3.55856
-3.54855
-3.53854
-3.52853
-3.51852
-3.50851
-3.4985
-3.48849
-3.47848
-3.46847
-3.45846
-3.44845
-3.43844
-3.42843
-3.41842
-3.40841
-3.3984
-3.38839
-3.37838
-3.36837
-3.35836
-3.34835
-3.33834
-3.32833
-3.31832
-3.30831
-3.2983
-3.28829
-3.27828
-3.26827
-3.25826
-3.24825
-3.23824
-3.22823
-3.21822
-3.20821
-3.1982
-3.18819
-3.17818
-3.16817
-3.15816
-3.14815
-3.13814
-3.12813
-3.11812
-3.10811
-3.0981
-3.08809
-3.07808
-3.06807
-3.05806
-3.04805
-3.03804
-3.02803
-3.01802
-3.00801
-2.998
-2.98799
-2.97798
-2.96797
-2.95796
-2.94795
-2.93794
-2.92793
-2.91792
-2.90791
-2.8979
-2.88789
-2.87788
-2.86787
-2.85786
-2.84785
-2.83784
-2.82783
-2.81782
-2.80781
-2.7978
-2.78779
-2.77778
-2.76777
-2.75776
-2.74775
-2.73774
-2.72773
-2.71772
-2.70771
-2.6977
-2.68769
-2.67768
-2.66767
-2.65766
-2.64765
-2.63764
-2.62763
-2.61762
-2.60761
-2.5976
-2.58759
-2.57758
-2.56757
-2.55756
-2.54755
-2.53754
-2.52753
-2.51752
-2.50751
-2.4975
-2.48749
-2.47748
-2.46747
-2.45746
-2.44745
-2.43744
-2.42743
-2.41742
-2.40741
-2.3974
-2.38739
-2.37738
-2.36737
-2.35736
-2.34735
-2.33734
-2.32733
-2.31732
-2.30731
-2.2973
-2.28729
-2.27728
-2.26727
-2.25726
-2.24725
-2.23724
-2.22723
-2.21722
-2.20721
-2.1972
-2.18719
-2.17718
-2.16717
-2.15716
-2.14715
-2.13714
-2.12713
-2.11712
-2.10711
-2.0971
-2.08709
-2.07708
-2.06707
-2.05706
-2.04705
-2.03704
-2.02703
-2.01702
-2.00701
-1.997
-1.98699
-1.97698
-1.96697
-1.95696
-1.94695
-1.93694
-1.92693
-1.91692
-1.90691
-1.8969
-1.88689
-1.87688
-1.86687
-1.85686
-1.84685
-1.83684
-1.82683
-1.81682
-1.80681
-1.7968
-1.78679
-1.77678
-1.76677
-1.75676
-1.74675
-1.73674
-1.72673
-1.71672
-1.70671
-1.6967
-1.68669
-1.67668
-1.66667
-1.65666
-1.64665
-1.63664
-1.62663
-1.61662
-1.60661
-1.5966
-1.58659
-1.57658
-1.56657
-1.55656
-1.54655
-1.53654
-1.52653
-1.51652
-1.50651
-1.4965
-1.48649
-1.47648
-1.46647
-1.45646
-1.44645
-1.43644
-1.42643
-1.41642
-1.40641
-1.3964
-1.38639
-1.37638
-1.36637
-1.35636
-1.34635
-1.33634
-1.32633
-1.31632
-1.30631
-1.2963
-1.28629
-1.27628
-1.26627
-1.25626
-1.24625
-1.23624
-1.22623
-1.21622
-1.20621
-1.1962
-1.18619
-1.17618
-1.16617
-1.15616
-1.14615
-1.13614
-1.12613
-1.11612
-1.10611
-1.0961
-1.08609
-1.07608
-1.06607
-1.05606
-1.04605
-1.03604
-1.02603
-1.01602
-1.00601
-0.996
-0.98599
-0.97598
-0.96597
-0.95596
-0.94595
-0.93594
-0.92593
-0.91592
-0.90591
-0.8959
-0.88589
-0.87588
-0.86587
-0.85586
-0.84585
-0.83584
-0.82583
-0.81582
-0.80581
-0.7958
-0.78579
-0.77578
-0.76577
-0.75576
-0.74575
-0.73574
-0.72573
-0.71572
-0.70571
-0.6957
-0.68569
-0.67568
-0.66567
-0.65566
-0.64565
-0.63564
-0.62563
-0.61562
-0.60561
-0.5956
-0.58559
-0.57558
-0.56557
-0.55556
-0.54555
-0.53554
-0.52553
-0.51552
-0.50551
-0.4955
-0.48549
-0.47548
-0.46547
-0.45546
-0.44545
-0.43544
-0.42543
-0.41542
-0.40541
-0.3954
-0.38539
-0.37538
-0.36537
-0.35536
-0.34535
-0.33534
-0.32533
-0.31532
-0.30531
-0.2953
-0.28529
-0.27528
-0.26527
-0.25526
-0.24525
-0.23524
-0.22523
-0.21522
-0.20521
-0.1952
-0.18519
-0.17518
-0.16517
-0.15516
-0.14515
-0.13514
-0.12513
-0.11512
-0.10511
-0.0951
-0.08509
-0.07508
-0.06507
-0.05506
-0.04505
-0.03504
-0.02503
-0.01502
-0.00501
0.00501
0.01502
0.02503
0.03504
0.04505
0.05506
0.06507
0.07508
0.08509
0.0951
0.10511
0.11512
0.12513
0.13514
0.14515
0.15516
0.16517
0.17518
0.18519
0.1952
0.20521
0.21522
0.22523
0.23524
0.24525
0.25526
0.26527
0.27528
0.28529
0.2953
0.30531
0.31532
0.32533
0.33534
0.34535
0.35536
0.36537
0.37538
0.38539
0.3954
0.40541
0.41542
0.42543
0.43544
0.44545
0.45546
0.46547
0.47548
0.48549
0.4955
0.50551
0.51552
0.52553
0.53554
0.54555
0.55556
0.56557
0.57558
0.58559
0.5956
0.60561
0.61562
0.62563
0.63564
0.64565
0.65566
0.66567
0.67568
0.68569
0.6957
0.70571
0.71572
0.72573
0.73574
0.74575
0.75576
0.76577
0.77578
0.78579
0.7958
0.80581
0.81582
0.82583
0.83584
0.84585
0.85586
0.86587
0.87588
0.88589
0.8959
0.90591
0.91592
0.92593
0.93594
0.94595
0.95596
0.96597
0.97598
0.98599
0.996
1.00601
1.01602
1.02603
1.03604
1.04605
1.05606
1.06607
1.07608
1.08609
1.0961
1.10611
1.11612
1.12613
1.13614
1.14615
1.15616
1.16617
1.17618
1.18619
1.1962
1.20621
1.21622
1.22623
1.23624
1.24625
1.25626
1.26627
1.27628
1.28629
1.2963
1.30631
1.31632
1.32633
1.33634
1.34635
1.35636
1.36637
1.37638
1.38639
1.3964
1.40641
1.41642
1.42643
1.43644
1.44645
1.45646
1.46647
1.47648
1.48649
1.4965
1.50651
1.51652
1.52653
1.53654
1.54655
1.55656
1.56657
1.57658
1.58659
1.5966
1.60661
1.61662
1.62663
1.63664
1.64665
1.65666
1.66667
1.67668
1.68669
1.6967
1.70671
1.71672
1.72673
1.73674
1.74675
1.75676
1.76677
1.77678
1.78679
1.7968
1.80681
1.81682
1.82683
1.83684
1.84685
1.85686
1.86687
1.87688
1.88689
1.8969
1.90691
1.91692
1.92693
1.93694
1.94695
1.95696
1.96697
1.97698
1.98699
1.997
2.00701
2.01702
2.02703
2.03704
2.04705
2.05706
2.06707
2.07708
2.08709
2.0971
2.10711
2.11712
2.12713
2.13714
2.14715
2.15716
2.16717
2.17718
2.18719
2.1972
2.20721
2.21722
2.22723
2.23724
2.24725
2.25726
2.26727
2.27728
2.28729
2.2973
2.30731
2.31732
2.32733
2.33734
2.34735
2.35736
2.36737
2.37738
2.38739
2.3974
2.40741
2.41742
2.42743
2.43744
2.44745
2.45746
2.46747
2.47748
2.48749
2.4975
2.50751
2.51752
2.52753
2.53754
2.54755
2.55756
2.56757
2.57758
2.58759
2.5976
2.60761
2.61762
2.62763
2.63764
2.64765
2.65766
2.66767
2.67768
2.68769
2.6977
2.70771
2.71772
2.72773
2.73774
2.74775
2.75776
2.76777
2.77778
2.78779
2.7978
2.80781
2.81782
2.82783
2.83784
2.84785
2.85786
2.86787
2.87788
2.88789
2.8979
2.90791
2.91792
2.92793
2.93794
2.94795
2.95796
2.96797
2.97798
2.98799
2.998
3.00801
3.01802
3.02803
3.03804
3.04805
3.05806
3.06807
3.07808
3.08809
3.0981
3.10811
3.11812
3.12813
3.13814
3.14815
3.15816
3.16817
3.17818
3.18819
3.1982
3.20821
3.21822
3.22823
3.23824
3.24825
3.25826
3.26827
3.27828
3.28829
3.2983
3.30831
3.31832
3.32833
3.33834
3.34835
3.35836
3.36837
3.37838
3.38839
3.3984
3.40841
3.41842
3.42843
3.43844
3.44845
3.45846
3.46847
3.47848
3.48849
3.4985
3.50851
3.51852
3.52853
3.53854
3.54855
3.55856
3.56857
3.57858
3.58859
3.5986
3.60861
3.61862
3.62863
3.63864
3.64865
3.65866
3.66867
3.67868
3.68869
3.6987
3.70871
3.71872
3.72873
3.73874
3.74875
3.75876
3.76877
3.77878
3.78879
3.7988
3.80881
3.81882
3.82883
3.83884
3.84885
3.85886
3.86887
3.87888
3.88889
3.8989
3.90891
3.91892
3.92893
3.93894
3.94895
3.95896
3.96897
3.97898
3.98899
3.999
4.00901
4.01902
4.02903
4.03904
4.04905
4.05906
4.06907
4.07908
4.08909
4.0991
4.10911
4.11912
4.12913
4.13914
4.14915
4.15916
4.16917
4.17918
4.18919
4.1992
4.20921
4.21922
4.22923
4.23924
4.24925
4.25926
4.26927
4.27928
4.28929
4.2993
4.30931
4.31932
4.32933
4.33934
4.34935
4.35936
4.36937
4.37938
4.38939
4.3994
4.40941
4.41942
4.42943
4.43944
4.44945
4.45946
4.46947
4.47948
4.48949
4.4995
4.50951
4.51952
4.52953
4.53954
4.54955
4.55956
4.56957
4.57958
4.58959
4.5996
4.60961
4.61962
4.62963
4.63964
4.64965
4.65966
4.66967
4.67968
4.68969
4.6997
4.70971
4.71972
4.72973
4.73974
4.74975
4.75976
4.76977
4.77978
4.78979
4.7998
4.80981
4.81982
4.82983
4.83984
4.84985
4.85986
4.86987
4.87988
4.88989
4.8999
4.90991
4.91992
4.92993
4.93994
4.94995
4.95996
4.96997
4.97998
4.98999
5

## Sheet: Y_fit
1.64892
1.6461
1.64328
1.64046
1.63764
1.63482
1.632
1.62919
1.62637
1.62355
1.62073
1.61791
1.61509
1.61227
1.60945
1.60663
1.60381
1.60099
1.59817
1.59535
1.59253
1.58971
1.58689
1.58407
1.58125
1.57843
1.57561
1.57279
1.56997
1.56715
1.56433
1.56151
1.55869
1.55587
1.55305
1.55023
1.54741
1.54459
1.54177
1.53895
1.53613
1.53331
1.53049
1.52767
1.52485
1.52203
1.51921
1.51639
1.51357
1.51075
1.50793
1.50511
1.5023
1.49948
1.49666
1.49384
1.49102
1.4882
1.48538
1.48256
1.47974
1.47692
1.4741
1.47128
1.46846
1.46564
1.46282
1.46
1.45718
1.45436
1.45154
1.44872
1.4459
1.44308
1.44026
1.43744
1.43462
1.4318
1.42898
1.42616
1.42334
1.42052
1.4177
1.41488
1.41206
1.40924
1.40642
1.4036
1.40078
1.39796
1.39514
1.39232
1.3895
1.38668
1.38386
1.38104
1.37823
1.37541
1.37259
1.36977
1.36695
1.36413
1.36131
1.35849
1.35567
1.35285
1.35003
1.34721
1.34439
1.34157
1.33875
1.33593
1.33311
1.33029
1.32747
1.32465
1.32183
1.31901
1.31619
1.31337
1.31055
1.30773
1.30491
1.30209
1.29927
1.29645
1.29363
1.29081
1.28799
1.28517
1.28235
1.27953
1.27671
1.27389
1.27107
1.26825
1.26543
1.26261
1.25979
1.25697
1.25416
1.25134
1.24852
1.2457
1.24288
1.24006
1.23724
1.23442
1.2316
1.22878
1.22596
1.22314
1.22032
1.2175
1.21468
1.21186
1.20904
1.20622
1.2034
1.20058
1.19776
1.19494
1.19212
1.1893
1.18648
1.18366
1.18084
1.17802
1.1752
1.17238
1.16956
1.16674
1.16392
1.1611
1.15828
1.15546
1.15264
1.14982
1.147
1.14418
1.14136
1.13854
1.13572
1.1329
1.13008
1.12727
1.12445
1.12163
1.11881
1.11599
1.11317
1.11035
1.10753
1.10471
1.10189
1.09907
1.09625
1.09343
1.09061
1.08779
1.08497
1.08215
1.07933
1.07651
1.07369
1.07087
1.06805
1.06523
1.06241
1.05959
1.05677
1.05395
1.05113
1.04831
1.04549
1.04267
1.03985
1.03703
1.03421
1.03139
1.02857
1.02575
1.02293
1.02011
1.01729
1.01447
1.01165
1.00883
1.00601
1.0032
1.00038
0.99756
0.99474
0.99192
0.9891
0.98628
0.98346
0.98064
0.97782
0.975
0.97218
0.96936
0.96654
0.96372
0.9609
0.95808
0.95526
0.95244
0.94962
0.9468
0.94398
0.94116
0.93834
0.93552
0.9327
0.92988
0.92706
0.92424
0.92142
0.9186
0.91578
0.91296
0.91014
0.90732
0.9045
0.90168
0.89886
0.89604
0.89322
0.8904
0.88758
0.88476
0.88194
0.87912
0.87631
0.87349
0.87067
0.86785
0.86503
0.86221
0.85939
0.85657
0.85375
0.85093
0.84811
0.84529
0.84247
0.83965
0.83683
0.83401
0.83119
0.82837
0.82555
0.82273
0.81991
0.81709
0.81427
0.81145
0.80863
0.80581
0.80299
0.80017
0.79735
0.79453
0.79171
0.78889
0.78607
0.78325
0.78043
0.77761
0.77479
0.77197
0.76915
0.76633
0.76351
0.76069
0.75787
0.75505
0.75224
0.74942
0.7466
0.74378
0.74096
0.73814
0.73532
0.7325
0.72968
0.72686
0.72404
0.72122
0.7184
0.71558
0.71276
0.70994
0.70712
0.7043
0.70148
0.69866
0.69584
0.69302
0.6902
0.68738
0.68456
0.68174
0.67892
0.6761
0.67328
0.67046
0.66764
0.66482
0.662
0.65918
0.65636
0.65354
0.65072
0.6479
0.64508
0.64226
0.63944
0.63662
0.6338
0.63098
0.62817
0.62535
0.62253
0.61971
0.61689
0.61407
0.61125
0.60843
0.60561
0.60279
0.59997
0.59715
0.59433
0.59151
0.58869
0.58587
0.58305
0.58023
0.57741
0.57459
0.57177
0.56895
0.56613
0.56331
0.56049
0.55767
0.55485
0.55203
0.54921
0.54639
0.54357
0.54075
0.53793
0.53511
0.53229
0.52947
0.52665
0.52383
0.52101
0.51819
0.51537
0.51255
0.50973
0.50691
0.50409
0.50128
0.49846
0.49564
0.49282
0.49
0.48718
0.48436
0.48154
0.47872
0.4759
0.47308
0.47026
0.46744
0.46462
0.4618
0.45898
0.45616
0.45334
0.45052
0.4477
0.44488
0.44206
0.43924
0.43642
0.4336
0.43078
0.42796
0.42514
0.42232
0.4195
0.41668
0.41386
0.41104
0.40822
0.4054
0.40258
0.39976
0.39694
0.39412
0.3913
0.38848
0.38566
0.38284
0.38002
0.37721
0.37439
0.37157
0.36875
0.36593
0.36311
0.36029
0.35747
0.35465
0.35183
0.34901
0.34619
0.34337
0.34055
0.33773
0.33491
0.33209
0.32927
0.32645
0.32363
0.32081
0.31799
0.31517
0.31235
0.30953
0.30671
0.30389
0.30107
0.29825
0.29543
0.29261
0.28979
0.28697
0.28415
0.28133
0.27851
0.27569
0.27287
0.27005
0.26723
0.26441
0.26159
0.25877
0.25595
0.25314
0.25032
0.2475
0.24468
0.24186
0.23904
0.23622
0.2334
0.23058
0.22776
0.22494
0.22212
0.2193
0.21648
0.21366
0.21084
0.20802
0.2052
0.20238
0.19956
0.19674
0.19392
0.1911
0.18828
0.18546
0.18264
0.17982
0.177
0.17418
0.17136
0.16854
0.16572
0.1629
0.16008
0.15726
0.15444
0.15162
0.1488
0.14598
0.14316
0.14034
0.13752
0.1347
0.13188
0.12906
0.12625
0.12343
0.12061
0.11779
0.11497
0.11215
0.10933
0.10651
0.10369
0.10087
0.09805
0.09523
0.09241
0.08959
0.08677
0.08395
0.08113
0.07831
0.07549
0.07267
0.06985
0.06703
0.06421
0.06139
0.05857
0.05575
0.05293
0.05011
0.04729
0.04447
0.04165
0.03883
0.03601
0.03319
0.03037
0.02755
0.02473
0.02191
0.01909
0.01627
0.01345
0.01063
0.00781
0.00499
0.00218
-0.000644711
-0.00346
-0.00628
-0.0091
-0.01192
-0.01474
-0.01756
-0.02038
-0.0232
-0.02602
-0.02884
-0.03166
-0.03448
-0.0373
-0.04012
-0.04294
-0.04576
-0.04858
-0.0514
-0.05422
-0.05704
-0.05986
-0.06268
-0.0655
-0.06832
-0.07114
-0.07396
-0.07678
-0.0796
-0.08242
-0.08524
-0.08806
-0.09088
-0.0937
-0.09652
-0.09934
-0.10216
-0.10498
-0.1078
-0.11062
-0.11344
-0.11626
-0.11908
-0.1219
-0.12471
-0.12753
-0.13035
-0.13317
-0.13599
-0.13881
-0.14163
-0.14445
-0.14727
-0.15009
-0.15291
-0.15573
-0.15855
-0.16137
-0.16419
-0.16701
-0.16983
-0.17265
-0.17547
-0.17829
-0.18111
-0.18393
-0.18675
-0.18957
-0.19239
-0.19521
-0.19803
-0.20085
-0.20367
-0.20649
-0.20931
-0.21213
-0.21495
-0.21777
-0.22059
-0.22341
-0.22623
-0.22905
-0.23187
-0.23469
-0.23751
-0.24033
-0.24315
-0.24597
-0.24878
-0.2516
-0.25442
-0.25724
-0.26006
-0.26288
-0.2657
-0.26852
-0.27134
-0.27416
-0.27698
-0.2798
-0.28262
-0.28544
-0.28826
-0.29108
-0.2939
-0.29672
-0.29954
-0.30236
-0.30518
-0.308
-0.31082
-0.31364
-0.31646
-0.31928
-0.3221
-0.32492
-0.32774
-0.33056
-0.33338
-0.3362
-0.33902
-0.34184
-0.34466
-0.34748
-0.3503
-0.35312
-0.35594
-0.35876
-0.36158
-0.3644
-0.36722
-0.37004
-0.37285
-0.37567
-0.37849
-0.38131
-0.38413
-0.38695
-0.38977
-0.39259
-0.39541
-0.39823
-0.40105
-0.40387
-0.40669
-0.40951
-0.41233
-0.41515
-0.41797
-0.42079
-0.42361
-0.42643
-0.42925
-0.43207
-0.43489
-0.43771
-0.44053
-0.44335
-0.44617
-0.44899
-0.45181
-0.45463
-0.45745
-0.46027
-0.46309
-0.46591
-0.46873
-0.47155
-0.47437
-0.47719
-0.48001
-0.48283
-0.48565
-0.48847
-0.49129
-0.49411
-0.49693
-0.49974
-0.50256
-0.50538
-0.5082
-0.51102
-0.51384
-0.51666
-0.51948
-0.5223
-0.52512
-0.52794
-0.53076
-0.53358
-0.5364
-0.53922
-0.54204
-0.54486
-0.54768
-0.5505
-0.55332
-0.55614
-0.55896
-0.56178
-0.5646
-0.56742
-0.57024
-0.57306
-0.57588
-0.5787
-0.58152
-0.58434
-0.58716
-0.58998
-0.5928
-0.59562
-0.59844
-0.60126
-0.60408
-0.6069
-0.60972
-0.61254
-0.61536
-0.61818
-0.621
-0.62381
-0.62663
-0.62945
-0.63227
-0.63509
-0.63791
-0.64073
-0.64355
-0.64637
-0.64919
-0.65201
-0.65483
-0.65765
-0.66047
-0.66329
-0.66611
-0.66893
-0.67175
-0.67457
-0.67739
-0.68021
-0.68303
-0.68585
-0.68867
-0.69149
-0.69431
-0.69713
-0.69995
-0.70277
-0.70559
-0.70841
-0.71123
-0.71405
-0.71687
-0.71969
-0.72251
-0.72533
-0.72815
-0.73097
-0.73379
-0.73661
-0.73943
-0.74225
-0.74507
-0.74788
-0.7507
-0.75352
-0.75634
-0.75916
-0.76198
-0.7648
-0.76762
-0.77044
-0.77326
-0.77608
-0.7789
-0.78172
-0.78454
-0.78736
-0.79018
-0.793
-0.79582
-0.79864
-0.80146
-0.80428
-0.8071
-0.80992
-0.81274
-0.81556
-0.81838
-0.8212
-0.82402
-0.82684
-0.82966
-0.83248
-0.8353
-0.83812
-0.84094
-0.84376
-0.84658
-0.8494
-0.85222
-0.85504
-0.85786
-0.86068
-0.8635
-0.86632
-0.86914
-0.87196
-0.87477
-0.87759
-0.88041
-0.88323
-0.88605
-0.88887
-0.89169
-0.89451
-0.89733
-0.90015
-0.90297
-0.90579
-0.90861
-0.91143
-0.91425
-0.91707
-0.91989
-0.92271
-0.92553
-0.92835
-0.93117
-0.93399
-0.93681
-0.93963
-0.94245
-0.94527
-0.94809
-0.95091
-0.95373
-0.95655
-0.95937
-0.96219
-0.96501
-0.96783
-0.97065
-0.97347
-0.97629
-0.97911
-0.98193
-0.98475
-0.98757
-0.99039
-0.99321
-0.99603
-0.99884
-1.00166
-1.00448
-1.0073
-1.01012
-1.01294
-1.01576
-1.01858
-1.0214
-1.02422
-1.02704
-1.02986
-1.03268
-1.0355
-1.03832
-1.04114
-1.04396
-1.04678
-1.0496
-1.05242
-1.05524
-1.05806
-1.06088
-1.0637
-1.06652
-1.06934
-1.07216
-1.07498
-1.0778
-1.08062
-1.08344
-1.08626
-1.08908
-1.0919
-1.09472
-1.09754
-1.10036
-1.10318
-1.106
-1.10882
-1.11164
-1.11446
-1.11728
-1.1201
-1.12292
-1.12573
-1.12855
-1.13137
-1.13419
-1.13701
-1.13983
-1.14265
-1.14547
-1.14829
-1.15111
-1.15393
-1.15675
-1.15957
-1.16239
-1.16521
-1.16803
