# Supplementary material for: Highly tunable ground and excited state excitonic dipoles in multilayer 2H-MoSe2
Source: Nat Commun. 2024 May 23;15:4377. doi: 10.1038/s41467-024-48476-x (PMC11519368; doi:10.1038/s41467-024-48476-x)
Supplement: Supplementary file 3 — Source Data [file 41467_2024_48476_MOESM3_ESM.zip › Fig 5a.xlsx]

## Sheet: X
1.83095	1.82955	1.82816	1.82677	1.82538	1.82399	1.82261	1.82122	1.81984	1.81846	1.81709	1.81571	1.81434	1.81297	1.8116	1.81024	1.80888	1.80751	1.80615	1.8048	1.80344	1.80209	1.80074	1.79939	1.79804	1.7967	1.79536	1.79402	1.79268	1.79134	1.79001	1.78867	1.78734	1.78601	1.78469	1.78336	1.78204	1.78072	1.7794	1.77809	1.77677	1.77546	1.77415	1.77284	1.77154	1.77023	1.76893	1.76763	1.76633	1.76504
[truncated: 78 more columns]

## Sheet: Y
-4	-3.99	-3.98	-3.97	-3.96	-3.95	-3.94	-3.93	-3.92	-3.91	-3.9	-3.89	-3.88	-3.87	-3.86	-3.85	-3.84	-3.83	-3.82	-3.81	-3.8	-3.79	-3.78	-3.77	-3.76	-3.75	-3.74	-3.73	-3.72	-3.71	-3.7	-3.69	-3.68	-3.67	-3.66	-3.65	-3.64	-3.63	-3.62	-3.61	-3.6	-3.59	-3.58	-3.57	-3.56	-3.55	-3.54	-3.53	-3.52	-3.51
[truncated: 951 more columns]

## Sheet: Z
-0.000810275	-0.000800639	-0.000853288	-0.000649186	-0.000643022	-0.000651996	-0.00068066	-0.000596208	-0.000769571	-0.000783576	-0.000586356	-0.000699199	-0.000776795	-0.000720982	-0.000883934	-0.000780297	-0.000692837	-0.000790398	-0.000878126	-0.000760257	-0.000875967	-0.000891093	-0.000739018	-0.000789465	-0.000862969	-0.000689316	-0.00088011	-0.000719799	-0.000620861	-0.000719032	-0.000732579	-0.000783963	-0.000916019	-0.00089563	-0.000726931	-0.000861976	-0.000650598	-0.00063954	-0.000761604	-0.000733525	-0.000623191	-0.000604177	-0.000719207	-0.000692338	-0.000951358	-0.000655461	-0.000728212	-0.000801422	-0.000897919	-0.000774627
-0.000566194	-0.000307392	-0.000268058	-0.00024041	-0.000161069	-0.000460339	-0.000173284	-0.000357289	-0.000217353	-0.000337346	-0.000235243	-0.000284216	-0.000130016	-0.000326669	-0.000290285	-0.000239082	-0.00026148	-0.00036132	-0.000150732	-0.000232135	-0.000492338	-0.000421856	-0.000386348	-0.000325155	-0.000423158	-0.000402279	-0.000426159	-0.000390401	-0.000398985	-0.000335261	-0.00024694	-0.000244754	-0.00022417	-0.00028876	-0.00036666	-0.000307415	-0.000226808	-0.000147472	-0.000175032	-0.00038689	-0.000139031	-0.000370444	-0.000167923	-0.000289143	-0.000173224	-0.000165178	-0.000246838	-7.53644e-05	-0.000279649	-0.000166641
-0.000315571	-0.000274431	-0.000433189	-0.000368336	-0.000487396	-0.00054873	-0.000300634	-0.000405581	-0.000443125	-0.000345927	-0.000398773	-0.000463054	-0.000581094	-0.000418013	-0.00041543	-0.00031216	-0.000303259	-0.000505014	-0.00037483	-0.000475241	-0.000435151	-0.000443145	-0.000390829	-0.000458812	-0.000421055	-0.000355965	-0.000589524	-0.000489819	-0.000357539	-0.000439541	-0.000471437	-0.000623343	-0.000256925	-0.000464155	-0.000464918	-0.000201565	-0.000480677	-0.000433187	-0.00057695	-0.000385769	-0.00027387	-0.00039407	-0.000501089	-0.000343784	-0.00044257	-0.00041591	-0.000375067	-0.000419251	-0.000358971	-0.00027627
-0.000151557	-0.00025709	-0.000190963	-0.000107571	-0.000140779	-0.000453861	-0.000164986	-0.000197053	-0.00025798	-0.000220552	-0.000305405	-4.8163e-05	-0.000236033	-0.000183429	-0.0002935	-0.000284768	-0.000241405	-0.000235977	-0.00037184	-0.000179476	-0.000147239	-0.000274908	-0.000181763	-2.18722e-05	-0.000237294	-0.000265182	-0.000305439	-0.00017309	-0.000275755	-0.000161553	-0.00018036	-0.000261176	-0.000421538	-0.000310388	-0.00035839	-0.000200628	9.91445e-06	-0.000296136	-0.000168698	-0.000262075	-0.00017793	-0.00021597	-0.000134489	-0.000116743	5.85886e-05	-0.000180073	-7.21894e-05	-9.62905e-05	-0.000136658	-4.42283e-05
1.91121e-05	-0.000103416	-0.00031502	-5.68382e-05	-9.78287e-05	-0.000304603	-0.0002346	-3.44202e-05	-0.000197228	-0.000133484	-0.000146861	-0.000361875	-0.000112861	-0.000227883	-8.92922e-05	-0.000142836	-0.000192884	-0.000156254	-2.59225e-05	-0.00028647	-0.00033051	-0.000206558	-0.000125395	-0.000181476	-9.28497e-05	-0.000241228	-0.000104296	-1.10192e-06	-0.00017095	-6.37466e-05	-0.000146455	-7.93816e-05	2.80756e-05	-0.000244147	-0.000300356	-0.000193005	4.22488e-05	-5.1831e-05	-6.55803e-05	-3.65057e-05	-0.000120398	-0.000188501	-8.22826e-05	-9.7306e-05	1.44747e-05	-6.77346e-05	1.76501e-05	-9.8933e-05	-0.000157025	9.50816e-05
-0.000152419	-0.000123107	-3.98695e-05	-0.000105382	1.87943e-05	0.000135175	-5.74192e-05	-2.28636e-05	-4.64434e-05	-0.000153643	-6.15141e-05	-0.000104036	-4.99838e-05	-0.000109562	8.94665e-05	-0.000102725	-0.000125911	-0.000111289	-6.88305e-05	-8.90818e-06	-8.32394e-05	-7.94112e-05	-0.000108346	-0.000191797	-7.89225e-05	5.96548e-05	-0.000112612	-1.61914e-05	8.36672e-05	-0.000202357	-0.000179535	-0.000221275	-4.26812e-05	-6.40981e-05	-0.000110093	-8.7526e-05	-0.00019598	-2.62115e-05	3.25427e-05	-0.000243213	-0.000160395	3.7196e-05	-4.16419e-05	1.52717e-05	-0.000198923	6.06874e-06	4.13437e-06	7.83581e-05	-0.000284214	2.98045e-05
0.000107342	0.000121896	0.000161745	0.000105004	0.000214815	-2.95044e-05	3.09685e-05	4.73904e-05	0.000229643	0.000167187	1.11241e-05	-4.07474e-05	0.000126902	0.000144268	0.00017675	5.33616e-05	6.05127e-05	0.000104745	0.000114052	-1.07821e-06	2.12515e-05	3.5554e-05	5.58719e-06	0.000186532	6.5402e-05	-2.52722e-05	0.000355144	0.000236976	0.00025045	0.000105916	5.51758e-05	5.49435e-05	0.000180594	0.000167395	5.54578e-05	2.2364e-05	0.000172695	0.000306908	0.00025923	0.000157827	0.000136227	9.51554e-05	0.000148254	9.30991e-05	-2.67942e-05	-0.000113647	5.81204e-05	-6.92516e-05	6.50489e-05	0.000148461
0.000170029	0.000129748	0.00021203	0.000138034	0.000182749	0.000135381	0.000254433	0.000187855	1.82668e-05	0.000137979	0.000206778	4.7091e-05	-6.72623e-06	0.000126033	0.000261084	4.17666e-05	-7.29239e-05	-5.01839e-05	1.33355e-05	-3.81263e-05	5.54615e-05	0.000116218	5.04984e-05	-3.65204e-05	0.00018782	5.68283e-05	9.20162e-05	0.000159231	6.61894e-05	6.36593e-05	0.000113743	0.00021091	-4.16731e-05	0.000292388	0.00011386	0.000111678	-3.01086e-05	0.000248297	0.000238496	0.000103563	-4.87818e-05	-7.81886e-06	8.48571e-05	9.04578e-05	-0.000104718	0.000147792	4.49231e-05	0.000191737	7.59176e-05	-1.31923e-05
0.000254524	1.05718e-05	7.54176e-05	7.89095e-05	0.000134335	0.0001057	4.97976e-05	0.000184868	0.000193417	-1.57927e-05	-0.000279163	-6.04376e-06	9.02258e-05	-5.06709e-05	-0.000119688	6.76086e-05	8.11798e-05	0.000125051	0.000120817	3.45193e-06	0.000160466	0.000225218	0.00027798	-0.000139956	-0.000124463	8.38992e-05	-1.8204e-05	1.97898e-05	8.88864e-06	6.7941e-05	-5.31002e-05	1.7316e-05	0.000116986	-2.69897e-06	2.2584e-05	7.10241e-05	4.59391e-05	0.000271009	8.44999e-05	6.892e-05	1.64464e-05	-4.11478e-05	-3.20704e-05	0.000212214	1.51105e-05	-0.000243374	3.46375e-05	0.000330198	-3.0184e-07	-3.55451e-05
0.000265276	0.000120782	0.000220709	7.36363e-05	1.97014e-05	1.89307e-05	6.14594e-05	-5.54777e-05	0.00018866	0.000335249	0.000103807	2.84534e-06	4.71186e-05	0.000200534	0.000215773	0.000113866	0.000265708	0.00035824	0.000336983	0.000178006	0.000350024	0.000250127	0.000226266	0.000166758	0.000192496	0.00013629	0.000146334	8.42343e-05	0.000121667	0.000237136	6.92249e-06	0.000242916	0.00035739	0.000204287	0.000230809	0.000291112	6.97016e-05	0.000214171	0.000303058	7.12324e-05	0.000102854	5.09002e-05	0.000161077	0.00020853	0.00046064	-2.24072e-05	0.000201496	0.000307135	0.000474816	0.000236272
0.000170942	-9.03233e-05	-0.000186564	-0.000124992	-0.00015173	6.78083e-05	-0.000368646	-0.000141511	-7.35323e-05	-3.20072e-05	1.2986e-05	-0.000131583	-0.000251449	-2.24027e-05	-0.000116702	-8.10244e-05	-0.000256977	-4.3737e-05	-0.000153701	-0.000197218	-6.23661e-05	-3.47984e-05	-1.52245e-05	-0.000161608	-9.17511e-05	-7.60568e-05	9.72757e-05	-8.42874e-05	2.64537e-05	-0.000112404	-2.86004e-05	-0.000283625	-9.96609e-05	1.45066e-05	-4.89154e-05	-0.000114165	-0.000122839	-0.000132254	-9.7108e-05	2.72224e-05	-0.000236627	-3.91856e-05	-0.000127697	-7.14145e-05	-0.000165678	-0.000288892	-0.000137189	-0.000143532	1.87143e-05	-0.000244664
3.3886e-05	-2.68316e-05	5.9922e-05	5.26933e-05	5.69319e-05	0.000249746	2.22684e-05	-2.37542e-05	7.84339e-05	9.90356e-05	-5.53898e-05	2.99344e-06	0.000209921	9.03916e-05	7.02128e-05	9.59264e-05	-3.43595e-05	5.8944e-05	1.98224e-05	-8.24482e-05	5.75846e-05	5.12378e-05	4.91962e-05	-2.21141e-06	-2.98041e-05	4.26304e-05	0.000216736	0.000138716	6.16071e-05	6.16021e-06	9.51397e-05	0.000209344	-0.000114511	8.87e-05	3.94788e-05	-0.000260564	8.372e-05	0.000275147	0.000266727	3.9996e-05	5.8296e-05	-8.85763e-05	8.70386e-06	3.60023e-05	-0.000148339	5.61285e-05	7.6025e-05	-2.09171e-05	-0.000109058	-3.25227e-05
-0.00013239	-0.000126882	1.35945e-05	-0.000113287	-8.51532e-05	0.000122896	1.14548e-05	-6.2697e-05	2.13544e-05	-4.34206e-05	5.56351e-05	-0.000172888	7.56457e-05	-2.58378e-05	6.17241e-05	-6.46734e-05	-2.58149e-05	-3.21131e-05	6.43193e-05	-2.20586e-05	-5.59573e-05	3.43601e-05	1.28098e-06	-4.69658e-05	-9.08012e-06	0.000249438	9.9761e-05	-2.64552e-06	0.000137906	4.36659e-05	5.99014e-05	0.000116475	0.000151871	0.00014191	0.000103826	-7.0501e-06	-0.000122479	0.000181458	-0.000193089	-3.09236e-05	3.03594e-05	2.25633e-05	-0.000160612	-9.80515e-05	-0.000200841	-3.97133e-05	-0.000119951	2.16992e-05	4.74601e-06	-9.25096e-06
-0.0003208	-0.000200902	-5.26188e-05	-0.00021087	-0.000285112	4.82083e-05	-7.08419e-05	-0.000230431	-0.000109378	-9.45622e-05	-3.77234e-05	9.69006e-05	-6.63851e-05	-2.08463e-05	-9.89828e-05	-0.000183683	-2.96169e-05	-0.000199643	-0.000193185	-1.12743e-05	-5.38153e-05	4.78342e-05	-9.73436e-05	-3.46844e-05	-0.00011514	4.88615e-05	-9.92802e-05	-0.000324987	-2.19549e-05	-0.000159294	-0.000140745	-0.000204961	-0.000122684	-3.66697e-05	-0.000113947	-0.000110852	-0.000149291	-2.8967e-05	-0.000200008	-0.000249277	-8.91304e-05	-0.000130227	-9.06033e-05	-0.000123815	-0.000113982	-8.60145e-06	-0.000146595	-4.53287e-05	-0.000116034	-0.000176511
-0.000161334	-0.000199195	-0.000145001	-0.000182216	-0.000179418	-0.000482891	-0.000137635	-0.000286511	-0.000117015	-0.000129438	-8.98724e-05	-0.000140555	-0.000203227	-0.000223092	-0.000358941	-7.57822e-05	-0.000141263	-0.00016618	-0.000114788	-0.000324311	-0.000143385	-0.000184565	-0.000250758	-9.89552e-05	-0.000164852	-0.000252592	-8.14201e-05	-0.000115852	-0.000165419	-0.000139985	-3.57377e-05	-5.32446e-05	-0.000104128	-7.69978e-06	2.91373e-06	-6.97319e-05	-1.91542e-05	-0.000205548	-0.000249862	-6.31034e-05	-9.72094e-05	-0.000199119	-0.000123906	-0.000215974	-0.000170262	-0.000166255	-0.000274359	-0.000253387	9.94668e-05	-9.47545e-06
-0.000456125	-0.000377565	-0.000334395	-0.00031106	-0.000285896	-0.000185556	-0.000214863	-0.000315266	-0.000415779	-0.000381088	-0.000265795	-0.00025169	-0.00028151	-0.000237752	-0.000451899	-0.000344416	-0.000346857	-0.000390138	-0.000243609	-0.00032145	-0.000197781	-0.000247052	-0.000301688	-8.56294e-05	-0.000300435	-0.000315078	-0.000652268	-0.000350833	-0.000404403	-0.000357694	-0.000296017	-0.000158745	-0.000309352	-0.000363474	-0.000405709	-0.000301648	-0.000363325	-0.000487273	-0.000396425	-0.00018913	-0.000271256	-0.000334025	-0.000427794	-0.000279737	-9.74409e-05	-0.000150417	-0.000181897	-0.000210188	-0.000282401	-0.000402087
-0.000221612	-0.000303085	-0.000147938	-0.000261098	-0.000347773	-0.000214576	-0.000435281	-0.000322839	-0.000141302	-0.0001789	-0.000250788	-0.000152679	-5.35064e-05	-4.16891e-05	-0.000266701	-0.000182889	-5.29057e-05	-0.000138747	-0.000144727	-5.81358e-05	-0.00021948	-0.000193418	-3.71613e-05	-0.000136026	-0.000215167	-6.28522e-05	-0.000335531	-0.000186068	-0.000158443	-0.000122142	-0.00019636	-0.000310781	1.7926e-05	-0.000319469	-0.000268905	-9.31715e-05	6.9904e-05	-0.000215017	-0.000284002	-0.000221178	-5.94869e-05	-0.000155247	-0.000184749	-0.000158598	4.14027e-05	-0.000138693	-0.000180129	-0.000245141	-0.000152483	-0.000126855
-0.000419875	-0.00025613	-0.000273506	-0.000345023	-0.000173897	-0.000231189	-0.000216383	-0.000204059	-0.00031403	-0.000212657	8.65719e-06	-0.000296948	-0.000142583	-0.000225142	-0.00013379	-0.000195419	-0.000163952	-0.000285334	-0.000273242	-0.000249263	-0.000256745	-0.000255767	-0.000320035	-4.71394e-05	-0.000177099	-0.000183583	-9.79432e-05	-0.000181888	-0.000307522	-0.000142173	-0.000108026	-0.000200716	-0.000372539	-0.000132034	-0.000237415	-0.000271656	-0.000317353	-0.000264479	-0.000226579	-0.000158708	-0.000175381	-0.000176724	-0.000116699	-0.000381353	-0.000209483	9.37582e-05	-0.000126078	-0.000421563	-0.000101191	-0.000295881
-0.000654265	-0.000441535	-0.000610161	-0.000528043	-0.000548949	-0.000501086	-0.000521386	-0.000431936	-0.000522283	-0.000590681	-0.000518152	-0.000427331	-0.000299425	-0.000499946	-0.000463792	-0.000424774	-0.000518913	-0.000562669	-0.000563281	-0.000563537	-0.000591832	-0.00041206	-0.000466987	-0.00046231	-0.000461434	-0.000498105	-0.000315647	-0.000414712	-0.000526404	-0.000629463	-0.000263697	-0.000665237	-0.000493346	-0.000405394	-0.000465854	-0.000463181	-0.000361145	-0.00054557	-0.000534901	-0.000410029	-0.000501782	-0.000353184	-0.000491385	-0.00055722	-0.000624255	-0.00027143	-0.000470519	-0.000593047	-0.000647004	-0.000441573
-0.000589061	-0.000520649	-0.000329484	-0.000455012	-0.000547668	-0.000596141	-0.000242429	-0.000262172	-0.000525537	-0.000512825	-0.000537272	-0.000460024	-0.000423087	-0.000394884	-0.00026549	-0.000494484	-0.000104722	-0.000381302	-0.000496986	-0.000292735	-0.00036626	-0.000401579	-0.000542246	-0.000213501	-0.000343243	-0.000297328	-0.000453602	-0.000396252	-0.000463895	-0.000465286	-0.000428499	-0.000232398	-0.000378536	-0.000549596	-0.000470339	-0.000331755	-0.000391545	-0.000497318	-0.000406384	-0.000487411	-0.000466615	-0.000355055	-0.000357832	-0.000428277	-0.000444938	-0.000212917	-0.000344904	-0.000472429	-0.000439101	-0.000244665
-0.000635702	-0.00046138	-0.000531655	-0.000637433	-0.000436046	-0.00073844	-0.000711564	-0.000508199	-0.000462982	-0.000713217	-0.00042898	-0.000512282	-0.000783833	-0.000748996	-0.00069438	-0.00068303	-0.000463106	-0.000517534	-0.000558182	-0.000440004	-0.000516655	-0.000527765	-0.000543945	-0.000463909	-0.000381726	-0.000510827	-0.000597502	-0.000516106	-0.000608022	-0.000453438	-0.000506143	-0.000578529	-0.00038507	-0.000502541	-0.000432711	-0.000306766	-0.00036681	-0.000762145	-0.000587265	-0.00049962	-0.000652682	-0.000453982	-0.000369896	-0.000519453	-0.000245943	-0.00041036	-0.000530607	-0.000391121	-0.000424845	-0.000450969
-0.000572237	-0.000532444	-0.000577274	-0.000497397	-0.000407824	-0.000659016	-0.000543121	-0.000569531	-0.000593266	-0.000695305	-0.000499303	-0.000379761	-0.000716808	-0.000491759	-0.000472332	-0.000513408	-0.000514883	-0.000607311	-0.000634204	-0.000628925	-0.000461664	-0.000542238	-0.000632017	-0.000654636	-0.000576689	-0.000864536	-0.000573026	-0.000656752	-0.000535323	-0.000544005	-0.00050656	-0.000519265	-0.000524135	-0.000575266	-0.000527678	-0.000528123	-0.000594401	-0.000681367	-0.000207241	-0.000506012	-0.000479014	-0.000428818	-0.000323661	-0.000414205	-0.000419156	-0.000477476	-0.000382446	-0.000507393	-0.00051684	-0.000503804
-0.000241364	-0.000485247	-0.000436087	-0.000366667	-0.000303773	-0.000511479	-0.000481435	-0.000383534	-0.000368443	-0.000428567	-0.000510319	-0.000521277	-0.00059354	-0.000695947	-0.000481989	-0.000495223	-0.000479095	-0.000415228	-0.000556002	-0.000506876	-0.000470874	-0.000584182	-0.000556545	-0.00052781	-0.000496028	-0.000514335	-0.000444049	-0.000252218	-0.000494829	-0.000410696	-0.000502659	-0.00036583	-0.000541885	-0.000474901	-0.000189839	-0.000538607	-0.000489943	-0.000580416	-0.000401285	-0.000387321	-0.000446523	-0.00043151	-0.000433262	-0.000509516	-0.000486502	-0.000580718	-0.000489873	-0.000523853	-0.000434387	-0.000409383
-0.000553446	-0.000604455	-0.000532714	-0.000638718	-0.000719862	-0.000293105	-0.000557549	-0.000498362	-0.000747345	-0.000691277	-0.000779795	-0.000653382	-0.000723065	-0.000482472	-0.000568025	-0.000572567	-0.000730845	-0.000652683	-0.000638133	-0.000371452	-0.000607162	-0.000530357	-0.000562112	-0.000563194	-0.000567077	-0.000590078	-0.000658927	-0.000611212	-0.000713047	-0.000661199	-0.000583881	-0.000555134	-0.00066114	-0.000814234	-0.000707931	-0.000557525	-0.000666773	-0.000485971	-0.000549912	-0.00062753	-0.000498659	-0.000490562	-0.000618193	-0.000506558	-0.000495317	-0.000608875	-0.00046565	-0.000536389	-0.000679018	-0.000615066
-0.000392914	-0.000383057	-0.000506112	-0.000475216	-0.00045264	-0.000545114	-0.000595858	-0.000397173	-0.000368772	-0.000483436	-0.000445769	-0.000394306	-0.000639288	-0.000605263	-0.000326898	-0.00032926	-0.000281909	-0.000345869	-0.000514083	-0.000442876	-0.000394575	-0.000413224	-0.00044409	-0.000667523	-0.000386067	-0.000411264	-0.000241189	-0.000199407	-0.000420992	-0.000288344	-0.00030549	-0.000614806	-0.000404031	-0.000390012	-0.000215134	-0.000382709	-0.000352583	-0.000403298	-0.000478845	-0.000561439	-0.000525327	-0.000276395	-0.000213435	-0.000337386	-0.000556876	-0.000490078	-0.000527106	-0.000331159	-0.000504335	-0.000329863
-0.000775769	-0.000576681	-0.000863287	-0.000663696	-0.000517265	-0.000674548	-0.000520358	-0.000489963	-0.000622346	-0.000715045	-0.000585618	-0.000567732	-0.00088558	-0.000846992	-0.000706988	-0.000655114	-0.000697097	-0.000603876	-0.000579601	-0.000636174	-0.000574987	-0.00078773	-0.000737064	-0.000661696	-0.000649699	-0.000692981	-0.000499111	-0.000642964	-0.000569345	-0.000679343	-0.00058944	-0.000489563	-0.000886835	-0.000742902	-0.000364316	-0.000700062	-0.000780542	-0.000591172	-0.000620335	-0.000736395	-0.000723519	-0.000628321	-0.000562937	-0.000534359	-0.000795689	-0.000647949	-0.000533471	-0.000645463	-0.000622138	-0.000546803
-0.000149806	-0.000184501	-0.000179711	-0.000162639	-0.000275624	-0.000193932	-0.000213282	-0.000277498	-0.000174351	-0.000193952	-0.000243351	-0.000150364	-0.000214172	-0.00018528	-0.000209528	-0.000210307	-0.000267737	-0.000223899	-0.000202042	-0.000155307	-0.000173941	-0.000189083	-0.00020861	-0.000212024	-0.000161525	-0.000234442	-0.000231292	-0.000177766	-0.000193312	-0.000208358	-0.00017853	-0.000171463	-0.000158037	-0.000202716	-0.000196714	-0.000180801	-0.000181111	-0.000210709	-0.000223285	-0.000208236	-0.000185171	-0.000175729	-0.000175726	-0.000111811	-0.000146823	-0.000266647	-0.000239923	-0.000140452	-0.000189361	-0.000112558
-0.000105115	-0.000117972	-0.000108087	-9.11918e-05	-8.0296e-05	-0.000120614	-0.000100051	-9.57383e-05	-0.00014109	-0.000123812	-0.0001369	-0.000155375	-0.000170289	-0.000150405	-0.000142239	-0.000143956	-0.000200219	-0.000123922	-0.000130447	-9.45343e-05	-0.000111239	-0.000184616	-0.000139685	-9.53909e-05	-0.000132535	-0.000113636	-0.000158683	-0.000173176	-0.000106319	-5.06189e-05	-0.000164485	-0.000107226	-0.000151145	-0.000164704	-0.000184337	-0.00013492	-0.000149854	-9.11201e-05	-0.000100316	-0.000101126	-8.85494e-05	-0.000146817	-3.87585e-05	-6.47286e-05	-0.000115449	-0.000137033	-0.00011362	-6.5352e-05	-0.000105515	-0.000141653
-9.27671e-05	-8.76624e-05	-0.000124084	-8.438e-05	-7.56046e-05	-7.6656e-05	-0.000140962	-0.000154294	-7.82773e-05	-0.000114247	-0.000116927	-5.08775e-05	-0.000129658	-0.000113645	-0.000173552	-0.000112077	-0.000195806	-0.000124222	-8.83433e-05	-0.000135051	-0.000130241	-0.000135042	-6.76152e-05	-0.000168188	-0.000127307	-0.000162978	-0.000134475	-0.00011972	-0.000132006	-8.05806e-05	-0.000121643	-0.000148233	-9.68729e-05	-0.000108185	-9.60687e-05	-0.000134145	-0.000100324	-6.10713e-05	-9.99962e-05	-9.2571e-05	-3.91195e-05	-7.22083e-05	-0.00011679	-0.000102383	-5.8909e-05	-0.000140838	-0.000103849	-8.74044e-05	-0.000155472	-0.000141218
-3.91756e-05	-0.000113218	-0.000135674	-7.93067e-05	-0.00012825	-4.17139e-05	-3.11536e-05	-8.53992e-05	-0.000122692	-2.88406e-05	-0.000110941	-8.60405e-05	-1.41989e-05	-2.10441e-05	-4.86937e-05	-5.45951e-05	-0.000115864	-0.000120612	-0.000135529	-8.40559e-05	-0.000103355	-6.45907e-05	-0.00011622	-0.000130276	-0.000130604	-9.86842e-05	-0.00011288	-7.27123e-05	-4.7905e-05	-0.000101529	-0.000119757	-9.88703e-05	-7.80297e-05	-7.51455e-05	-8.9939e-05	-0.000115198	-0.000145457	-6.28878e-05	-0.000136106	-9.37642e-05	-5.02831e-05	-5.48495e-05	-0.000127227	-7.17229e-05	-0.000107688	-0.000114966	-7.74731e-05	-9.15123e-05	-6.78215e-05	-0.000109698
-5.11049e-05	-3.59783e-05	-5.96462e-05	-0.000129747	-0.000151811	-4.46754e-05	-8.46848e-05	-6.47874e-05	-8.32374e-05	-4.22674e-05	-7.83376e-05	-0.000127877	-7.12987e-05	-9.71153e-05	-0.000154435	-0.000100614	-9.52205e-05	-0.000106556	-2.18107e-05	-5.28458e-05	-0.000133674	-0.000108771	-6.76454e-05	-5.94004e-05	-6.57707e-05	-2.99886e-05	-0.000108276	-5.61636e-05	-0.000116522	-0.000126945	-8.09048e-05	-9.29671e-05	-0.000138302	-3.43899e-05	-9.65392e-05	-7.55719e-05	-3.86305e-05	-4.6785e-05	-0.000138441	-0.000113058	-0.000108483	-0.00012086	-0.000129186	-0.000117567	-0.000122273	-0.000110334	-7.62231e-05	-0.000129119	-8.14042e-05	-0.000109365
-0.000123131	-4.73738e-05	-8.25569e-05	-0.000133552	-0.000106557	-7.0177e-05	-0.000100352	-6.77879e-05	-0.000105136	-9.49291e-05	-0.000104852	-0.000115643	-5.25116e-05	-2.40936e-05	-0.000101302	-3.39774e-05	-0.000103019	-2.13248e-05	-8.15798e-06	-6.17405e-05	-2.74608e-05	-8.70206e-05	-9.76038e-07	-4.74414e-05	-5.06455e-05	-9.29415e-05	-7.03665e-05	-0.000121434	-0.000120856	-8.45784e-05	-3.55278e-05	-0.000118511	-4.5897e-05	-0.000111166	-0.000126638	-3.97433e-05	-7.67138e-05	-9.44991e-05	-9.56364e-05	-5.71851e-05	-7.88937e-05	-8.19106e-05	-9.76881e-05	-8.50053e-05	-0.000103944	-4.24334e-05	-5.80393e-05	-7.34419e-05	-8.02872e-05	-0.000102599
-4.1932e-06	8.98256e-06	-4.24139e-05	3.62412e-05	3.80107e-05	-3.19406e-05	1.17997e-05	-8.89128e-06	1.90451e-07	2.56685e-05	2.57801e-05	1.57444e-05	7.11048e-05	-1.74733e-05	6.18769e-05	-3.08787e-05	6.05481e-05	2.54234e-05	-8.59743e-06	-5.48735e-05	3.11715e-05	-3.56007e-05	2.41141e-05	5.14687e-06	1.36734e-05	1.78346e-05	4.75259e-05	1.17354e-05	3.89882e-05	6.14423e-05	-6.40521e-05	-2.0988e-05	2.24042e-05	5.57232e-05	2.90709e-05	-2.36496e-05	8.39451e-06	-2.51985e-05	-4.89796e-06	2.20612e-05	-2.03486e-05	-1.23672e-05	-2.1474e-06	-2.50812e-05	3.75117e-05	1.18023e-05	-1.91653e-06	4.09245e-05	-1.49941e-05	-5.04251e-05
5.04339e-06	-6.78289e-05	-3.20808e-05	-1.4988e-05	-6.54908e-05	-4.98169e-05	-9.03917e-06	-7.81735e-05	-9.51782e-05	-3.6439e-05	-4.47324e-05	-0.000106576	3.90681e-05	-7.86648e-06	-3.54362e-05	-9.80843e-05	-0.000105698	-9.24436e-05	-3.61528e-05	-5.91132e-05	-6.52865e-05	-9.00548e-05	-4.39668e-05	-4.01602e-05	-7.34742e-05	-6.11564e-05	-7.31499e-05	-0.000180065	-7.71743e-05	-8.67283e-05	-0.000108403	-1.14777e-05	-8.20343e-05	-9.10846e-05	-9.3286e-05	-4.88831e-05	-0.000117408	-3.01514e-05	-4.61912e-05	-3.24274e-05	-3.99663e-05	-0.000122437	-9.15877e-05	-6.06247e-05	-3.80358e-05	-6.02261e-05	-5.53515e-05	-9.87275e-05	-3.16691e-05	-6.43687e-05
9.88021e-05	8.04934e-05	0.000139587	0.000127976	5.49789e-05	8.49623e-05	8.52217e-05	3.89428e-05	2.90924e-05	0.000117768	4.38561e-05	3.25484e-05	0.000114423	7.46931e-05	8.68071e-05	0.000118961	6.99152e-05	2.29836e-05	4.73278e-05	6.99819e-05	4.81698e-05	0.00010998	9.99952e-05	4.24553e-05	6.94926e-05	2.76052e-05	5.16098e-05	5.20027e-05	5.57984e-05	6.06515e-05	3.89184e-05	1.67452e-05	0.000104394	0.00011575	-2.0518e-05	6.34432e-05	8.41347e-05	2.34063e-05	6.19668e-05	0.000101351	7.13169e-05	7.14539e-05	8.85593e-05	5.61353e-05	9.08389e-05	3.26103e-05	3.76994e-05	8.0358e-05	9.7248e-05	4.427e-05
6.78419e-05	9.16385e-05	6.04405e-05	0.000108846	0.00012879	6.95937e-05	0.000121441	0.000178147	3.96335e-05	8.39694e-05	0.000118467	6.37881e-05	6.94731e-05	0.000100362	9.57398e-05	6.9953e-05	0.000144397	0.000134533	9.91486e-05	4.66225e-05	5.46497e-05	4.29453e-05	8.05637e-05	9.7249e-05	8.81573e-05	0.000140805	0.000109836	5.24202e-05	0.000108459	7.04121e-05	3.56252e-05	2.09843e-05	5.27881e-05	2.51433e-05	7.37733e-05	8.39986e-05	0.000104267	0.000108132	0.000102737	9.70704e-05	4.79714e-05	3.57728e-05	3.43055e-05	-1.07857e-05	2.68866e-05	0.000125492	0.000106783	7.00235e-05	5.52094e-05	1.17544e-05
0.00011669	7.64164e-05	0.000154258	7.68687e-05	9.92767e-05	0.00016158	9.8165e-05	7.33822e-05	0.000140425	6.03997e-05	0.000129455	0.000135248	8.11021e-05	0.0001157	0.000100645	7.71068e-05	0.000181336	7.17527e-05	7.77598e-05	4.2811e-05	6.42192e-05	0.000144466	8.16833e-05	2.83886e-05	7.27872e-05	6.90703e-05	8.2742e-05	8.97883e-05	2.8098e-05	4.90484e-05	6.12398e-05	0.000133791	5.71132e-05	0.000119115	0.000147523	6.31507e-05	3.01117e-05	2.35124e-05	2.69227e-05	4.97542e-05	6.3082e-05	6.68541e-05	-1.04554e-05	1.99318e-05	8.04874e-05	2.42118e-05	3.01573e-05	1.95692e-05	3.38505e-05	6.86805e-05
7.02528e-05	0.000113017	9.30201e-05	8.7951e-05	6.69194e-05	0.000106752	9.24572e-05	8.62412e-05	5.65851e-05	0.000122516	9.21002e-05	5.23268e-05	0.000113335	3.27802e-05	7.73961e-05	8.04919e-05	6.94512e-05	6.53615e-05	6.3023e-05	7.95154e-05	9.13461e-05	9.03169e-05	4.57292e-05	0.000121093	6.4254e-05	0.000100881	9.72859e-05	4.70993e-05	7.89331e-05	3.29585e-05	5.44018e-05	9.49958e-05	8.66659e-06	9.84274e-05	7.18481e-05	6.02862e-05	2.86104e-05	5.32974e-05	4.90163e-05	4.39419e-05	2.9615e-05	2.02329e-06	4.46223e-05	4.39959e-05	-4.16613e-06	4.22723e-05	7.248e-05	3.44713e-05	0.00010612	7.55791e-05
0.000139844	0.000203735	0.000236737	0.000220827	0.000187601	0.00018452	0.000124075	0.000169935	0.000181663	0.00013088	0.000186114	0.000148371	0.00013644	0.000139985	0.000194752	0.000142851	0.000140291	0.000187084	0.000239477	0.000129921	0.000149547	0.000130875	0.000191083	0.000187663	0.000130417	0.000130994	0.000157432	9.84427e-05	7.70091e-05	0.000143533	0.000155801	0.000147204	6.79657e-05	6.92086e-05	9.15681e-05	0.000100494	0.000149062	0.00011775	0.000165289	0.000158685	0.000125551	9.55161e-05	0.000156367	7.66085e-05	4.39205e-05	8.98727e-05	5.61439e-05	7.80455e-05	9.5681e-05	0.000124163
0.000218675	0.000223659	0.000193231	0.000293213	0.000278983	0.000178259	0.000221828	0.000222103	0.000253886	0.000238063	0.000156269	0.000217343	0.00024572	0.000200705	0.000272466	0.000228719	0.000211551	0.000273281	0.000138531	0.000172678	0.000234367	0.000194964	0.000228714	0.000163589	0.000146674	0.000160878	0.000193516	0.000172016	0.000185575	0.000178403	0.000121388	0.000151133	0.000217436	4.5846e-05	0.000140005	0.000150847	0.000121351	7.20423e-05	0.000129053	0.000193088	0.00014604	0.000123283	0.000168568	0.000143367	0.000170646	0.000161756	0.0001057	0.000156557	0.000128938	0.000126224
0.000273394	0.000226784	0.000263461	0.000328942	0.000297374	0.000248835	0.000292154	0.000246506	0.000223745	0.000263822	0.000281651	0.00028952	0.000246816	0.000247455	0.000264339	0.000207288	0.000230165	0.000162604	0.000171209	0.000166771	0.000162334	0.000193752	0.000103555	0.000160091	0.000137619	0.000216942	0.000156574	0.00018803	0.000212331	0.000133395	0.000159881	0.000196786	0.000164498	0.000233937	0.000183602	0.00015695	0.000162999	0.000232956	0.000189864	0.00014585	0.000139544	0.000149951	0.000154054	0.000194252	0.000195255	0.000112958	0.000143538	0.000132158	0.000147947	0.000158814
0.000339902	0.000312557	0.000325395	0.000280265	0.000298261	0.000288822	0.000240989	0.000299891	0.000350493	0.000291214	0.000316722	0.000259099	0.000238254	0.000273939	0.000184688	0.000289951	0.000223522	0.000224005	0.000243116	0.000231402	0.000170293	0.000239305	0.000173733	0.000182204	0.000164705	0.000179301	0.00011941	0.000164596	0.000164043	0.000145473	0.00023613	0.000173113	0.000179614	0.00015104	0.000167198	0.000170523	0.0001704	0.000161443	0.000173664	0.000147967	0.000181565	0.00012951	0.000152914	0.00019501	9.61243e-05	0.000144466	0.000135593	7.91408e-05	0.000181955	0.000171444
0.000263919	0.000371028	0.00033841	0.000299603	0.000356271	0.000319903	0.000358182	0.000347649	0.000367207	0.000324331	0.000316894	0.00035088	0.000255035	0.000288076	0.000261196	0.000325822	0.000283801	0.000330132	0.000278003	0.000272058	0.000246399	0.000315388	0.000247418	0.000276956	0.000235491	0.000294425	0.000272085	0.000306996	0.000268814	0.000235267	0.000296328	0.000197304	0.000238116	0.000286913	0.000203401	0.000203571	0.000267819	0.00018663	0.000179448	0.000184163	0.0001935	0.000237699	0.000184982	0.000151027	0.000153705	0.000199525	0.000171508	0.000165258	0.0001807	0.000172511
0.000364782	0.000355252	0.000332234	0.000294889	0.000313076	0.000324968	0.000295637	0.000316749	0.000364253	0.000234912	0.000299668	0.000291618	0.000285999	0.000318747	0.000255507	0.000181994	0.000300208	0.000322548	0.000229079	0.00019211	0.00025607	0.000196865	0.000190566	0.000292935	0.000223712	0.000258431	0.000221093	0.000222613	0.000185259	0.0001899	0.000207306	0.000253204	0.000208286	0.000178568	0.000230762	0.000177541	0.000129252	0.000222811	0.000169392	0.000167543	0.00016995	0.000193689	6.52752e-05	0.000101898	0.000131196	0.000200526	0.00015198	0.000113672	7.08608e-05	8.3362e-05
0.000380318	0.000336613	0.000400669	0.000348809	0.000375049	0.000352988	0.000320795	0.000315789	0.000372196	0.000331092	0.000315072	0.000292683	0.000300099	0.000281956	0.000284305	0.000333164	0.00027997	0.00026978	0.000259839	0.000323215	0.000245934	0.000290168	0.000282955	0.000237842	0.000190568	0.000192226	0.0002355	0.000274198	0.000233826	0.000247547	0.000251876	0.000289287	0.000212213	0.000252444	0.000209689	0.000164992	0.00014626	0.000120333	0.000175155	0.000144515	0.000176037	0.000190678	0.000190925	0.00020003	0.000139772	0.000108642	0.000136519	0.000144039	0.000139226	0.000161385
0.000417345	0.00044421	0.000360052	0.000440508	0.00038373	0.000350162	0.000410191	0.00042404	0.000396128	0.000454879	0.000362015	0.000377138	0.000437982	0.000364363	0.00038583	0.000428968	0.00031438	0.000398871	0.000370534	0.000393315	0.000418784	0.000315287	0.000372801	0.000382799	0.000359288	0.000353028	0.000342514	0.000340561	0.00039902	0.000308662	0.000365069	0.000259358	0.000341986	0.000267946	0.000254382	0.000264766	0.000336643	0.000325613	0.000289632	0.000251597	0.000233644	0.000246075	0.000267666	0.000267006	0.000213653	0.000278792	0.000266479	0.000218216	0.000267673	0.000219367
0.000498529	0.000476719	0.000510397	0.000467139	0.000509189	0.000448447	0.000501216	0.000508832	0.000464733	0.0004551	0.000474747	0.000434084	0.000471145	0.000493113	0.000483071	0.000423341	0.000527444	0.00044831	0.000459802	0.000435937	0.000377068	0.000444816	0.000400134	0.000356176	0.000417791	0.000395484	0.000349109	0.000444764	0.000415777	0.00043264	0.000387561	0.000395617	0.000432529	0.000313319	0.000333379	0.00034476	0.000414633	0.000260628	0.000360656	0.000389522	0.000297185	0.00034841	0.00035732	0.000340331	0.000377789	0.000338282	0.000252134	0.000332844	0.000276961	0.000275361
0.00043225	0.000380007	0.000412778	0.000365863	0.000397726	0.000374474	0.000465866	0.000431896	0.00044073	0.000425935	0.00037421	0.000445874	0.000419787	0.000393358	0.000352878	0.000397681	0.000447993	0.000381518	0.000349655	0.000387269	0.000388221	0.000368706	0.000337249	0.000351034	0.00040605	0.00037657	0.000387665	0.000361792	0.000410405	0.000370563	0.000381115	0.000327162	0.000391761	0.000387453	0.000351437	0.000389151	0.000315276	0.000325035	0.00031934	0.000284059	0.000290046	0.000291783	0.000275192	0.000315044	0.000350731	0.000324783	0.000374071	0.000293865	0.000317195	0.000294106
0.0004083	0.000352042	0.000427035	0.000387113	0.000380351	0.000460745	0.000379482	0.000382299	0.000335481	0.000340972	0.000454053	0.000420535	0.000348816	0.000374213	0.000328324	0.000366062	0.000405542	0.000347386	0.00042158	0.000440996	0.000358447	0.000367541	0.000320472	0.000384247	0.000425822	0.000362725	0.000377198	0.000406388	0.000321208	0.000399028	0.000393557	0.000399673	0.000348591	0.000424806	0.000345544	0.000355053	0.000334047	0.000428511	0.000367749	0.000294876	0.000327718	0.00038872	0.000286779	0.000340711	0.000280272	0.000308075	0.000320616	0.000318671	0.000310013	0.000299687
0.000357406	0.000410297	0.000340157	0.000303808	0.000317178	0.00036554	0.00029044	0.000358175	0.00040453	0.000363515	0.000379156	0.000350167	0.000360794	0.000370363	0.000367242	0.000384554	0.000397512	0.00039795	0.000422507	0.000436573	0.000391719	0.000443262	0.000427617	0.000387606	0.000424291	0.000344626	0.000385665	0.000404615	0.00040727	0.000461267	0.000359163	0.000404959	0.000348601	0.000344487	0.000313586	0.000355244	0.000360792	0.000314455	0.000343783	0.000317234	0.000415925	0.000350253	0.000344952	0.000312962	0.000339766	0.000351028	0.000347183	0.000353459	0.00035914	0.000327053
0.000222297	0.000316367	0.000280432	0.000295485	0.000308152	0.00034425	0.000345205	0.000289596	0.000259647	0.000275695	0.000295216	0.000367311	0.000358126	0.000334368	0.000400341	0.000320608	0.00036719	0.000360193	0.000343988	0.000393054	0.000424735	0.000398394	0.00042289	0.000407655	0.000422013	0.000415937	0.000422451	0.000395752	0.00041372	0.000386397	0.000394802	0.000422385	0.000417055	0.000396163	0.000351346	0.000399722	0.000383288	0.000421908	0.000353791	0.000374785	0.000349012	0.000370104	0.000409516	0.000336934	0.000384658	0.000380097	0.00040155	0.000390602	0.000289236	0.000392932
0.000343538	0.00025411	0.000293153	0.00031029	0.000302134	0.000343826	0.000245867	0.000327391	0.000312845	0.000343811	0.000300958	0.000318743	0.000361477	0.000322781	0.00036712	0.000302361	0.000365154	0.000302287	0.00033392	0.000387553	0.00038325	0.000371568	0.000371714	0.000335121	0.00040353	0.00029038	0.000321302	0.000400199	0.000386082	0.000381781	0.00032912	0.000368126	0.000405421	0.000369443	0.000423949	0.000398938	0.000380411	0.000394658	0.00046325	0.000408938	0.000370167	0.000361507	0.000395682	0.000420486	0.000412427	0.000398303	0.000418997	0.000454249	0.000402355	0.000371203
0.000165929	0.000165738	0.000148484	0.000181505	0.000237892	0.000196383	0.000214212	0.000221872	0.000171739	0.00028767	0.000232721	0.000232634	0.000261333	0.000240527	0.000304468	0.00030351	0.000234284	0.000237093	0.000308853	0.000310346	0.000278708	0.00032137	0.000335959	0.000251213	0.000298267	0.000272969	0.000317702	0.000332113	0.000328483	0.000370303	0.000364698	0.000281305	0.000318836	0.000344444	0.000319703	0.000362886	0.000371155	0.000313436	0.000343537	0.000357828	0.000343343	0.000292675	0.000428013	0.000395468	0.000351614	0.000289363	0.000346997	0.000418105	0.000385468	0.00041669
0.000153551	0.000164236	0.000144672	0.000137385	0.000158743	0.00023148	0.000143937	0.000180834	0.000190808	0.000196074	0.00019429	0.000227874	0.000290512	0.000245806	0.000278456	0.000179602	0.000211477	0.000267997	0.000277929	0.000224124	0.000327342	0.00024635	0.000234754	0.00027569	0.000334394	0.000315681	0.000294789	0.00026414	0.000307786	0.000329123	0.000337919	0.000294228	0.000384989	0.000330371	0.0003413	0.000381419	0.000423788	0.000433105	0.000371735	0.000415964	0.000424497	0.000365968	0.000358925	0.000368955	0.000447827	0.000405989	0.000392255	0.00036464	0.000451069	0.000413991
6.1421e-05	1.67255e-05	6.60818e-05	1.58779e-05	8.07413e-05	6.72328e-05	5.24168e-05	5.73078e-05	7.53799e-05	5.9973e-05	0.000135433	0.000147065	4.2598e-05	0.000120146	9.70266e-05	8.94467e-05	0.000142451	0.000108146	0.000148461	0.000150863	8.12059e-05	0.000191506	0.000112505	0.000132186	0.000156433	0.000182756	0.000186552	0.000230689	0.000150041	0.000189154	0.000158819	0.000234241	0.000206788	0.000220323	0.000265849	0.000301111	0.000243827	0.000261336	0.00027305	0.00032737	0.000305323	0.000313023	0.000278418	0.000294	0.000302182	0.000295962	0.0002978	0.000305704	0.000296705	0.00032909
-3.64777e-05	-9.37998e-05	-4.19908e-05	-3.23126e-05	-2.33438e-05	-4.18891e-05	-5.89383e-05	-6.31269e-05	3.57476e-05	-1.92172e-05	-1.78925e-05	9.92553e-06	-1.35451e-05	2.31308e-05	-1.29124e-05	6.14552e-05	-3.82816e-05	4.85047e-05	4.69666e-05	4.44222e-05	9.81757e-05	3.61198e-05	0.000132885	9.94472e-05	8.65037e-05	9.71836e-05	0.000123763	7.28699e-05	0.000100041	0.000103292	0.000151252	9.95227e-05	0.000110039	0.000187943	0.000153	0.000214141	9.46881e-05	0.000244987	0.00016787	0.000119049	0.000225277	0.000180855	0.000153853	0.000171172	0.000211387	0.000243705	0.000261727	0.000200951	0.000217382	0.000231011
-3.96768e-05	2.28067e-05	-7.86159e-05	-1.7553e-05	2.21935e-05	3.73279e-05	-6.6864e-06	-2.94376e-05	-1.49645e-05	1.76851e-05	4.75018e-05	-3.25691e-05	3.72381e-05	5.9425e-05	5.83273e-05	5.77247e-05	3.95385e-05	7.70195e-05	7.89948e-05	0.000128997	8.09931e-05	9.75613e-05	9.9393e-05	0.000119713	0.000120758	0.00013825	8.97879e-05	0.00015691	0.000142237	0.000110311	8.94665e-05	0.000181973	0.000184293	0.000164768	0.000207966	0.000157257	0.000214842	0.000182422	0.000224839	0.000248659	0.000232659	0.000241345	0.000224453	0.000238158	0.000236692	0.000242863	0.000195295	0.000268101	0.00020685	0.000218918
-0.000167572	-7.90093e-05	-0.000127548	-0.000162221	-0.000106659	-0.000128134	-6.81963e-05	-4.84805e-05	-1.50913e-05	-5.9684e-05	-7.62234e-05	-0.000106875	-3.47591e-05	-4.74562e-05	-5.18774e-06	-2.6095e-05	-8.47401e-05	-1.16782e-05	-2.63704e-05	-0.000109672	1.24924e-05	2.79461e-05	2.62351e-06	1.39972e-05	-2.45752e-05	7.1719e-05	8.65293e-06	-2.35635e-05	0.000103802	1.58111e-05	6.46155e-05	3.25627e-05	4.9186e-05	4.07169e-05	9.78436e-05	8.20369e-05	0.000113005	3.17494e-05	5.81835e-05	0.000130429	0.000109912	6.82535e-05	0.00016196	0.000113161	0.000170038	0.000120531	0.000153575	0.000141221	0.000147456	0.000209454
-0.000109086	-0.000137812	-5.24828e-05	-8.63164e-05	-5.72299e-05	-8.39148e-05	3.37742e-05	-0.000107564	-7.36963e-05	-6.92119e-05	-0.000124783	-7.33027e-05	-5.39463e-05	-6.60447e-05	-6.00602e-05	-6.6608e-05	-8.40102e-05	-4.61128e-05	-0.000116178	-6.62653e-05	-6.28781e-06	-6.27149e-05	-5.28349e-06	1.44733e-05	1.22043e-07	4.40181e-05	3.01024e-05	2.25223e-05	-1.19015e-05	-2.96347e-05	5.07957e-05	5.55356e-06	7.08283e-05	3.76915e-05	0.000101649	6.44459e-05	7.22932e-05	6.55385e-05	9.47294e-05	0.000137079	1.3711e-05	0.000134223	0.000164479	0.000137068	0.000110399	0.00013527	0.000105441	0.000144365	0.000116158	0.000172984
-0.000151148	-0.000234878	-0.000182633	-0.000146108	-0.000181509	-0.000267012	-0.000157994	-0.000184435	-0.000146882	-9.77173e-05	-0.000159935	-0.000183959	-0.000185839	-0.000147806	-0.000181515	-0.000183568	-0.000148211	-0.000136801	-0.000127129	-0.000166632	-0.000177311	-0.000150427	-0.000171747	-0.000118468	-0.000115602	-0.000136751	-8.06331e-05	-0.000101272	-7.97954e-05	-4.5408e-05	-8.708e-05	-9.08141e-05	-0.00012659	-8.53906e-05	-3.0418e-05	-3.94199e-05	-4.30853e-05	-7.26419e-05	-3.63265e-06	-1.81074e-05	-3.97564e-05	2.82959e-05	-4.14996e-05	-1.79038e-05	-1.14798e-05	4.90663e-06	-3.33453e-05	1.45948e-05	0.000118361	-4.06926e-05
-0.000102342	-7.83051e-05	-6.85056e-05	-0.000117072	-0.000158006	-9.13857e-05	-7.93815e-05	-0.000124609	-7.35765e-05	-0.000162827	-4.69584e-05	-5.50947e-05	-8.64887e-05	-6.42045e-05	-8.65511e-05	-1.14838e-05	-5.7613e-05	-3.05589e-05	-3.25722e-05	-9.56454e-05	-6.81585e-05	-5.99143e-05	5.31828e-06	4.62184e-05	-2.30852e-05	4.74506e-05	3.0761e-05	-4.76524e-05	-2.81589e-05	3.09861e-05	3.63296e-05	5.53709e-05	-1.11205e-05	-3.37288e-05	1.89836e-05	-1.64138e-05	1.83989e-05	3.46335e-05	2.72178e-05	3.46693e-05	0.000116999	8.73688e-05	8.26238e-05	8.86488e-05	0.000133238	7.50257e-05	9.42656e-05	3.62058e-05	0.000100676	0.000153339
-0.000129155	-9.5897e-05	-7.07348e-05	-7.22938e-05	-0.000137793	-0.000117036	-0.000101803	-8.76648e-05	-7.92771e-05	-0.000163223	-7.1619e-05	-2.94419e-05	-0.000119007	-6.56081e-05	-0.00015248	-7.1954e-05	-9.05083e-05	-7.43538e-05	-9.64003e-05	-9.42825e-05	-5.76419e-05	-1.95721e-06	-7.12077e-05	-8.15254e-06	-4.384e-05	-2.24244e-05	-8.43324e-05	-5.98164e-05	-1.44631e-05	-7.23289e-05	-4.89188e-05	1.23609e-06	-3.5512e-05	-3.77179e-05	-1.36988e-05	-3.10887e-05	2.37329e-05	-1.70821e-05	1.27317e-05	3.37708e-06	4.58185e-05	6.82186e-05	8.71786e-06	1.02017e-05	6.47869e-05	0.000125247	6.87467e-05	-1.26177e-05	7.94689e-05	7.2808e-05
-0.000249491	-0.000155603	-0.00020363	-0.000132685	-0.000188105	-0.000235686	-0.000111651	-0.000189686	-0.000179364	-0.000164259	-0.000121423	-0.000121496	-0.000231046	-0.000176421	-0.000196133	-9.64553e-05	-9.57343e-05	-0.000207484	-0.000186499	-0.000171843	-0.000164866	-9.11858e-05	-8.32239e-05	-8.00679e-05	-0.000125608	-0.00012877	-0.000101325	-8.52108e-05	-0.00011855	-0.000167105	-0.00014344	-0.00012011	-0.000126136	-6.80949e-05	-4.20567e-05	-6.77422e-05	-0.000136111	-0.000111453	-8.24057e-05	-0.000113716	-0.000121802	-7.09513e-05	-3.10529e-05	-3.60374e-05	-0.000106903	-3.96095e-05	-3.5832e-05	-3.20699e-05	-6.66665e-05	-4.92366e-05
-0.000158229	-6.53404e-05	-0.00010454	-8.68193e-05	-8.98388e-05	-0.000131716	-6.1126e-05	-0.000112388	-0.000138515	-0.000136676	-0.00013782	-0.000166006	-3.49597e-05	-8.12781e-05	-7.53621e-05	-0.000120998	-0.000103698	-0.000115578	-0.000120999	-0.000129901	-0.000119899	-0.000112944	-2.59949e-05	-4.43542e-05	-2.94786e-05	-9.12311e-05	-7.06814e-05	-0.000138766	-9.5091e-05	-5.88015e-05	-6.53541e-05	-6.80529e-05	-3.18347e-05	-1.70634e-05	-7.21989e-05	-0.000125819	-6.15007e-05	-0.000118368	-7.01704e-05	-9.07208e-05	-9.18872e-05	-6.39899e-05	-3.67107e-05	-4.88929e-05	-3.94535e-06	1.1799e-05	-2.84728e-05	2.32148e-05	-2.03189e-05	-1.30583e-05
-0.000147805	-7.7808e-05	-0.000172254	-0.000103152	-0.000144042	-8.8069e-05	-9.21745e-05	-8.21131e-05	-0.000153475	-0.000110733	-6.79538e-05	-6.74167e-05	-9.56437e-05	-0.000107043	-3.81089e-05	-0.000119621	-9.81576e-05	-0.000146145	-0.000107787	-0.000111786	-7.39135e-05	-8.11242e-05	-9.96796e-05	-4.1953e-05	-7.17826e-05	-7.94773e-05	-4.35309e-05	-7.70101e-05	-0.000103785	-0.000100064	-0.000134843	-9.40154e-05	-7.19984e-05	-7.04996e-05	-4.31848e-07	-7.32248e-05	-1.0989e-05	-5.95148e-05	-8.22192e-05	-1.91422e-05	-4.37834e-05	-5.25498e-05	-3.2631e-05	-9.48177e-06	-7.44567e-05	-7.95321e-05	-3.70692e-05	-1.89718e-05	3.31866e-05	1.42421e-05
-0.000157427	-0.000225869	-0.000144595	-0.000136166	-0.000209878	-0.000223959	-0.000200309	-0.000160126	-0.00022235	-0.000224653	-0.000170029	-0.000143055	-0.000188246	-0.000199872	-0.000195599	-0.000196984	-0.000227801	-0.000219038	-0.000232448	-0.000255556	-0.000151151	-0.000186626	-0.000122799	-0.00016018	-0.000174828	-0.000170672	-0.00015539	-0.000188434	-0.000213167	-0.000186403	-0.000149209	-0.000179876	-0.000227805	-0.000175949	-0.00022658	-0.000144459	-0.000197118	-0.000143469	-0.000215851	-0.000232601	-0.000191192	-0.000163827	-0.000163064	-0.000108687	-0.000147237	-0.000158588	-0.000123654	-0.000114023	-9.73032e-05	-0.000119482
-0.000110608	-0.000168975	-0.000161965	-0.000107287	-0.000177611	-0.000193106	-0.000214648	-0.000195934	-0.00022646	-0.000135511	-0.000224841	-0.000149646	-0.00019901	-0.000139928	-0.000198888	-0.000195089	-0.000162335	-0.000201272	-0.000241216	-0.000126092	-0.000202011	-0.000175705	-0.000131974	-0.000174167	-0.000128353	-0.000200235	-0.000154674	-0.000161071	-0.000205447	-0.000164463	-0.000220046	-0.000198139	-0.000161913	-0.000152956	-0.000143824	-0.000125406	-0.000166345	-0.000135957	-0.000105688	-0.000171418	-0.000128311	-0.000103299	-0.000165927	-0.000108003	-9.82765e-05	-9.51463e-05	-0.000127957	-0.000117742	-0.000103041	-0.000182396
-0.000173884	-0.000173775	-0.000242886	-0.000167939	-0.000233562	-0.000182794	-0.000282553	-0.000156607	-0.00019215	-0.000227177	-0.000131268	-0.000185111	-0.000196092	-0.000214035	-0.00020315	-0.000215688	-0.000163987	-0.000209646	-0.000157768	-0.000218894	-0.000226461	-0.000174653	-0.000190407	-0.000228786	-0.000186714	-0.000227486	-0.000224622	-0.000225317	-0.000200735	-0.000178181	-0.000218685	-0.000189258	-0.000226673	-0.000189998	-0.000210563	-0.000201001	-0.000192029	-0.000188636	-0.000198705	-0.00018652	-0.000156624	-0.000221411	-0.000247039	-0.000196109	-0.000219238	-0.00019905	-0.000183656	-0.000206164	-0.000158939	-0.000216494
-9.85552e-05	-2.06995e-05	-4.46707e-05	-0.000112765	-5.87711e-05	-1.85683e-05	-0.000149074	-2.07065e-05	-8.05748e-05	-0.000144109	-0.000121194	-9.53398e-05	-0.000114417	-8.64575e-05	-0.000109517	-5.4043e-05	-0.000127899	-7.72118e-05	-7.41927e-05	-5.10011e-05	-6.42603e-05	-0.000115203	-4.50195e-05	-0.00014692	-0.000112765	-0.000122217	-0.000125965	-7.61852e-05	-0.000139852	-0.000155101	-0.000129017	-0.000119171	-0.000111146	-6.45082e-05	-0.000116508	-0.000144694	-0.000150705	-0.000104657	-0.00011253	-0.000135014	-7.2734e-05	-0.000136388	-0.000107926	-9.47247e-05	-9.45739e-05	-0.000130612	-8.02903e-05	-0.000110005	-0.000183564	-7.2684e-05
-0.000325641	-0.000327154	-0.000343664	-0.00022794	-0.000246165	-0.000353846	-0.000262267	-0.000291072	-0.000317094	-0.000224315	-0.00035834	-0.000346543	-0.000303651	-0.000312938	-0.00029976	-0.000349044	-0.000341341	-0.000306473	-0.000338034	-0.000307897	-0.00029083	-0.000351979	-0.000390678	-0.00041467	-0.000343733	-0.000384315	-0.000368512	-0.000321078	-0.000345002	-0.000400706	-0.000379435	-0.000372003	-0.000344673	-0.000308323	-0.000388175	-0.000307438	-0.000355222	-0.000358986	-0.000435958	-0.000373587	-0.000433916	-0.000389602	-0.000382026	-0.000403853	-0.000431994	-0.000335073	-0.000398284	-0.000332662	-0.0004099	-0.000413177
-0.000148073	-0.000219762	-0.000175432	-0.000171554	-0.000155805	-0.000152538	-0.000186432	-0.000199094	-0.000143608	-0.000110513	-0.000196616	-0.000266529	-0.000200897	-0.000250177	-0.000168498	-0.000205566	-0.000181192	-0.000222224	-0.000211502	-0.000167886	-0.000182166	-0.000317057	-0.000200162	-0.000264564	-0.000195999	-0.000212863	-0.000185824	-0.00022148	-0.000262226	-0.000221022	-0.000272227	-0.000238725	-0.000223318	-0.000257735	-0.000241701	-0.000251859	-0.000297326	-0.000199835	-0.000240991	-0.000270993	-0.000288364	-0.00025861	-0.000284403	-0.000239275	-0.000284688	-0.000322924	-0.000292676	-0.000236948	-0.000289392	-0.000312831
-2.72828e-05	-0.000160212	-8.5715e-05	-0.000171328	-0.000114425	-7.93852e-05	-0.000122285	-0.000104645	-0.000112441	-0.000117197	-0.000154009	-0.000195695	-5.16151e-05	-0.000110387	-0.000137628	-0.00015906	-0.000210562	-0.000131094	-0.000109363	-0.000111183	-0.00013988	-0.000179802	-0.000163731	-0.000198799	-0.00018572	-0.000192668	-0.000209741	-0.000197042	-0.000203689	-0.00017476	-0.000202885	-0.00016913	-0.000212569	-0.000245264	-0.000290205	-0.000291398	-0.000215503	-0.000208427	-0.000228922	-0.000192111	-0.000220654	-0.00020672	-0.000275051	-0.00025381	-0.000245002	-0.000245398	-0.000255086	-0.000224358	-0.000258179	-0.000256325
-0.000141552	-0.000213661	-0.000185124	-0.000153603	-0.000221847	-0.000101129	-0.00020717	-0.000152041	-0.000123482	-0.000113587	-0.000209383	-0.000177009	-0.000243888	-0.000213922	-0.000192734	-0.000143991	-0.000181733	-0.000194027	-0.000180987	-0.000177462	-0.000140521	-0.000215996	-0.000267738	-0.000203465	-0.000269084	-0.000243684	-0.000248418	-0.000192752	-0.000159441	-0.000233286	-0.000206568	-0.000239032	-0.000293015	-0.000275579	-0.000265043	-0.000198413	-0.000254843	-0.000210386	-0.000234419	-0.000232968	-0.000221505	-0.000286965	-0.000270933	-0.000249779	-0.000284774	-0.000353427	-0.000275675	-0.000335142	-0.000284605	-0.000286762
-5.99071e-05	-8.50537e-05	-7.81567e-05	-0.000118797	-9.77149e-05	-0.000113406	-0.000102318	-0.00012728	-9.87811e-05	-0.000140765	-0.000192546	-0.000176756	-0.000152247	-0.000153209	-0.000203296	-9.5731e-05	-0.000121192	-9.15528e-05	-0.00013901	-0.000135749	-0.000204418	-0.000156408	-0.000201573	-0.00024789	-0.000162584	-0.00017141	-0.000223552	-0.000174269	-0.000158592	-0.000170006	-0.000171841	-0.000200541	-0.00020259	-0.000203546	-0.000286644	-0.00024564	-0.000231233	-0.000221258	-0.000217419	-0.00024941	-0.000286622	-0.000196849	-0.000216251	-0.000255467	-0.000226315	-0.000245164	-0.000260174	-0.000261171	-0.000338946	-0.000305209
-8.38556e-05	-4.43482e-05	-7.95156e-05	-7.97178e-05	-6.23738e-05	-3.59596e-05	-6.22006e-05	-7.26962e-05	-4.1719e-05	-1.23475e-05	-0.000154896	-8.96311e-05	-0.000133455	-5.13127e-05	-9.8333e-05	-7.81922e-05	-3.45737e-05	-8.36841e-05	-7.10616e-05	-8.27793e-05	-0.00012807	-0.000110367	-0.000146597	-0.00017894	-0.000180848	-0.000171897	-0.000125223	-0.000108018	-0.000166452	-0.000126161	-0.000144004	-0.000196549	-0.000107166	-0.000132064	-0.000121615	-0.000210417	-0.000135854	-0.000176127	-0.000150931	-0.000130159	-0.000143969	-0.000111378	-0.000158904	-0.000262265	-0.000165154	-0.000176526	-0.000174831	-0.000247122	-0.00022137	-0.000201531
-2.37103e-05	2.90561e-07	1.11348e-05	-8.27417e-06	4.2392e-05	6.37778e-06	3.75031e-05	-8.67937e-07	4.77463e-05	2.10953e-06	5.99205e-05	-1.87344e-05	4.22917e-05	-3.14988e-05	2.63239e-06	1.47025e-06	-1.23432e-05	-5.8716e-06	2.74511e-05	-3.09468e-05	-2.77403e-05	-6.11185e-05	-5.72353e-05	-8.29294e-06	-9.23883e-05	-4.2152e-05	-5.82315e-05	-3.27731e-05	-7.09003e-05	-4.8315e-05	-2.3928e-05	-5.28894e-05	-7.3296e-05	-5.9573e-05	-9.15916e-05	-0.000162219	-9.55668e-05	-6.34088e-05	-7.09106e-05	-7.62906e-05	-0.000103181	-0.000169299	-8.59648e-05	-0.000167247	-0.000191962	-0.000127407	-0.00015663	-0.000155732	-0.000179157	-8.45484e-05
-1.08795e-05	1.71658e-05	1.18923e-05	4.16613e-06	3.16114e-05	-4.35312e-05	1.23019e-05	-2.83694e-05	-2.70955e-05	2.40058e-05	-5.79451e-05	-2.70783e-05	-3.16424e-05	-1.37964e-05	1.62553e-05	5.47249e-06	-7.08852e-05	-8.57933e-06	-2.52074e-05	4.1449e-05	-8.30974e-05	-4.19447e-05	-7.02776e-05	-1.59822e-05	-7.14812e-05	-1.7051e-05	-4.056e-05	-4.59626e-05	-4.92918e-05	-6.66039e-05	-4.75134e-05	-9.6042e-05	-6.64197e-05	-9.39197e-05	-4.81882e-05	-6.72332e-05	-9.12496e-05	-6.37767e-05	-9.87374e-05	-0.000106656	-9.11631e-05	-0.00010244	-0.000106828	-0.000128206	-5.48726e-05	-0.000126926	-0.000118614	-9.2563e-05	-0.000157787	-7.85518e-05
4.64264e-06	-9.42027e-05	-5.56852e-05	-3.43352e-05	-9.25393e-05	-2.77452e-05	3.46708e-05	-8.18104e-05	-4.63161e-05	-1.23967e-05	-2.07569e-05	-7.2355e-05	2.17933e-05	-5.49786e-05	-2.75069e-05	-5.16448e-05	-2.17313e-05	-0.000104508	-0.000114336	-0.000125024	-0.00010351	-3.9093e-05	-7.21953e-05	-3.30659e-05	-8.86059e-05	-5.12336e-05	-7.4633e-05	-0.00010556	-9.91666e-05	-9.0205e-05	-7.45271e-05	-0.000116994	-8.6305e-05	-0.000146122	-9.37587e-05	-7.109e-05	-3.95798e-05	-0.000125162	-0.000119073	-9.97556e-05	-0.000141572	-0.000137376	-0.000115263	-0.000123219	-0.000113925	-0.000101435	-0.000142037	-0.000144027	-0.000103667	-0.00012414
0.000125222	0.000182995	0.000129258	5.56685e-05	0.000117075	0.000162659	0.000101553	0.00013431	9.37473e-05	7.55765e-05	0.000162494	0.000161435	8.33315e-05	0.000114779	6.82187e-05	0.000126855	0.000148557	7.04371e-05	0.000126251	0.000103199	8.20224e-05	0.000121866	0.000137988	0.000152374	8.97519e-05	0.000131249	8.66123e-05	5.22416e-05	6.19457e-05	0.000131621	0.000108617	8.99146e-05	9.86873e-05	0.000100557	0.000109805	6.40683e-05	0.000101279	6.0047e-05	0.000137181	0.000100892	7.73539e-05	8.66277e-05	6.17927e-05	8.45761e-05	6.1842e-05	-7.27823e-06	4.00117e-05	1.60873e-05	6.37659e-05	8.40211e-05
-1.20946e-05	7.23531e-05	-1.35077e-05	-5.99949e-05	-1.88309e-06	-1.3914e-05	2.11306e-05	-1.02362e-05	-6.08485e-05	-7.46711e-05	2.87348e-06	4.83201e-05	2.2984e-05	-2.2652e-05	2.61743e-05	-3.63007e-05	-3.99418e-05	6.65952e-07	3.7154e-05	-9.49415e-07	-4.10607e-05	4.88582e-05	-6.47328e-05	1.03833e-05	-8.18101e-05	8.33735e-06	-1.31557e-05	-5.73872e-05	-4.39475e-05	-4.09965e-05	2.30449e-05	-2.93258e-05	-6.57225e-05	-4.29062e-06	-2.74667e-05	-4.00208e-05	-2.66489e-05	-4.75895e-05	-5.68121e-05	-4.38458e-07	-2.81384e-05	-6.46935e-05	-2.93522e-06	-5.91075e-05	-6.13478e-05	-4.84724e-05	-5.0054e-05	-4.62777e-05	-0.000104339	-3.12809e-05
-1.92819e-05	8.33871e-05	1.37521e-05	5.67522e-05	4.10239e-05	-1.45927e-05	-1.75933e-05	2.96348e-05	7.64105e-06	-2.45489e-06	-2.47924e-05	5.65344e-05	-6.60405e-05	7.85779e-06	3.62451e-05	1.6395e-05	4.15882e-05	6.37359e-05	3.23121e-05	1.36307e-06	9.28624e-06	2.57728e-05	-1.00273e-05	-6.78466e-06	1.12836e-05	4.11855e-05	9.5882e-06	3.00134e-05	2.81968e-05	4.28968e-05	5.07006e-05	-3.9784e-05	-5.60497e-06	7.3392e-06	2.66967e-05	7.28916e-05	4.17655e-05	-1.29805e-05	3.24581e-05	-2.51151e-05	-8.48649e-06	-1.56154e-05	5.38394e-05	2.28818e-05	1.76127e-05	-1.71025e-05	-1.33653e-05	-2.96362e-05	-7.6866e-05	-1.42813e-05
5.61981e-06	2.12212e-06	4.84122e-05	-4.59011e-05	4.377e-06	-4.65308e-05	-5.07412e-05	-3.44972e-05	-8.204e-05	-8.50673e-05	5.23967e-05	1.71263e-06	-9.68745e-07	-3.17483e-05	-6.33227e-05	-4.27712e-05	-3.11877e-05	-5.7029e-06	-4.43784e-06	3.12928e-07	2.01602e-05	-2.26432e-06	3.62541e-05	-9.44575e-05	-2.06276e-05	4.12816e-05	-1.72013e-05	-6.51117e-06	-7.67219e-05	-5.15464e-06	-4.62577e-05	-5.96895e-05	2.67933e-06	-5.12215e-05	-4.26367e-05	-2.17274e-05	-6.39176e-05	-5.44607e-05	-4.34523e-05	-7.06364e-05	-2.55469e-05	4.0441e-05	-2.98402e-05	-2.62815e-05	-3.45935e-05	-1.12682e-06	-6.37398e-05	-3.68724e-05	-4.59776e-05	-0.000114198
-9.60385e-05	-8.98267e-05	-6.687e-05	-9.48859e-05	-6.46965e-05	-0.00011158	-0.00013888	-8.57341e-05	-0.000118606	-5.01223e-05	-2.179e-05	-4.51452e-05	-4.97094e-05	-8.02014e-05	-5.3632e-05	-0.000133529	-8.65129e-05	-0.000108789	-0.000111175	-7.72481e-05	-5.413e-05	-0.000106931	-7.93329e-05	-3.24285e-05	-0.000139077	-8.98902e-05	-5.298e-05	-6.90687e-05	-9.76174e-05	-9.59847e-05	-3.14311e-05	-3.74845e-05	-6.21989e-05	-0.000112137	-4.86806e-05	-8.07909e-05	-9.91579e-05	-0.000114125	-6.66637e-05	-5.92806e-05	-2.03414e-05	-0.00013698	-9.40994e-05	-7.12718e-05	-0.000107649	-8.87828e-05	-9.96463e-05	-9.21239e-05	-5.74119e-05	-4.76057e-05
-4.76189e-05	-6.56622e-05	-2.62726e-05	-8.13117e-05	-5.88171e-05	-9.7073e-05	-9.523e-05	-8.81275e-05	-6.2156e-05	-0.000133733	4.28494e-06	-7.28134e-05	-2.25721e-05	-0.000132895	-1.31643e-05	-8.69087e-05	-0.000121549	-7.84385e-05	-4.8866e-05	-6.69318e-05	-5.53465e-05	-3.45863e-05	-0.000104541	-2.42212e-05	-2.07318e-05	-4.25452e-05	-9.74354e-05	-0.000101601	1.1795e-05	-5.38307e-05	-7.01452e-05	2.27362e-06	-7.05706e-05	-0.000117537	-5.75393e-05	-2.43648e-05	-5.52534e-05	-7.51057e-05	-3.75752e-05	-9.71222e-05	-7.4951e-05	-0.000157608	-5.49413e-05	-3.63094e-05	-0.000106419	-0.00011623	-0.000109332	-7.35746e-05	-9.85738e-05	-5.16379e-05
-6.48692e-05	-9.99145e-05	-8.08761e-05	-0.000126777	-0.00014652	-8.2656e-05	-0.000107529	-9.72139e-05	-0.000141664	-0.000166584	-0.000138395	-0.000112734	-0.000156794	-0.000112291	-9.27201e-05	-0.000120301	-7.09951e-05	-0.000110527	-7.86933e-05	-0.00010736	-5.17888e-05	-4.68513e-05	-8.21923e-05	-0.000175775	-9.21465e-05	-0.000118897	-8.77274e-05	-0.000104835	-5.47787e-05	-8.86656e-05	-0.000106862	-7.64072e-05	-9.47775e-05	-8.31731e-05	-0.000102856	-4.27549e-05	-0.000104369	-0.000112917	-0.000163796	-7.79542e-05	-0.000114029	-5.02424e-05	-0.000145479	-8.08099e-05	-5.31925e-05	-0.000119014	-5.05491e-05	-8.76593e-05	-6.46934e-05	-0.000125384
-7.76008e-05	-0.000127459	-6.17267e-05	-0.000130184	-0.000125613	-4.74554e-05	-4.70983e-05	-7.93752e-05	-9.74195e-05	-0.000106558	-5.79919e-05	-7.49481e-05	-7.93901e-05	-9.81382e-05	-0.000138497	-6.34046e-05	-5.49965e-05	-0.000127084	-7.58347e-05	-0.000167676	-1.55082e-05	-0.000105497	-8.18479e-05	-0.000104905	-0.000119143	-0.000133851	-6.64628e-05	-0.000112032	-8.58262e-05	-0.000103577	-6.67806e-05	-4.62881e-05	-4.30358e-05	-4.86416e-05	-0.000122617	-7.9335e-05	-0.000105236	-0.000128019	-8.44096e-05	-0.000129871	-9.65032e-05	-8.4139e-05	-9.23208e-05	-5.10542e-05	-0.000134143	-5.74206e-05	-9.43075e-05	-0.000125096	-0.000133248	-0.00018393
-0.000137535	-5.47476e-05	-0.000111271	-0.000126132	-0.000102584	-0.000118531	-0.000117514	-0.000115395	-0.000138584	-9.93192e-05	-0.000107916	-6.12298e-05	-0.000163096	-0.000135524	-0.000139748	-0.000109807	-0.000120104	-7.3406e-05	-3.87222e-05	-7.57837e-05	-9.04159e-05	-0.000115598	-0.00014988	-0.000114114	-6.36367e-05	-8.85766e-05	-0.000109443	-0.000125896	-8.29847e-05	-6.75701e-05	-9.97772e-05	-1.31716e-05	-7.46183e-05	-7.72633e-05	-0.000135931	-0.000153812	-0.000125721	-4.65381e-05	-0.00010938	-8.47469e-05	-8.76489e-05	-9.6444e-05	-0.000131485	-0.000134987	-0.000133555	-0.000134023	-0.00011104	-0.000123629	-0.000142586	-0.00012949
-0.000154018	-0.000198421	-0.000121541	-0.000154883	-0.000146568	-0.000174792	-0.000203581	-0.000200748	-0.000182433	-0.00016589	-0.000199938	-0.00018372	-0.00017036	-0.00014459	-0.000128992	-0.00022143	-0.000207889	-0.000138131	-0.000204401	-0.000157463	-0.000181213	-0.000193795	-0.000192812	-0.000201031	-0.000190083	-0.000184809	-0.000137506	-0.000123576	-0.000114923	-0.000212522	-0.000200694	-0.000191913	-0.000196554	-0.000216613	-0.000168825	-0.000184543	-0.000228057	-0.000101859	-0.000177671	-0.000162793	-0.000123755	-0.000150685	-0.000193475	-0.000153844	-0.000128014	-0.000139839	-0.00015461	-0.000161097	-0.000190776	-0.000198387
-5.24228e-05	-0.000115116	-5.58093e-05	1.82249e-05	-7.76525e-05	-6.11569e-05	-6.15723e-05	-3.65442e-05	-4.38889e-05	-3.40552e-05	-0.000109749	-8.27692e-05	-8.1419e-05	-3.86693e-06	-7.98149e-05	-1.90569e-05	-5.72341e-05	-2.76318e-05	-6.96085e-05	-7.38882e-05	-7.07382e-05	-8.98027e-05	-3.24393e-05	-0.000111743	-1.15378e-05	-0.000128735	-0.000132307	-2.01034e-05	8.29812e-06	-3.72489e-05	-8.59595e-05	-0.000101629	1.30711e-05	-6.03654e-05	-7.90836e-05	-6.92747e-05	-1.57333e-05	-0.000117867	-4.3003e-05	-0.000126537	-5.27071e-05	-6.61071e-05	-7.92611e-05	-7.15626e-05	-5.47834e-05	-6.50713e-05	-5.49123e-05	-0.000109645	6.90345e-06	-0.000100704
-9.51826e-05	-0.000140889	-0.00015469	-0.000125527	-0.000152548	-0.000136705	-0.000122158	-0.000148885	-0.000125941	-0.000130866	-7.5784e-05	-0.000163106	-0.000123237	-0.000162261	-0.000156964	-0.000186531	-0.000121022	-0.000196198	-0.000215316	-0.000166208	-0.000157554	-0.000161689	-0.000123906	-0.000138444	-0.000139207	-0.000164021	-0.000120249	-0.000168725	-0.000197103	-0.000163008	-0.000169967	-0.000113528	-0.000123576	-0.000149596	-0.000133808	-0.000165679	-0.000226242	-0.000129489	-0.000162565	-0.00013996	-0.000135433	-0.00014182	-0.000206293	-0.000211868	-0.000100097	-0.000146475	-0.000106411	-0.000120789	-6.72006e-05	-0.000130335
-3.08751e-05	2.24333e-05	-0.000104517	4.87022e-06	-1.95367e-06	-6.35734e-05	3.19507e-05	-2.28199e-05	8.32187e-06	2.10776e-05	-4.20122e-05	-1.6047e-05	3.48561e-05	-5.51081e-06	1.3602e-05	-4.21864e-05	-1.1075e-05	-1.92051e-05	-3.36828e-05	-3.86104e-05	-0.000102381	-3.33234e-05	-7.04e-05	6.83519e-05	-9.4514e-06	-9.7341e-05	-3.58467e-05	-8.07068e-05	-3.74884e-06	-4.22376e-05	-1.04171e-05	3.94762e-05	-1.12853e-05	2.31718e-05	4.28819e-05	-7.64508e-05	3.71113e-05	-1.19505e-05	-5.06752e-05	-3.59948e-05	-5.06044e-05	-9.14611e-05	-6.21442e-05	-0.000116417	-8.18342e-05	-2.66346e-05	-1.47323e-05	3.09184e-05	-1.16366e-05	3.4009e-05
-4.90838e-07	-1.00394e-05	4.31729e-05	3.05519e-05	-5.4954e-06	7.81637e-05	0.000126715	5.46151e-05	7.49846e-05	3.13934e-05	-2.03023e-05	-2.94266e-05	-2.887e-06	5.30925e-05	7.86918e-06	4.29289e-05	2.01905e-05	4.63099e-05	8.11859e-05	2.0634e-05	-8.597e-06	4.57539e-05	3.03636e-05	6.44038e-06	8.08036e-05	4.72802e-05	-2.32371e-06	2.47504e-05	4.55487e-05	2.12716e-05	3.55592e-06	-1.10829e-05	1.07797e-05	4.57922e-05	2.68822e-05	5.65403e-05	4.40875e-05	7.0203e-05	2.06327e-05	-2.70117e-05	8.97919e-06	3.61019e-05	8.99214e-06	3.55953e-05	2.04495e-05	2.74889e-06	6.93424e-05	1.70731e-05	4.25743e-05	-2.19607e-05
-5.82159e-07	-2.28563e-05	-6.5624e-05	-2.94219e-05	-3.16536e-06	-2.30235e-06	1.15278e-05	1.52542e-05	-3.57597e-05	1.03671e-05	-3.50895e-06	-1.4929e-05	-4.4495e-05	6.91194e-07	-8.74512e-05	-3.39925e-06	1.9303e-05	1.64393e-05	-7.05438e-06	2.25703e-06	-3.70258e-05	-3.93881e-05	3.26998e-05	-3.05589e-05	-6.99047e-05	1.25535e-05	-8.17619e-06	-3.07546e-06	-4.48946e-05	1.90452e-06	-7.52034e-06	-3.32919e-05	-5.67356e-05	1.00669e-05	-1.51535e-05	-3.89403e-05	-5.52903e-05	2.90382e-05	-7.67441e-05	2.19803e-05	9.13695e-06	-1.82708e-05	-9.54378e-05	-4.58273e-05	-1.74839e-05	4.7755e-06	-8.08947e-06	4.33516e-05	2.63933e-05	-4.67254e-05
-1.53191e-05	8.18963e-06	-5.74974e-05	2.90762e-05	-4.87742e-06	1.36217e-05	-9.82469e-06	-5.1567e-05	2.1323e-05	2.20185e-05	1.4116e-05	2.15263e-05	2.17435e-05	-3.78047e-06	-3.66376e-05	1.23067e-05	-5.23062e-05	-1.87564e-05	-4.1433e-05	-1.21078e-05	-7.42128e-05	-9.39376e-05	-0.000106359	3.2964e-05	1.57828e-05	-8.91717e-06	-3.75775e-05	-1.21012e-05	-5.9078e-05	-2.99364e-05	-3.33554e-05	-4.85121e-05	-2.81484e-05	-5.87348e-05	-4.17255e-05	-7.19595e-05	3.38024e-05	-4.01098e-05	-1.20077e-05	-9.63148e-05	-1.82154e-05	-3.35854e-05	1.42646e-05	-7.06783e-06	-5.47963e-05	-3.89314e-05	-8.78142e-05	-4.68073e-05	-5.56509e-05	-4.67418e-05
-1.86696e-05	1.64177e-05	-3.60763e-05	3.83346e-05	3.53038e-05	-2.03022e-05	-5.5288e-05	6.38837e-06	2.00866e-05	-1.9396e-05	-2.20917e-05	-3.64367e-06	-2.95225e-05	2.77993e-05	3.4892e-05	-3.17762e-05	3.21368e-05	-2.92363e-06	-2.72949e-05	3.33071e-05	1.26094e-05	4.94592e-06	8.70939e-06	2.46553e-05	6.46075e-05	9.66533e-06	-6.22952e-05	5.8626e-05	-2.90731e-06	-3.81902e-06	-7.22972e-05	-3.99314e-05	-4.58537e-05	-1.42941e-05	1.07169e-05	-6.05054e-05	2.61841e-05	3.62666e-05	-1.91716e-05	1.11522e-05	-3.07463e-05	3.34179e-06	1.95282e-05	-8.23166e-05	1.36321e-05	-1.50127e-05	-1.64901e-07	4.82707e-06	9.35812e-05	7.68359e-05
4.97106e-05	-1.36915e-05	1.2425e-05	5.68387e-05	9.30942e-05	-7.99797e-06	-3.45554e-05	1.4972e-05	1.96088e-05	-4.64796e-05	3.47797e-05	1.53522e-05	4.08826e-05	2.82869e-05	3.11005e-05	6.76763e-06	5.73567e-07	-1.43218e-06	-4.00304e-05	2.65619e-05	2.52469e-05	-7.54828e-06	4.65119e-06	2.4506e-05	-6.98762e-05	-2.02229e-05	3.98479e-05	5.89273e-05	2.09072e-05	-8.93709e-06	-3.97597e-06	-5.7892e-05	-2.39608e-06	1.83094e-05	6.77323e-05	5.794e-05	-4.81291e-05	-8.24503e-05	2.72983e-05	-4.4714e-05	-4.48445e-05	1.23924e-05	1.34535e-05	1.18872e-05	-2.45393e-05	-1.3081e-05	-1.68997e-05	5.51073e-05	-1.2482e-06	3.12286e-05
0.000117039	7.52854e-05	4.25967e-05	6.64413e-05	5.37417e-05	0.000102952	0.000112154	0.000137397	0.000132544	8.47068e-05	7.07566e-05	3.97597e-05	0.000118604	4.35016e-05	8.20086e-05	0.000123554	7.61426e-05	4.87065e-05	6.12157e-05	6.81801e-05	6.9614e-05	9.43528e-05	7.58878e-05	2.77532e-05	0.000131742	8.23852e-05	4.0001e-05	3.04627e-05	4.80337e-05	0.000111606	9.44125e-05	8.40412e-05	7.44883e-05	0.000108432	7.38813e-05	0.000103244	0.000113431	-1.95594e-05	3.51787e-05	-4.17051e-06	4.24547e-06	-9.93357e-07	0.000111931	1.78573e-05	-1.50718e-05	7.14956e-05	4.98971e-05	1.50606e-05	0.000109222	4.43824e-05
-7.89799e-06	-1.30608e-05	-3.73587e-05	-5.13035e-05	-9.42667e-06	-1.75183e-05	-5.0514e-05	-3.15004e-05	-1.80514e-05	2.37394e-05	3.71213e-05	-3.26309e-05	1.28092e-05	1.14081e-05	-4.53258e-05	-5.33679e-05	-1.00942e-05	-4.30935e-05	-6.07235e-05	-8.06349e-05	-4.67031e-05	-4.63238e-06	-4.24966e-05	1.02181e-05	-2.9078e-05	1.25884e-06	6.41684e-05	-2.64441e-05	-9.38881e-05	-4.51935e-05	-4.26719e-05	3.37712e-06	-4.71388e-05	-4.00354e-05	-1.3277e-05	-2.95935e-07	-4.45151e-05	-4.4998e-06	-3.62365e-05	1.59984e-05	-8.41625e-05	-2.45824e-05	-6.03802e-05	-2.12561e-06	-1.58671e-05	-1.31478e-05	-3.95734e-05	-1.2179e-05	-6.10311e-05	1.64525e-05
4.46549e-05	1.94187e-05	7.99555e-05	8.16653e-07	3.91775e-05	9.22931e-05	6.43597e-05	5.13144e-05	5.78367e-05	3.51875e-05	1.74032e-05	7.48941e-05	5.35652e-05	7.08668e-05	6.27029e-05	0.000113238	6.53959e-05	6.86889e-05	0.000130786	0.000104212	4.19818e-05	4.33566e-05	1.8657e-05	7.19736e-05	1.77009e-05	7.87595e-05	-9.37019e-06	2.16379e-05	0.000120185	4.48085e-05	3.51613e-05	6.70529e-05	3.22326e-05	6.1437e-05	6.10833e-05	4.15885e-05	0.000107626	1.43174e-05	2.97255e-05	2.7382e-05	3.65174e-05	-6.72827e-06	4.41619e-05	8.36212e-05	-1.20397e-05	6.89326e-05	-3.2935e-06	1.3445e-05	3.22856e-05	-1.22782e-05
-0.000102327	-0.000101886	-9.66123e-06	-9.25031e-05	-6.41358e-05	5.70191e-07	-0.000112304	-2.74332e-05	-4.56777e-05	-7.24852e-05	-7.28933e-05	-8.51268e-05	-0.000158455	-6.13828e-05	-4.03777e-05	-5.27566e-05	-9.23716e-05	-4.06338e-05	-5.65691e-05	-6.48934e-05	-3.88329e-05	-6.89035e-05	-6.35222e-05	-0.000151531	-8.66959e-05	-1.63022e-05	-5.93547e-05	-1.55525e-05	-7.64696e-05	-7.09187e-05	-9.71168e-05	-0.00013525	-9.96981e-05	-6.55753e-05	-0.000143568	-4.9726e-05	-0.000101336	-4.47071e-05	-5.05573e-05	-5.58537e-05	-6.16933e-05	-6.86722e-05	-5.0362e-05	7.74856e-06	-3.17851e-05	-0.000131967	-5.82584e-05	-0.000121071	-0.000118337	-6.74751e-05
4.48059e-05	5.53195e-05	-5.84694e-05	5.15534e-05	3.81399e-05	-3.56373e-05	-6.19647e-05	-3.11111e-05	-1.66508e-05	1.04441e-05	1.25889e-05	8.3189e-05	5.37173e-06	-1.03639e-05	3.33194e-05	-2.68969e-06	1.17548e-05	8.35657e-06	-8.63381e-05	-1.27325e-05	0.000101699	1.17026e-05	-2.01005e-07	2.8271e-06	-3.98321e-05	-6.39665e-05	2.14643e-05	-2.64185e-05	8.93166e-06	7.12454e-06	-3.33357e-05	4.3243e-05	-5.90483e-06	8.84113e-06	-5.42744e-05	-4.88597e-05	-5.7086e-06	-2.07767e-05	1.27281e-05	7.49775e-05	-3.52151e-05	3.88788e-05	-1.86222e-05	-6.08924e-05	-8.99748e-06	3.82434e-05	-6.15913e-05	-8.34456e-06	-5.83653e-05	1.14162e-05
7.12662e-07	2.78053e-05	7.17337e-05	5.91913e-05	-5.34234e-06	-1.16022e-05	3.52425e-05	-4.03195e-05	3.50041e-05	9.76151e-06	-5.38784e-05	1.3327e-06	3.15832e-05	2.80633e-05	2.8424e-05	-6.66724e-06	-2.11732e-05	-6.60763e-06	-6.70697e-06	-1.29654e-05	-2.16128e-05	-4.60223e-05	-3.61249e-05	4.89998e-06	4.64434e-05	-5.26169e-05	5.02205e-05	5.80052e-06	2.73327e-05	-3.38273e-05	5.89911e-06	1.57797e-05	6.99271e-06	1.81421e-05	-5.57378e-05	-9.50772e-06	3.96582e-06	-8.42284e-05	2.42234e-05	-2.47993e-05	-4.82031e-05	2.67901e-05	9.16603e-05	3.77197e-05	-8.91479e-06	2.53357e-05	-9.67176e-06	-7.55285e-05	-5.55112e-05	-1.66713e-05
9.47614e-06	1.02272e-05	3.96378e-05	-1.40576e-05	5.93676e-05	-9.14194e-06	2.10637e-05	8.95893e-05	6.32625e-08	2.81974e-05	-2.09793e-05	-3.07134e-06	-2.01587e-05	6.86668e-06	6.37709e-06	-1.45561e-06	4.33013e-05	1.95809e-05	1.50723e-05	1.47719e-05	5.02638e-05	7.18952e-05	9.79091e-05	1.15807e-06	-2.7543e-06	-4.17265e-07	6.26941e-06	-1.42251e-05	2.08584e-05	-2.11067e-05	2.47509e-05	4.46767e-05	1.83594e-05	2.30745e-05	4.37357e-05	6.65875e-05	-3.57041e-05	6.28511e-05	2.59811e-05	9.02812e-05	3.08503e-05	2.12861e-05	1.05987e-05	-3.09421e-06	3.84561e-05	2.8604e-05	5.70036e-05	3.57595e-05	2.82762e-05	3.04374e-05
-1.70303e-06	-4.78724e-05	5.23448e-05	-3.17307e-05	-8.06095e-06	2.46121e-06	2.72276e-05	-7.139e-06	-2.15271e-05	4.08935e-05	-1.00005e-05	1.44016e-05	5.54289e-05	-1.85862e-05	-2.88872e-05	-7.41714e-07	-2.71994e-05	4.39842e-05	1.36334e-05	1.07384e-05	-5.2458e-05	-1.96113e-05	3.27055e-06	-7.59334e-05	-7.56009e-05	-2.72508e-05	5.0155e-05	-9.25497e-05	-4.83233e-05	2.99654e-05	5.37372e-05	-1.30558e-05	4.19372e-06	-4.68049e-05	-2.75267e-05	4.73811e-05	-4.15458e-05	-4.88096e-05	1.49006e-05	4.01614e-05	3.25634e-05	5.705e-06	-1.10378e-05	6.34371e-05	-3.46966e-05	-2.62687e-05	7.93956e-06	-1.96842e-06	-7.32819e-05	-2.64763e-05
-2.93564e-06	5.19425e-05	5.56539e-05	3.45703e-05	-6.91358e-05	5.51893e-05	8.41343e-05	4.73766e-05	8.37102e-05	0.000100038	-2.43197e-05	-1.28717e-05	-1.02878e-05	1.29916e-05	5.96228e-05	3.22268e-05	1.42168e-05	3.27892e-05	3.23184e-05	2.93795e-05	-2.67993e-05	2.07808e-05	5.47642e-05	1.83677e-05	6.78298e-05	-8.99375e-07	-4.80837e-05	-3.98401e-05	3.21328e-05	-3.82841e-07	-8.10408e-06	-1.07374e-05	9.07299e-06	-3.03088e-05	-1.32196e-05	-1.77869e-05	9.84212e-05	3.87659e-05	-1.29935e-05	7.48339e-05	6.3619e-05	6.32609e-06	6.0308e-05	6.50593e-05	7.66089e-05	5.84692e-05	4.26166e-05	-3.2619e-06	6.58002e-05	-1.47689e-05
-6.85631e-05	-1.00229e-05	-4.02069e-05	-1.47794e-05	-3.27083e-05	-6.57122e-05	-3.67601e-05	-4.34131e-05	-5.00612e-05	3.23324e-06	3.19987e-05	1.31763e-05	-5.48908e-05	-2.8686e-05	-3.97121e-05	-2.18243e-05	4.94443e-07	8.42244e-06	1.90024e-05	-3.53106e-06	1.6586e-05	-2.0821e-05	-1.33502e-05	5.88002e-05	-8.45039e-05	-4.64572e-05	5.21994e-06	-1.22335e-05	-1.72429e-05	-2.35968e-05	-9.36477e-06	-1.20044e-05	-2.73142e-05	-2.89021e-05	-7.95386e-05	-3.95092e-05	8.03703e-07	1.98729e-05	4.60484e-06	3.54537e-05	6.74595e-05	4.43834e-05	-3.80108e-05	1.22459e-05	6.42232e-05	-2.90413e-05	4.00987e-05	9.59689e-05	-3.49439e-05	-2.35275e-05
-1.03005e-05	6.13588e-05	6.02731e-05	5.49463e-06	4.0742e-05	4.01401e-05	6.05063e-05	2.51331e-05	3.80394e-05	2.24379e-06	-2.77262e-06	2.95541e-05	-3.49861e-05	-2.92749e-05	3.55097e-05	9.74919e-05	4.54197e-05	1.28945e-05	8.35739e-05	8.20246e-05	9.01411e-05	1.47899e-05	5.49113e-05	6.45671e-05	2.07298e-05	1.8181e-05	-9.16438e-06	5.82478e-05	8.17532e-05	2.78067e-05	3.55232e-05	3.33835e-05	-4.43967e-05	4.12596e-05	4.12052e-05	4.10644e-05	1.38068e-06	7.30759e-05	-2.03471e-06	3.18375e-05	8.12245e-05	3.57258e-05	0.000101174	5.8357e-06	4.94425e-05	1.9582e-05	5.73856e-05	8.1292e-05	2.81139e-05	9.27631e-06
-2.14453e-05	2.14521e-05	-4.79376e-06	5.72359e-05	6.85869e-05	2.16434e-06	1.77273e-05	3.01353e-05	-1.1477e-05	8.77397e-05	1.62284e-05	2.17976e-05	4.1205e-05	3.6607e-05	2.75426e-05	-2.30768e-06	-1.09541e-05	4.53291e-05	-1.13184e-05	-2.64818e-05	5.75987e-05	2.14539e-05	3.54069e-05	1.56335e-05	4.24229e-05	-2.52067e-05	8.12365e-05	9.5194e-05	1.01567e-05	2.01906e-05	4.57992e-05	2.00012e-05	2.8154e-05	4.48162e-05	1.88509e-05	4.58512e-05	1.89935e-05	6.19938e-05	3.10673e-05	5.12437e-05	4.93187e-05	0.000126105	6.77554e-05	4.39985e-05	7.32314e-06	-2.70646e-05	5.22413e-05	4.26629e-05	4.79664e-05	0.000116449
0.000191108	5.56746e-05	7.26535e-05	0.000108143	5.34076e-05	4.5792e-05	0.000158835	5.95229e-05	6.3971e-05	0.000104854	6.90144e-05	0.000109474	0.000174571	0.000123819	6.0099e-05	9.27688e-05	0.000159348	6.08707e-05	4.91067e-05	6.25628e-05	8.75164e-05	8.7001e-05	8.57688e-05	0.000122175	9.26343e-05	6.14536e-05	0.000117655	4.50236e-05	8.67903e-05	7.77047e-05	0.000120885	0.000136286	8.6416e-05	4.54307e-05	0.000142288	0.000115915	9.06686e-05	3.99735e-05	8.38967e-05	0.000135819	8.40207e-05	9.47922e-05	0.000148922	8.81958e-05	0.000120914	0.000189168	8.60277e-05	0.000113865	0.000151972	0.000113314
-3.58344e-05	-4.39128e-05	5.30047e-05	-8.79089e-05	-6.88869e-05	1.20852e-05	-2.51717e-06	-1.06748e-05	4.92313e-06	-8.37267e-05	1.80767e-05	-3.12141e-05	2.62115e-05	-1.074e-05	-2.37119e-05	-5.46279e-06	-6.97162e-06	-1.59176e-05	1.6753e-05	2.99379e-05	-8.05562e-05	-3.02011e-05	1.74943e-05	-1.34049e-05	-1.72728e-06	3.31258e-05	-3.86678e-05	5.81657e-06	-5.1915e-05	3.13726e-05	-6.90092e-06	-4.55159e-05	-6.44709e-06	-3.94133e-05	6.83192e-05	-6.17985e-06	-1.16602e-05	3.72783e-05	-2.19493e-05	-5.60545e-05	3.29676e-05	-1.91415e-05	3.13705e-05	8.01125e-05	2.74215e-05	1.33509e-05	1.06333e-05	1.37251e-05	2.95723e-05	5.22091e-05
1.92187e-05	-2.6319e-05	-3.76827e-05	-4.16837e-05	-4.75053e-06	2.8789e-05	-3.27998e-05	4.83299e-05	6.78539e-06	4.45131e-05	6.66982e-05	1.26793e-05	6.13008e-06	3.93124e-05	5.13705e-05	4.12217e-05	2.45487e-05	2.8085e-05	2.12939e-05	3.28257e-05	6.29139e-05	0.000116599	6.65854e-05	4.77121e-05	6.57209e-05	4.02717e-05	-2.56744e-05	-1.42852e-05	-5.2307e-05	5.77143e-05	4.50792e-05	-4.07119e-06	7.87541e-05	6.4294e-06	8.73742e-05	3.82519e-05	4.87023e-05	7.10268e-05	5.17436e-05	2.13718e-05	9.24544e-06	5.00209e-05	-3.90477e-05	5.38816e-05	7.82659e-05	2.56098e-05	5.61985e-05	6.8161e-05	6.38985e-05	3.12939e-05
-3.93579e-05	-6.29088e-05	-3.34829e-05	8.59837e-06	-6.16198e-05	-4.21197e-05	-8.17912e-06	-6.53432e-05	-2.18196e-05	-4.37549e-05	-2.82979e-06	2.4228e-05	3.27468e-05	1.43591e-05	9.25509e-06	-1.03832e-05	-4.82339e-05	-1.845e-05	3.78451e-06	4.3332e-05	-5.07727e-05	-6.95131e-05	-8.03897e-06	4.13588e-06	-3.93734e-05	-1.15311e-06	1.65633e-05	2.62079e-05	-2.75324e-06	2.44726e-05	-1.43068e-05	-4.54451e-05	-4.14315e-05	6.39443e-06	-1.6085e-05	-2.35886e-05	-3.43889e-06	-4.03879e-05	-3.55459e-06	-1.09791e-05	-4.01813e-05	-1.42258e-05	3.84656e-05	2.5792e-05	-2.53089e-05	-8.75386e-06	-4.09017e-05	1.59004e-05	2.13353e-05	1.61279e-05
8.01275e-05	0.000140874	-8.87013e-06	9.24391e-05	3.98617e-05	6.50364e-05	3.7089e-05	4.05132e-05	6.90893e-05	5.36341e-05	7.20041e-05	2.94773e-06	-3.6347e-06	5.70944e-05	8.13504e-05	2.33908e-05	2.20713e-05	7.55623e-05	6.26378e-05	2.36223e-05	7.07443e-05	5.20874e-05	2.67909e-05	0.000150179	0.000101707	0.000121717	6.91225e-05	0.000126878	0.000141184	4.11813e-05	2.86629e-05	0.000109092	3.57403e-05	9.29981e-05	0.000103062	4.23933e-05	8.45937e-05	0.000133294	5.29199e-05	2.11408e-05	4.92434e-05	4.59847e-05	7.81392e-05	3.31326e-05	0.000102202	8.03188e-05	7.83753e-05	6.50122e-05	9.28525e-05	3.1737e-05
-1.53394e-05	-5.36614e-05	-5.39537e-05	-5.67274e-05	6.62048e-06	-4.43796e-05	-4.68187e-05	-4.14108e-05	-8.15924e-05	-7.01873e-05	5.29226e-05	9.36657e-06	1.41105e-05	3.90971e-05	-7.04903e-05	-1.39249e-05	3.39629e-05	-4.45301e-06	-1.46221e-05	-4.9696e-05	6.32066e-05	-8.50677e-06	-1.40974e-05	2.01098e-05	-1.2178e-05	8.15224e-05	5.54507e-05	3.79415e-05	-1.67544e-05	3.70278e-05	5.41789e-05	5.79445e-05	-9.706e-06	4.76529e-05	-5.32303e-06	3.30699e-05	-5.74998e-05	2.11933e-05	1.11166e-05	-2.50611e-05	4.83587e-06	5.40131e-05	-3.39276e-05	-2.32998e-05	-1.29378e-05	2.37508e-05	3.08441e-05	7.83228e-06	2.05765e-05	4.0952e-05
1.93598e-05	1.42728e-05	2.20247e-05	3.92816e-05	9.57077e-06	1.73927e-05	5.51049e-05	-1.94519e-05	5.19396e-05	-9.6102e-06	1.57491e-06	-2.61687e-06	3.69418e-05	3.60495e-05	3.2487e-05	3.13334e-05	-3.75466e-06	1.77348e-05	5.25605e-05	-8.15405e-06	2.70619e-06	2.50641e-05	4.04199e-05	-3.26695e-05	7.30901e-05	2.1595e-05	2.42384e-06	9.10988e-05	4.50003e-05	2.94297e-05	2.06616e-05	3.91872e-05	6.8956e-05	8.57034e-06	7.62359e-05	1.11186e-05	1.56849e-05	4.82293e-05	4.02874e-05	6.72288e-05	-2.14849e-05	3.88185e-05	4.07759e-05	7.22367e-05	-8.69556e-06	5.07389e-05	2.33718e-08	-2.40274e-06	4.59261e-05	0.000124999
5.78893e-05	-5.7581e-05	-4.4961e-05	-2.55935e-06	-1.35559e-05	3.61374e-06	-4.713e-05	-1.05567e-05	-2.66093e-05	-2.10517e-05	-6.31752e-06	3.17444e-05	4.22132e-05	-2.55992e-05	-1.82727e-05	-6.91209e-05	4.81343e-06	1.68735e-05	-6.90409e-05	-2.75405e-05	-3.26575e-05	-9.03881e-06	-3.73135e-05	-3.29795e-05	2.49129e-05	2.21231e-05	-1.45919e-05	-5.29044e-05	-7.61183e-06	1.61167e-05	6.06607e-05	1.16463e-05	6.64536e-05	-5.67928e-08	-1.74927e-05	-8.40482e-06	1.69787e-05	-4.56325e-06	4.62618e-05	5.50825e-06	2.45944e-05	5.56848e-06	-3.87881e-05	3.6126e-05	-2.33774e-05	5.09389e-05	-3.20272e-05	-4.98614e-05	4.99918e-05	2.36881e-05
-8.60343e-06	-4.2123e-05	-3.7799e-05	-4.58091e-05	-8.6288e-05	-6.67481e-05	-5.381e-05	-5.73142e-05	-4.9244e-05	-0.000123431	-3.39793e-05	-7.55401e-05	-8.59628e-05	-7.70807e-05	-7.45283e-05	-4.77345e-05	-3.08005e-05	-4.98579e-05	-3.348e-05	-2.90971e-05	-0.000106861	-6.85455e-05	-4.01266e-05	-7.72726e-05	-2.72748e-05	-8.41388e-06	-4.38288e-05	-0.000115107	-9.66433e-05	3.93681e-06	-5.00654e-05	-7.01599e-05	-2.15109e-05	-7.04853e-05	-6.02019e-05	-6.76199e-05	-6.36297e-05	-9.35246e-05	-7.42344e-06	-2.77389e-05	-6.97737e-05	-0.00013735	-4.85473e-05	-5.54795e-05	1.06413e-05	1.18938e-06	-1.48808e-05	-2.81627e-05	-5.56631e-05	-6.86892e-05
-0.000157352	1.17883e-05	-5.6653e-05	-2.76214e-05	-2.79885e-06	-1.08738e-05	-9.56713e-05	-5.39509e-05	-3.54388e-05	-8.46458e-05	-5.44642e-05	-0.000119959	-0.000108037	-8.11303e-05	-3.51461e-05	-3.21053e-05	-7.77546e-05	-3.9577e-05	8.48662e-06	-5.65261e-05	-6.51489e-05	-1.96397e-05	-1.65385e-05	-3.88191e-05	-2.74335e-05	-3.49284e-05	-0.000103083	-9.78298e-06	-4.63952e-05	-2.6951e-05	-4.61443e-05	-8.1093e-05	-1.80027e-05	8.64766e-07	-9.73617e-05	-5.67077e-05	-1.67138e-05	2.13074e-05	-1.5859e-05	-8.47784e-05	-2.42028e-05	-9.63194e-06	-9.37541e-05	-4.52032e-05	-7.61454e-05	-8.3464e-05	-1.94242e-05	-5.49354e-05	-7.38113e-05	-6.18189e-05
-8.4779e-06	-2.59614e-05	-4.30718e-05	2.84985e-05	3.30374e-05	-3.83998e-05	-2.51763e-06	-1.24566e-05	-7.09263e-05	3.21155e-05	-4.15791e-05	-6.5764e-05	-4.33807e-05	-3.27784e-05	-3.0457e-05	-6.31903e-06	-2.696e-05	-8.97703e-05	3.35976e-05	-6.40113e-05	-3.82718e-05	-4.94889e-06	-7.18894e-05	2.19153e-06	-1.82526e-05	-3.05239e-06	3.10805e-05	-2.63515e-05	1.61902e-05	-7.42064e-05	1.19505e-05	2.35943e-06	-9.29691e-06	8.40443e-06	-7.02784e-05	3.5594e-05	-7.18244e-05	-8.84343e-05	-2.17487e-05	2.14022e-05	-2.16579e-05	-5.35422e-05	-2.25563e-05	-8.58546e-05	-4.28855e-05	-9.26007e-05	1.05391e-05	-1.18152e-05	7.90755e-06	-7.71557e-05
-7.12503e-05	1.68071e-05	-4.72477e-05	-6.57018e-07	1.63211e-05	-2.71752e-05	-3.71793e-05	-4.20414e-05	-2.71185e-05	-5.02557e-05	-7.18796e-05	-1.26817e-05	-8.43998e-06	-0.000109798	-7.22966e-05	-6.03019e-05	2.15456e-05	-2.48525e-05	-4.67563e-05	-3.85053e-05	-5.45613e-05	-0.00011748	-8.7426e-05	-9.2691e-05	-0.000124029	-1.32602e-05	-3.84038e-05	1.77726e-05	5.9477e-05	-6.1756e-05	-0.000109853	-5.44704e-05	-7.62946e-05	-4.46399e-05	-6.59898e-05	-2.74448e-06	-4.5807e-05	8.5417e-06	-3.56913e-05	3.28651e-06	2.49012e-05	-0.000105447	5.44256e-06	-0.000112717	-7.92664e-05	-8.45942e-05	-5.48194e-05	-2.97566e-05	-2.48546e-05	2.34664e-05
2.87218e-05	4.17799e-05	3.80551e-05	1.43092e-05	7.52572e-06	9.82587e-06	-2.30008e-05	6.0458e-08	-2.58682e-06	1.68961e-05	3.4162e-05	-5.37842e-05	-8.02085e-06	-2.40774e-05	4.32168e-05	1.11285e-05	3.57191e-05	1.57156e-06	5.74524e-06	-9.57602e-05	6.63224e-05	9.28385e-05	-1.39816e-05	5.5615e-06	3.20822e-05	4.23496e-05	-1.2384e-05	-3.39613e-05	4.28597e-05	-8.85621e-06	2.77623e-05	4.19026e-05	7.95299e-05	-3.04622e-05	-1.19465e-05	1.34211e-05	8.84114e-06	-2.99946e-05	1.81259e-05	-7.83194e-05	5.31294e-05	3.7022e-05	-9.64953e-05	-1.15828e-05	1.05258e-05	4.17135e-05	8.92523e-05	1.20187e-06	-2.10734e-05	-9.43021e-06
-8.56176e-05	-9.48181e-05	7.30384e-06	-4.72884e-05	-1.14346e-05	-4.59141e-05	-3.7458e-05	-1.1901e-05	-4.80942e-05	-9.09664e-05	-5.05759e-05	-7.767e-06	2.94814e-06	-5.01268e-05	-8.92396e-05	1.57163e-05	2.45943e-05	-0.000102863	-4.59023e-05	-1.8578e-05	-3.67018e-05	-1.00202e-05	-2.89618e-05	-8.83089e-05	-1.9399e-05	-6.12267e-05	-8.52839e-05	-6.95638e-05	-9.87892e-05	-7.34808e-05	2.96129e-06	-4.84996e-05	5.77235e-06	8.42531e-07	-5.54878e-05	-4.01984e-06	-2.49706e-06	-0.00011883	-6.07185e-05	-2.44435e-05	1.0838e-05	-5.02214e-05	-5.02943e-05	-8.37569e-06	-5.40501e-05	-6.02881e-06	-7.23091e-05	-2.19089e-05	-5.86814e-05	1.33113e-06
1.94737e-05	2.77048e-05	-5.80871e-05	3.58955e-05	2.77089e-05	-1.06738e-05	7.67112e-06	2.85194e-05	3.0264e-05	3.2608e-05	-6.95718e-05	-2.32909e-05	3.52378e-05	-6.54707e-05	4.73713e-05	4.21383e-06	-2.0425e-05	-3.13265e-05	4.09563e-05	2.11735e-05	-3.65284e-05	2.01764e-05	-2.05999e-06	-7.90528e-05	2.84279e-05	-0.000102765	-3.06059e-05	-2.06151e-05	-4.40191e-05	-7.58702e-06	-1.00912e-05	-1.17508e-05	2.89831e-05	7.47973e-06	1.79846e-05	-2.73313e-05	9.57251e-06	4.88366e-05	4.27774e-05	8.68388e-06	3.66891e-05	-4.73495e-05	8.10232e-06	4.33372e-05	5.50013e-06	-3.58189e-05	-5.14122e-05	-1.42124e-05	-3.1282e-05	-4.29996e-06
8.42717e-05	4.39324e-06	5.91853e-05	3.02218e-05	4.86204e-05	7.05464e-05	-3.93631e-05	5.83287e-05	-4.49063e-05	5.9559e-06	-2.16969e-05	3.91785e-05	4.70282e-05	5.21472e-06	-2.43898e-06	-2.20831e-05	6.49267e-05	-3.93161e-05	-7.76473e-06	7.15741e-05	3.61738e-06	1.08281e-05	-2.38086e-05	4.0744e-05	-2.10042e-05	7.3191e-05	7.4623e-05	-4.36029e-05	-8.08227e-07	-3.41792e-06	6.32045e-06	-3.83207e-06	6.08056e-06	2.66712e-05	5.66778e-05	8.95065e-05	2.54354e-05	1.18133e-05	-1.87929e-06	-3.1417e-05	5.49009e-05	-2.03813e-05	3.60806e-05	-2.13885e-05	4.43554e-05	4.5948e-05	1.88588e-05	3.12361e-05	5.11481e-05	-2.97006e-05
-4.24908e-05	0.000117869	9.18837e-05	3.55261e-05	7.40979e-06	-9.11237e-06	8.4065e-05	7.24076e-05	3.79571e-05	7.13571e-05	7.48459e-05	-1.865e-05	6.11132e-05	8.3687e-05	0.000112469	6.52383e-05	-1.40134e-06	3.0433e-06	5.46857e-05	8.04769e-05	3.86726e-07	3.08274e-05	5.31542e-05	5.21735e-05	-3.60821e-05	3.51399e-05	8.8481e-05	7.88732e-05	2.09141e-05	3.71669e-05	-3.16884e-05	1.34836e-05	6.31121e-05	4.95213e-05	6.44098e-05	2.39133e-05	6.6573e-05	4.42256e-05	5.22468e-05	2.25757e-05	9.10114e-06	5.19804e-05	5.58097e-05	1.17725e-05	5.18467e-05	7.66729e-06	9.09556e-05	9.22585e-05	5.52304e-06	2.96559e-05
-0.000143436	-0.000133038	-0.000111975	-0.000159666	-0.000129964	-0.000128327	-0.000136141	-0.000143519	-4.09504e-05	-0.000100591	-0.000137352	-0.000119998	-3.85842e-05	-0.000146383	-9.45753e-05	-0.00013664	-0.000149814	-0.000141555	-0.000176498	-8.71142e-05	-7.72469e-05	-5.44223e-05	-0.000101563	-8.29416e-05	-0.000122762	-0.000123442	-0.000133178	-7.47035e-05	-3.53726e-05	-0.000176567	-0.000110079	-6.64624e-05	-0.000123366	-8.801e-05	-9.93227e-05	-9.87075e-05	-8.56038e-05	-3.27589e-05	-0.000145595	-0.000102335	-3.38892e-05	-8.05627e-07	-6.16017e-05	-9.16672e-05	-9.17526e-05	-9.87527e-05	-0.000145964	-0.000130605	-0.000117469	-0.000117464
6.82292e-06	-9.02555e-05	-2.69907e-05	-5.68733e-05	-6.79595e-05	-7.6437e-05	-6.05371e-05	-4.24867e-05	-2.86453e-05	1.37521e-05	3.17465e-05	4.22294e-05	5.49073e-06	-6.79171e-05	-6.60456e-05	-1.6882e-05	-7.04585e-05	-3.95638e-05	-4.02833e-05	3.60443e-05	1.96644e-05	-3.57596e-05	-1.99527e-05	-1.92553e-05	-1.61705e-05	-2.07365e-05	3.16143e-05	-2.28672e-05	2.16854e-05	-3.72283e-07	-5.21619e-06	5.41832e-05	-1.7733e-05	-3.70611e-05	3.5002e-05	8.60152e-06	-5.95537e-05	-6.98905e-05	7.19509e-06	7.31256e-06	-6.06786e-06	-3.04527e-05	1.41527e-05	-1.88349e-05	-3.26341e-06	8.90947e-06	-3.40437e-05	1.83953e-05	-6.74915e-07	3.94661e-06
-7.07473e-05	-4.14519e-05	-8.92638e-05	-9.61426e-05	-8.26121e-05	-7.32145e-05	-8.78406e-05	-3.02502e-05	-5.19614e-05	-6.63446e-05	-3.94911e-05	-1.73251e-05	-7.56172e-05	-5.02302e-05	-5.87486e-05	-0.000106973	-5.56175e-05	5.36676e-05	-9.74812e-05	-2.55556e-05	-1.47866e-05	-6.24961e-05	-1.59238e-05	-0.000104107	-2.29668e-06	-6.22111e-05	-9.74172e-05	-7.66973e-05	-6.37861e-05	-3.54356e-05	-5.79324e-05	-6.17022e-05	-7.53876e-05	-7.3305e-05	-8.99509e-06	-9.51134e-05	5.94914e-05	-3.88392e-05	-3.87351e-05	-5.43784e-05	-4.32264e-05	-3.28405e-05	-2.06322e-05	-2.52151e-05	2.94039e-05	4.92061e-05	-3.42706e-05	-4.90488e-05	1.64387e-05	-2.52223e-05
[truncated: 951 more columns]
