# Supplementary material for: Highly tunable ground and excited state excitonic dipoles in multilayer 2H-MoSe2
Source: Nat Commun. 2024 May 23;15:4377. doi: 10.1038/s41467-024-48476-x (PMC11519368; doi:10.1038/s41467-024-48476-x)
Supplement: Supplementary file 3 — Source Data [file 41467_2024_48476_MOESM3_ESM.zip › Fig 5b.xlsx]

## Sheet: X
1.80041	1.79906	1.79772	1.79638	1.79503	1.7937	1.79236	1.79102	1.78969	1.78836	1.78703	1.78571	1.78438	1.78306	1.78174	1.78042	1.7791	1.77779	1.77648	1.77517	1.77386	1.77255	1.77125	1.76994	1.76864	1.76734	1.76605	1.76475	1.76346	1.76217	1.76088	1.75959	1.75831	1.75702	1.75574	1.75446	1.75319	1.75191	1.75064	1.74937	1.7481	1.74683	1.74556	1.7443	1.74304	1.74178	1.74052	1.73926	1.73801	1.73675
[truncated: 138 more columns]

## Sheet: Y
-4	-3.99	-3.98	-3.97	-3.96	-3.95	-3.94	-3.93	-3.92	-3.91	-3.9	-3.89	-3.88	-3.87	-3.86	-3.85	-3.84	-3.83	-3.82	-3.81	-3.8	-3.79	-3.78	-3.77	-3.76	-3.75	-3.74	-3.73	-3.72	-3.71	-3.7	-3.69	-3.68	-3.67	-3.66	-3.65	-3.64	-3.63	-3.62	-3.61	-3.6	-3.59	-3.58	-3.57	-3.56	-3.55	-3.54	-3.53	-3.52	-3.51
[truncated: 951 more columns]

## Sheet: Z
-0.000508272	-0.000402172	-0.000431776	-0.000406994	-0.000397402	-0.000519349	-0.000379911	-0.000165665	-0.000377531	-0.000198034	-0.000233659	-0.000187592	-0.000171844	-0.000485874	-0.000574147	-0.000204143	-0.000159537	-0.000405328	-0.000732006	-0.000411816	-0.000378997	-0.000403227	-0.000138338	1.36717e-05	0.000112177	9.64509e-05	-0.000202708	-7.90384e-06	-5.48103e-05	-0.000266223	-0.000200141	-0.000162828	-0.000320819	-0.000584256	-0.000342724	-0.000347484	-0.000356775	-0.000408698	-0.000294062	-0.000289224	-7.67303e-05	-0.000225219	-0.000193351	-0.000116664	-0.000295742	-0.000355482	-0.000111495	-0.000448354	-0.000232965	-9.37867e-05
-0.00019167	7.8129e-05	0.000124508	-4.47878e-05	2.64133e-05	0.000183049	0.000177588	7.5595e-05	3.50101e-06	-1.99683e-05	-0.000187058	0.000197711	0.000256295	-0.000373515	-0.000253629	-0.000251122	-0.000315963	-0.000219574	0.000297698	-8.75477e-05	-0.000353955	-0.000120465	-3.59425e-05	-9.37899e-05	-0.000303296	-0.000181507	-0.000207218	5.43674e-05	-8.50266e-05	-0.000258877	-0.000232376	-6.22818e-05	0.00017739	0.000100575	-0.000206454	-0.000354103	-0.00028616	-0.000175842	-0.000179531	-0.000113002	-9.28785e-05	-0.000178276	-0.000195047	5.43034e-06	-0.000146029	-0.000237422	-0.000155921	-7.96062e-05	-0.000157034	5.97753e-05
-0.000146446	5.5021e-05	-0.000345283	-9.53429e-05	-0.000194886	-0.000409127	0.000137513	0.000239312	-0.000148779	-6.50703e-05	-0.000187356	-0.000190051	-0.000294663	-0.000360856	-0.000158688	0.000175204	0.000157778	-0.000107978	2.86782e-05	9.33843e-05	-1.90014e-05	2.71859e-05	-0.000129546	-0.000190003	-1.17324e-05	-0.00015441	-0.000238948	-0.000137515	-0.000157606	-0.000306676	-0.000345821	-0.000455944	-0.00019281	0.00010577	-9.54071e-06	6.11078e-05	-0.000205772	-0.000135335	7.73792e-05	-1.60069e-05	-0.000174781	-3.36574e-05	-0.000128723	-0.000387324	-0.00033695	-0.000105931	1.28326e-05	-0.000193093	-0.000190089	-0.000132148
-0.000319541	-0.00012353	-9.21222e-05	3.60757e-05	0.000107271	-3.82386e-05	-2.35969e-06	-5.84999e-06	-3.70741e-05	-7.08775e-05	-0.000299023	-0.000434439	-4.95492e-05	0.000197664	0.000145029	-8.9926e-05	-2.79738e-05	-0.000215949	-0.000144711	-0.000292017	-0.000418793	-0.000532965	-0.000255603	-0.000171463	-4.13093e-05	-0.0001517	-0.000321416	1.92883e-05	1.67176e-05	-0.000290047	-0.000203949	0.000102593	8.17877e-06	-0.0002136	-0.000182178	-0.000148978	-0.000189582	-3.6363e-05	-1.05225e-05	0.000184091	-8.08524e-05	-0.000247288	7.81734e-05	-0.000184494	-0.000275808	-0.000426938	-0.000351469	-0.000148172	-2.56571e-05	-0.00010129
-0.000187937	-0.000292194	-0.000127137	-0.000203121	-0.000232194	-0.000225247	-0.000323488	-0.000586313	-0.000388777	-0.000306194	-4.52559e-05	2.38045e-05	0.000130512	6.66143e-05	-0.000439089	-0.000306772	0.000108853	0.000250127	-1.18913e-06	-0.000283892	-0.000340172	-8.67088e-05	-0.000101651	-0.000118901	0.00014483	1.89591e-05	-0.000116685	-3.21118e-05	-2.07089e-05	-9.14862e-05	2.30646e-05	-6.15647e-05	-1.31562e-05	-0.000132695	5.01696e-05	0.000152689	1.50956e-05	-8.26655e-05	2.70652e-05	6.98663e-06	-0.000183632	5.15849e-05	3.25323e-05	-2.81455e-05	-0.000216495	-0.000194798	-1.25998e-05	-7.50275e-06	-8.09797e-05	-0.000213526
-0.000117086	-0.000221943	-0.000243746	2.24781e-05	0.000115183	-0.000137417	-0.00023617	0.000165788	0.000202223	-9.56822e-05	-0.000156343	-0.000181841	0.000299855	0.00019205	0.000180411	0.000411168	0.000488604	0.000333164	-5.36672e-05	-0.000173376	2.24221e-05	8.75766e-05	-9.79701e-06	7.93409e-06	0.00020398	-0.000133022	-0.000169065	6.34769e-05	0.000303226	0.000215632	0.000146385	0.000249032	0.000230757	8.97819e-05	-5.07841e-05	-0.000306991	-9.13538e-05	4.46024e-05	0.000160962	-0.00015552	-0.000476846	-0.000381303	-2.92555e-06	4.06766e-05	2.5023e-05	5.91898e-05	2.92592e-05	0.000113559	0.000108617	0.00028208
-9.58706e-06	-0.000170817	0.000117215	3.41085e-06	-3.43719e-05	-8.66165e-05	-7.1831e-05	-0.000119	-4.8621e-05	0.000150439	-6.15829e-05	-0.00034638	4.83631e-05	-4.69062e-05	-0.000264104	-0.000167706	4.20739e-05	-2.82676e-05	-0.000181717	2.15731e-05	-5.59272e-06	-1.38075e-05	-4.28723e-05	8.5465e-05	-5.04093e-05	-0.00018778	-7.15769e-05	1.77264e-05	-9.20984e-05	-0.00022622	-0.000127551	8.75576e-05	1.26055e-05	-0.000410068	2.12674e-05	-7.47978e-05	-0.000122738	-0.000130163	-0.000267132	-1.3646e-05	-2.18503e-05	0.000203141	0.000162057	0.000268815	0.000154758	-0.000275598	-0.000312575	-0.000203288	0.00028552	0.000214618
0.000189932	-0.000117615	-0.00011083	-3.81992e-05	0.000115065	0.000294958	0.000367153	5.34488e-05	-9.94673e-05	4.67925e-05	0.000167813	0.000149153	-0.000237213	-0.000204871	-5.33493e-05	9.56557e-05	0.00013474	0.000128169	-9.0817e-05	-0.000131779	-0.000121454	-8.57704e-05	-0.000142456	-0.000357261	-3.80218e-05	-0.000125249	-6.61796e-05	0.000117311	-8.88645e-05	-0.000157626	-0.00021714	-0.000353716	-7.44557e-05	-2.75236e-05	-0.000228512	-0.000101198	-6.11535e-05	-3.06013e-05	-9.42313e-05	-7.96477e-05	-5.16089e-05	-0.000342083	-0.000180279	0.000206145	6.82308e-05	9.72043e-06	7.78463e-05	-4.27184e-05	7.31777e-05	0.00012185
-5.84389e-05	0.000228661	0.000290709	0.000148376	-9.9066e-05	-1.47579e-05	-0.000105912	-0.000259527	-1.35926e-05	0.000122518	8.89629e-06	-5.32303e-05	-0.000197907	-0.000363936	-0.000347823	-0.000135762	-0.000165686	-0.000119613	-0.000357686	-0.000191726	3.54779e-05	-1.39127e-05	8.94936e-05	-0.000124346	-6.74828e-05	-0.000122914	-5.56064e-05	-0.000146118	-0.000192628	6.81139e-05	-4.47347e-05	-0.000161052	-0.00016664	0.000176985	0.000371277	0.000146112	-0.000215738	-0.000282642	-5.58092e-05	-6.8579e-05	2.41912e-05	1.95055e-06	-0.00056719	-0.000479065	-0.000347912	-0.000255161	-0.000331296	-0.000250651	9.89476e-05	-5.67598e-05
0.000484861	0.000438612	0.000345202	0.000181804	0.000203052	0.000305959	0.000190122	-7.03356e-05	1.84582e-05	-2.58431e-05	2.35345e-05	3.39096e-05	0.000103205	0.000318637	0.000529053	0.000148016	-2.80738e-05	0.000249681	0.000229188	0.000233492	0.000286604	0.000198261	0.000179174	-6.68311e-05	-0.000319763	-0.000321347	-0.000123794	-0.00020131	-8.85072e-05	9.66413e-05	0.000110108	0.000105185	0.000103206	0.000377489	0.000202779	0.00022995	-7.56161e-05	1.68051e-05	8.41823e-05	0.000229828	-4.31114e-05	5.92855e-06	6.03141e-05	0.000216262	0.000177905	3.44079e-05	-4.94851e-05	0.000385811	0.000324173	0.000104156
3.0403e-05	-0.00040075	-0.000460174	-0.000121569	8.26525e-06	-0.000449829	-0.000432478	-0.000332166	-0.000151717	7.43587e-06	5.23007e-05	-0.000248886	-0.000459118	1.30205e-06	-9.94851e-05	-1.34175e-05	-6.66777e-05	-0.000293738	-0.000884429	-0.00038676	-0.000102427	-0.000126455	2.0082e-05	-0.000177198	-4.59383e-05	-0.00019164	-0.000178059	-0.000425652	-0.000291225	4.91442e-05	-3.59087e-05	-0.000235633	-0.000320311	-0.000175248	8.2115e-05	2.5748e-05	-0.000139741	-0.000108704	-0.000344491	-0.000378153	-0.000248125	-1.45111e-05	0.000113675	-0.000281146	6.87224e-06	2.33941e-05	-0.000190003	-5.81023e-05	-0.000123691	-0.000514612
-0.000171301	-0.000329451	3.98685e-05	-8.98346e-05	-0.000132328	-5.87854e-05	-0.000366009	-0.00039975	-0.000187572	-7.89152e-05	-2.01019e-06	-0.00016394	-7.8507e-05	1.21385e-05	-0.000111933	-0.00047999	-0.000316253	-0.000286478	-0.000508958	-0.000621266	-0.000377657	-0.000254326	-0.000176463	-0.000302033	-0.000428371	-6.40947e-05	8.96062e-05	-0.000199261	-5.52306e-05	0.000111222	4.04338e-05	5.31827e-05	-0.000184585	-0.000435848	-0.000384809	-0.00031779	-0.000117115	-0.000243076	-0.000360165	-0.000228126	-8.49182e-05	-9.00696e-05	-4.04463e-05	-0.000184654	-0.000137074	-0.000212686	-0.000377956	-0.000108189	-6.96558e-05	-0.000183987
0.000210247	0.000177186	0.000171013	0.000136341	7.95879e-05	0.000121678	0.000123128	7.14834e-05	6.49055e-05	1.74044e-05	0.000353854	0.000285285	4.93494e-05	-7.51628e-05	-0.000250135	0.000102149	0.000143177	0.00022494	0.000269645	0.000402148	0.000374644	0.000447761	0.000256244	0.000262084	0.000224523	0.000128135	0.000253483	0.000177504	5.35007e-06	0.000171169	0.000229341	6.10123e-05	4.54189e-05	-1.14467e-05	0.000202103	0.000207759	0.000328069	0.000217399	-9.83438e-06	-0.000126702	9.88904e-05	0.000169384	-0.000153639	-1.41027e-05	0.000160411	0.000410259	0.000256356	4.72006e-05	8.04333e-06	-3.1495e-05
-1.9744e-05	0.000153426	0.000171226	0.000282715	9.27267e-05	-0.000149945	0.000184537	0.000324752	0.000218131	0.000105128	-0.000131034	-0.000176828	-0.000268811	-4.27772e-05	0.000223451	6.64889e-05	-0.000243279	-0.000276905	-3.987e-05	0.000117149	0.000222297	-4.51659e-05	-0.000127273	-2.59016e-05	-9.40487e-05	0.000131096	5.91214e-05	-0.000208361	-0.000226246	-0.000149246	-0.000294913	-6.08306e-05	5.06531e-05	0.000120659	-9.11453e-05	-0.000146291	-0.00022155	-8.79838e-05	-0.000138851	-2.87179e-05	-3.75298e-05	-0.000204313	-0.000156752	-0.000150661	2.37276e-05	-0.000157499	-0.000189325	-0.000159929	-3.91026e-05	8.03958e-05
-0.000231969	0.000101673	7.69404e-05	-0.000320002	-0.000326059	-0.000144063	-9.64879e-05	-0.000472673	-0.000564659	-0.000286389	-0.000128681	-0.00024995	-0.000639882	-0.000363648	-0.000412809	-0.000480774	-0.000620191	-0.000428467	-7.56536e-05	-0.000190197	-0.000438934	-0.000426696	-0.000341743	-0.000316431	-0.000503825	-7.41788e-05	2.53481e-05	-0.000221643	-0.000292879	-0.000334338	-0.000332156	-0.000404166	-0.000352532	-0.00032028	-0.000460121	-0.000141759	-0.000237547	-0.000433274	-0.000456395	-0.000151284	6.81588e-05	0.000120238	-0.000256064	-0.000366475	-0.000459725	-0.000493285	-0.000546651	-0.000493814	-0.000448216	-0.000242529
-3.52062e-05	0.0001121	-4.59827e-05	-1.99279e-05	-0.00014669	-8.18072e-05	-4.9651e-05	8.11969e-05	5.52085e-05	-7.1845e-05	-4.70326e-06	5.18128e-05	-0.000208641	0.00018889	0.000297384	0.000139138	-5.31665e-06	0.000211252	0.000108949	-3.69082e-05	-0.000127762	-9.83187e-05	-0.000116805	-0.000165769	-0.00018138	8.71616e-05	0.000108342	0.000191066	0.000185898	-2.45339e-05	4.23722e-05	3.80983e-05	2.12303e-05	0.0001747	-0.000224382	-0.000177689	-0.000208372	-0.000179514	-9.08108e-05	-0.000115117	-2.50323e-05	-0.000181726	-0.00024396	-0.000391491	-0.00035435	-0.000130649	-8.17708e-05	-7.72177e-05	-0.000281706	-0.000310238
6.18292e-06	-6.66037e-05	-2.81176e-05	-3.11569e-05	-0.000194174	-0.000208198	-0.000213686	-2.24074e-05	-3.3554e-05	-0.000226525	-0.000179295	-0.000101365	0.000266494	0.000250999	0.000155854	-7.88012e-05	-3.73109e-05	5.11489e-06	6.77231e-05	0.000159178	7.09376e-05	-1.16641e-05	-9.81578e-05	0.000278668	1.84559e-05	0.000142875	0.000217089	-3.44052e-05	0.000187969	0.000117914	0.00019518	0.000252672	3.70163e-06	-0.000130826	-4.92116e-05	-7.73139e-05	0.000107638	-2.18824e-05	2.58948e-05	-5.36972e-05	-4.83539e-05	0.000145177	0.000172874	-7.3456e-05	-0.000213606	4.30188e-05	3.12031e-05	-9.45119e-05	-0.000153292	-0.000111478
-1.40932e-05	-2.30179e-05	-0.00023886	-0.000233908	2.35178e-05	-9.08712e-05	-3.39385e-05	8.93758e-05	9.87295e-05	-0.000190601	-0.00016959	-6.18646e-05	0.000198124	0.000282481	0.000111213	-0.000144551	-0.000148331	-0.000114765	0.000264947	7.21945e-05	-0.000194249	-8.81362e-05	-0.000147731	6.68893e-05	0.000166512	9.72705e-05	-0.000175008	8.23449e-05	-9.1946e-05	-0.000144622	-0.000108319	-0.000174748	-8.90178e-05	-0.000305078	-0.00033629	-0.000345298	-7.73725e-05	-4.9305e-05	-8.94526e-05	-0.000291145	-0.000148176	-8.11135e-05	0.000412348	0.000306813	0.000176082	4.37149e-05	0.000158217	8.97978e-05	-0.000185574	-4.96709e-05
-0.000235692	-0.000529373	-0.000311376	-3.80714e-05	-0.000115884	-0.000121296	-0.000128312	7.56989e-06	-0.00014311	-0.000218847	-1.94381e-05	-0.000101588	-0.000370521	-0.000215061	-0.000444249	-0.000117546	5.58011e-05	8.86218e-06	-2.90165e-05	-0.000220985	-0.000183423	1.02564e-06	-0.000326042	-0.000161598	0.000181124	8.25726e-06	-3.96491e-05	3.14215e-05	-3.01515e-05	-0.000156848	-0.000155371	-0.000200998	-9.03799e-05	-0.000240196	-0.000336619	-0.000445536	-8.698e-05	-0.000122501	-0.000207282	-0.000289736	-2.06621e-05	-7.80611e-05	-0.00020763	-0.000357226	-0.000139427	-1.00275e-05	-0.000123292	-0.000440154	-0.000460735	-0.000193452
-0.000218932	0.000221587	0.000325358	3.56397e-05	-0.000281107	0.000161878	0.000174393	0.000257541	0.000215262	-0.000209778	-0.000131926	4.83642e-05	0.000332717	3.84877e-05	4.27471e-05	3.48782e-05	0.000110147	0.000233643	0.000575505	0.000418431	0.00020356	-1.93296e-05	-0.000352574	-6.8171e-05	-1.91869e-05	4.24144e-05	-2.96698e-05	0.000119314	0.000206346	-0.00013108	3.11086e-05	0.000143514	9.48815e-06	-0.000104648	-0.000142328	1.59889e-05	5.0269e-05	-0.000200897	0.00029802	0.000164003	9.59315e-05	-0.00022587	-0.00033439	-7.73856e-05	-0.000155196	-0.00010363	5.21553e-05	-0.000164184	-3.90254e-05	0.000200297
0.000385919	0.000348591	1.82303e-05	-9.33497e-05	-5.70634e-05	-3.95752e-05	2.8226e-05	9.52546e-05	4.30964e-05	-0.000190691	-0.000130618	0.000167907	0.000247331	9.40546e-05	-1.39792e-05	0.000248883	6.65886e-05	0.000157517	0.000379959	0.000566815	0.0003923	0.000187113	0.000266379	1.3536e-05	0.000199896	0.000226017	4.33017e-05	0.000185041	0.000146836	-0.000128776	-9.79624e-05	6.27279e-05	0.000166424	0.00018135	0.000152012	0.000197509	6.27831e-05	0.000244013	9.17551e-05	-0.000110432	-0.000168882	-0.000161368	-3.61211e-05	0.000139504	1.16767e-05	-3.39107e-05	-1.20211e-07	-9.7781e-05	-9.95358e-05	-1.03789e-05
-0.000450281	-0.000395036	-0.000504415	-0.000521786	-0.000430058	-0.000202875	-0.000379014	-0.000395315	-0.000201613	-0.000269343	-0.000377565	-0.000126049	-0.000165792	-0.000186275	-0.000206462	-0.000475244	-0.00047931	-0.000328818	-0.000504997	-0.000711391	-0.000437376	-0.000387305	-0.000350722	-0.000508981	-0.000506017	-0.000364785	-0.000446421	-0.000492947	-0.000497895	-0.000446358	-0.000490218	-0.000526818	-0.00060174	-0.000573595	-0.000601198	-0.000432122	-0.000493494	-0.000559355	-0.000359447	-0.000548653	-0.000528924	-0.000452451	-0.000325831	-0.000400861	-0.000511624	-0.000634919	-0.000556025	-0.000471742	-0.000371589	-0.00046102
5.95268e-06	-0.000272794	-0.000295338	-0.000255365	-4.77799e-05	6.62191e-05	-0.000276551	-0.000143924	9.66219e-05	3.67024e-05	7.15269e-05	4.98251e-05	8.18561e-05	-0.000131042	-0.000194626	-3.8628e-05	0.000205124	-4.72273e-06	-0.000151303	-1.47167e-05	-0.000106499	5.58242e-05	9.33246e-05	-0.000204838	-0.000103624	-0.000338896	-0.000227937	-0.000238947	8.28777e-06	-5.04075e-05	6.95209e-05	-8.12213e-05	-0.000190761	-0.000345542	-0.000199978	-4.15474e-06	0.000148488	-0.000100201	-0.000249214	-0.000294154	-0.000171498	-0.000119653	-6.53305e-05	0.000122225	3.02011e-05	5.60182e-05	-4.73691e-05	-0.00016784	-0.000304192	-0.000357235
0.000384648	0.0001214	0.000222307	0.000389984	0.000377826	0.000279405	0.000214634	0.000379544	0.000386216	0.000400895	0.000376926	0.000615037	0.000563415	0.000198429	0.000324964	0.0004414	0.000470301	0.000233858	4.65433e-05	0.000150452	0.000282883	0.000418986	0.000362427	0.000321208	0.000189843	9.70993e-05	-4.51341e-05	6.09055e-05	4.72694e-05	0.000110907	7.571e-05	0.00019226	0.0002057	0.000156308	0.000213494	9.59606e-05	9.61303e-05	0.000350633	0.000290658	-8.50108e-05	-6.59717e-06	-1.8457e-05	0.000169639	0.000449994	0.000423978	0.000249826	0.00044578	0.000420556	0.000368425	8.56733e-05
-6.52605e-06	-0.000292188	-0.00025834	-0.000102736	8.83232e-05	-6.31371e-05	-0.000283297	-0.000161983	-0.00018048	-0.000294874	-0.000191861	-0.000124078	-0.000140881	-0.000287144	-0.000165972	-0.000190795	-0.000225343	-0.000462024	-0.000367064	-0.000244817	-0.000192685	-0.000275955	-0.00022703	-0.000118877	-0.000134792	-0.00028951	-0.000384247	-0.000415121	-0.000482761	-0.000276348	-0.000328201	-0.000447253	-0.000327911	-0.000250729	-0.000107253	-0.000157396	-0.000114792	1.17916e-05	-0.000176439	-0.000287545	-0.000280316	-0.000304056	-0.000240204	-0.000114801	-2.25742e-05	-0.00017209	-0.000264935	-0.000349322	-0.000373222	-0.000115402
-0.000358225	-8.48173e-05	0.000109643	2.31434e-05	1.9587e-05	-0.000103427	-8.50118e-05	-0.000219336	-0.000145383	0.000103051	-4.113e-05	-0.000257367	-0.000401231	-0.000325078	-0.000356447	-0.000270479	-0.000200304	-0.000167516	-8.85542e-05	-0.000262529	-0.000125953	0.000230615	0.000227606	-0.000419157	-0.000242972	-0.000272208	-0.00039328	-0.000389743	-0.000312499	-0.000141985	-0.00026706	-0.000365479	-0.000299309	-9.52245e-05	-0.0002376	-0.000223847	-0.000240666	-0.000296078	-0.000407014	-0.000355496	-0.000374508	-0.000258711	-0.000241086	-0.000250574	-0.00014545	-0.0002892	-0.000366391	-0.000224219	-0.000114877	-0.000148229
-0.000131341	-0.000219555	-0.000136379	-8.3873e-05	-0.000115121	-7.4549e-05	-0.000136786	-0.000128167	-0.000112899	3.15126e-06	-0.000144835	-0.00022405	-0.000321533	-0.000124134	-9.5242e-05	4.36624e-05	9.81296e-06	-0.000207873	-0.000354888	4.84886e-05	-3.1227e-05	-6.37933e-05	8.33147e-05	-0.000129441	-0.000232788	-0.000211771	9.54988e-05	-0.000169862	-7.37219e-05	-0.000267967	-0.000338455	1.4054e-05	3.05976e-05	0.000103014	-0.000129185	0.000185363	0.000181065	9.56542e-05	-0.000120868	-6.07633e-05	-0.00031121	-0.000219544	-0.00029889	-0.000329635	-6.99913e-05	-0.000122417	-0.000183823	-0.000121153	-7.39888e-05	-0.000195819
8.35901e-05	0.000504636	0.000297652	-2.2434e-06	0.000143663	9.64894e-05	0.000120155	0.000100332	0.000261567	0.000264044	0.000102593	0.000218196	0.000430461	0.00015898	0.000270487	-9.17938e-05	-0.00013033	-0.00016035	5.54669e-05	0.000224296	-9.15735e-06	-0.000184146	0.000123499	3.03436e-05	-8.41484e-05	0.00015877	0.000109074	3.54008e-05	-7.84088e-06	9.26848e-05	-2.58973e-05	-5.3823e-06	9.82965e-05	6.73115e-05	0.000243162	0.000225389	7.05023e-05	-1.07622e-05	3.91223e-05	0.000143477	-3.98217e-05	0.000132205	6.48595e-05	5.1646e-05	-0.000158475	-0.000139756	1.45483e-05	9.07119e-05	0.00014646	-0.00018783
0.000397187	5.57505e-05	-8.57749e-05	-3.99482e-05	0.000379523	0.000174479	0.000121322	-4.91413e-05	-0.000306542	5.24368e-05	2.29159e-05	-0.000134846	-3.71111e-05	0.00014508	1.14809e-05	-3.56546e-05	-3.75658e-06	-4.49804e-05	-0.000244335	-0.000264424	-8.4804e-05	0.000135462	0.000261974	0.00020302	0.0001265	0.000108838	0.000151894	0.00020007	-1.53255e-05	4.33224e-05	-0.000139018	-0.000115038	4.41948e-05	8.71063e-05	-3.57753e-05	-0.000119798	-0.000145151	0.00012494	-0.000156899	6.14655e-05	-9.68485e-05	0.000106334	0.000141016	0.000173599	0.000184782	6.03364e-05	1.70344e-05	6.88006e-06	-1.44057e-05	0.000104367
-0.000401039	-0.000310446	-0.000193823	5.20711e-05	-0.000119638	-0.000184402	-0.000114938	-0.000115554	4.96744e-05	0.000184915	-7.66453e-05	-0.000210851	-0.000354041	-0.000359979	-5.075e-05	-0.000215671	-0.000364311	-0.000309957	-0.000339433	-0.000351558	-0.000340672	-0.000319309	-0.000431058	9.33118e-05	-0.000159428	-0.000469142	-0.000263703	-0.000237689	-0.000383399	-0.0001669	-6.61299e-05	-0.000305189	-0.000281328	-0.000227964	-0.000263728	-0.000314876	-0.00012083	-0.000183846	-9.1186e-05	-8.41291e-05	-2.90996e-05	-2.92426e-05	-0.000245346	-0.000112022	3.2667e-05	-0.000160741	1.12469e-05	6.95198e-05	-0.000175932	-0.000245478
0.000490859	0.000360948	0.000480519	0.000669733	0.000428915	-0.000103234	0.000203313	0.000272324	-0.000123625	0.000133814	0.000118975	-0.000241032	-0.000108126	-6.56458e-05	9.48588e-05	0.000201824	8.63259e-05	7.52809e-05	0.000290669	0.000330197	0.000126889	0.000178357	0.000222573	0.000155902	0.000207487	0.000217384	0.000263597	0.000162649	0.000309233	0.00018329	0.000198647	0.000331644	0.000472089	0.000411977	0.00029847	0.000136373	0.000134202	0.0003754	0.000121173	0.000367744	0.000222822	0.000332511	0.000338939	0.000260273	0.000223706	0.000176076	0.000344353	0.000388524	0.000238774	0.000354777
0.00011599	0.000438042	0.000464975	0.000185627	0.000203073	0.000271782	0.000366582	0.000217747	-6.42296e-05	0.000106891	8.15805e-05	1.26185e-05	3.29851e-05	0.000127671	0.000261565	5.60613e-05	-0.000152009	0.000119707	0.000287096	7.43954e-05	9.56237e-05	0.000143075	3.29271e-05	0.000241416	0.000148147	0.000305825	0.000282467	0.000552933	0.000325588	0.00019826	3.7972e-05	0.000254424	7.20027e-05	0.000388265	0.000432311	0.0001944	-1.31942e-05	3.81687e-05	0.000355128	0.000341163	0.000394823	0.000314217	0.000103789	-0.00015556	-0.000228346	-2.53953e-05	0.000175977	0.000289588	0.000294205	0.000375308
3.26749e-05	3.18823e-05	-6.12699e-05	-7.64548e-05	-0.000176374	-0.000102857	2.06481e-05	5.65371e-05	-1.14488e-05	-0.000166201	-0.000334452	-0.00047157	-0.000125376	0.000159525	5.29003e-05	-0.000213552	-6.48201e-05	8.05138e-05	-9.48328e-06	-3.07244e-05	8.76177e-05	-0.000112526	-0.000119687	-0.00012484	0.000232224	-6.90754e-05	-4.63388e-05	0.000249015	0.000111925	-7.80426e-05	3.00414e-05	-2.9867e-05	-0.000177055	-6.49337e-06	5.63937e-05	4.54251e-05	7.82906e-06	-0.000104071	-7.62371e-05	0.000209972	0.000123529	-0.000132588	-6.0097e-05	-0.000176996	-1.49434e-05	9.583e-05	-9.18394e-05	-0.00021976	-0.000166031	-7.61804e-05
9.29852e-05	0.000461723	0.000328614	0.000210163	0.000170498	0.000390399	0.000406267	0.000233517	0.000214128	0.000472491	0.000157973	7.48674e-05	0.000108774	-3.47703e-06	-3.57475e-05	0.000153201	0.000221248	0.000439852	0.00064784	0.000464578	0.000431078	0.000573245	0.000465158	0.000142552	0.000221424	0.00033374	0.000447222	0.000143363	0.000290326	0.000392658	0.00025164	0.000250132	0.000204617	0.000154193	0.00025543	0.00032975	0.000313551	0.000239229	0.000425611	0.000257878	0.000190438	0.00031798	0.000337421	0.00034788	0.000304515	0.000456138	0.000594837	0.00067315	0.000500197	0.00022325
0.000632733	0.000590486	0.000188786	0.000202359	0.000160642	0.000248121	0.000391414	0.000478439	0.000358755	0.000197917	0.000246964	0.000496496	0.000679628	0.000448808	0.000439985	0.000443574	0.000266192	0.000251382	0.000217196	0.000313829	0.000100684	-0.000101908	0.000128253	0.000551963	0.00041043	0.000267661	0.000354423	0.000663499	0.000283823	0.000141296	0.000374041	0.000436795	0.00032176	0.000396218	0.000675746	0.000619953	0.000273899	0.000546955	0.000648368	0.000576961	0.000635067	0.000338641	0.000286166	0.00025678	0.000365194	0.000418859	0.000405871	0.000451922	0.000341583	0.000249203
0.00014966	0.000272449	0.000340106	0.000290832	0.000121087	0.000371599	0.000388666	0.000146001	0.000154963	0.000207578	0.000454007	0.000373544	0.000297116	9.56419e-06	0.000173026	0.000158851	0.00029925	0.00050355	0.000378882	-0.00023897	6.65198e-05	0.000147779	8.86939e-05	0.000117458	0.000106915	0.000276836	3.24368e-05	3.95963e-05	0.0002273	0.000653017	0.000658158	7.51201e-05	-5.84346e-06	0.000129985	0.000373383	0.000120151	-0.000127465	4.9202e-05	0.000360134	0.000496298	0.000573249	0.00049583	0.000378458	0.000303278	0.000104759	0.000350621	0.000205454	8.40389e-05	0.000168291	0.000326851
0.000176547	-3.58881e-05	0.000350112	0.000522109	0.000358235	0.000294139	0.000317351	0.000370831	0.000352662	0.000462078	0.000369031	0.000360144	0.000361262	0.000380569	0.000350833	0.000532385	0.000592897	0.000455749	0.000344382	0.000197233	0.000412263	0.00057064	0.0004209	0.000494866	0.000564351	0.000440391	0.000445111	0.000542326	0.000468446	0.000382694	0.000438894	0.000456493	0.000255408	0.000325589	0.000378032	0.000581316	0.000558565	0.000626559	0.000639603	0.000366378	0.000496687	0.000390291	0.000588228	0.000551461	0.000626806	0.000586803	0.000487842	0.000474271	0.00036752	0.000564549
0.000207397	0.000365827	0.000588543	0.00068515	0.000367855	0.000348399	0.000186673	0.000288754	0.000667495	0.000572334	0.000643435	0.000630328	0.000169259	0.000364461	0.00052395	0.000641873	0.000510792	0.000549976	0.000810778	0.000655105	0.000435203	0.00051186	0.000394155	0.000281904	0.000316767	0.000404954	0.000377376	0.000299201	0.00041888	0.000436393	0.000527166	0.000535318	0.000408772	0.000450367	0.000625687	0.000467537	0.00073575	0.000726577	0.000645056	0.000458126	0.000757194	0.000641892	0.000473842	0.000450225	0.000428719	0.000672987	0.000522312	0.000669683	0.000661651	0.000339403
0.00061578	0.000831378	0.000823275	0.000606228	0.00102332	0.00110064	0.000800325	0.000712755	0.000697688	0.000739429	0.000924535	0.000850417	0.000943994	0.000959748	0.000753486	0.00084061	0.00126168	0.00121434	0.00106568	0.000943912	0.000946242	0.000972045	0.000983576	0.000798461	0.000923583	0.0010952	0.000815097	0.000895146	0.0010365	0.000964048	0.000945198	0.0010994	0.00102665	0.000917717	0.000956825	0.000914268	0.000713689	0.000595131	0.000756843	0.000923755	0.00104961	0.000892565	0.000930004	0.000718278	0.000666683	0.000969294	0.000823711	0.000631455	0.000968288	0.000903886
0.00072211	0.00101228	0.000904915	0.000498437	0.000676204	0.00111683	0.00113219	0.0010196	0.00127595	0.00116977	0.00107723	0.00125906	0.00110414	0.00128868	0.00118416	0.00105331	0.00115839	0.00108549	0.000985264	0.00115548	0.00110695	0.00103876	0.000906649	0.00120329	0.00123806	0.000972251	0.000943821	0.00105448	0.00105062	0.00125666	0.00115668	0.0010271	0.000869108	0.00101976	0.00110735	0.00118785	0.0012881	0.000989235	0.00111465	0.000977759	0.00117811	0.000830553	0.000803058	0.00121032	0.00121986	0.00119362	0.00101432	0.000911419	0.000923498	0.00103308
0.000578317	0.00037721	0.000354849	0.000566069	0.000306512	0.000144643	0.000301357	0.000332945	0.000396842	0.000322351	0.000549892	0.000632577	0.000464632	0.000494301	0.0003894	0.000582696	0.000854831	0.000714132	0.000438291	0.000396783	0.000570158	0.000343751	0.000401124	0.000463715	0.000509209	0.000499405	0.000480487	0.000341986	0.000350773	0.000545279	0.000434482	0.000200757	0.000611524	0.000486672	0.000458298	0.000590816	0.000777842	0.000631064	0.000503331	0.00054998	0.00032817	0.00040107	0.000662845	0.00074972	0.000906887	0.000737542	0.000527665	0.000566189	0.000695747	0.000374363
0.000271063	0.000352953	0.000432885	0.000383111	0.000566739	0.000606545	0.000500945	0.000506868	0.000685559	0.000612007	0.000769139	0.000730668	0.000557505	0.000402749	0.000430292	0.000687218	0.000438996	0.00047248	0.000690985	0.000682642	0.000394536	0.00060318	0.000771268	0.000660842	0.000350484	0.000858145	0.000822369	0.000265582	0.000585204	0.000902131	0.000811499	0.000600756	0.000816649	0.000735307	0.000686249	0.000685401	0.000712645	0.000782005	0.000846053	0.00076214	0.000696913	0.000824659	0.000626287	0.000636419	0.0006847	0.000742386	0.000707657	0.000802897	0.000687209	0.000751266
0.00062947	0.000341194	0.000458097	0.000454888	0.000343966	0.00017543	0.000403435	0.000448317	0.000697083	0.000452507	0.000812713	0.000959914	0.000848324	0.000876508	0.000857166	0.000783092	0.000781577	0.000612297	0.00023434	0.000434903	0.000552681	0.000433807	0.000598464	0.000919254	0.000649506	0.000392096	0.000435432	0.000973241	0.000855562	0.000544096	0.000652997	0.000888247	0.000790936	0.000838869	0.000844605	0.000776816	0.000798627	0.000735461	0.000490385	0.000901194	0.000986522	0.000745851	0.000469871	0.000570878	0.000562797	0.000518127	0.000444119	0.000307858	0.000664202	0.000899444
3.25853e-05	-8.3223e-05	0.000201149	0.000272058	0.00046748	0.000355766	9.02534e-05	0.000131503	0.000268602	0.000295783	0.000358096	0.000167428	-9.60184e-05	0.000143241	0.000413675	0.000390247	0.000461823	0.00040518	0.000363094	0.000306242	0.000522674	0.000419684	0.0002388	0.000135637	0.000263001	0.00034766	0.000184049	9.79833e-05	0.000516812	0.000629771	0.000388908	0.000280436	0.000503893	0.000365507	0.000110199	-9.90083e-06	0.000361734	0.000275527	0.000275392	0.000394604	0.000316241	0.000505597	0.000531879	0.000584155	0.000446344	0.000421142	0.000507051	0.000436625	0.000335859	0.000565886
0.000624629	0.000509773	0.000539262	0.000468084	0.000490922	0.000425723	0.000406649	0.000714654	0.000613045	0.00057376	0.000364486	0.000550734	0.000517684	0.00057692	0.000566894	0.000691489	0.000543394	0.000348332	0.000425133	0.000933519	0.000934506	0.000768028	0.000533284	0.000605988	0.000616462	0.000601462	0.000799863	0.000778449	0.000701684	0.000258249	0.000357675	0.000855286	0.000864639	0.000475471	0.000556446	0.000598264	0.000864556	0.000653892	0.000484988	0.000553908	0.00053834	0.000531853	0.000554133	0.000731567	0.000770709	0.000501791	0.000751018	0.000919833	0.000724591	0.00057486
0.000301319	0.000419508	9.28138e-05	-9.94438e-05	3.20769e-05	0.000195621	0.000228266	9.99811e-05	-5.55897e-05	-0.00012846	3.9753e-05	-6.60252e-05	-0.000118524	8.56404e-05	0.000215994	0.000196225	4.35041e-05	0.000193071	0.000381758	0.000387301	0.000194602	-6.94825e-05	0.000142932	0.000250024	3.80093e-05	3.48807e-05	1.35646e-05	-0.000230624	8.4628e-05	0.000250442	0.00043102	0.000468992	0.000502873	0.000500077	0.000258734	9.24792e-05	0.000225596	0.000202905	5.05255e-05	0.000264468	0.000344115	0.000332423	0.000132443	0.000350851	0.000381331	0.000232917	0.000305159	0.000388644	0.000427312	0.000542942
7.10793e-05	3.17377e-05	-0.000131806	-0.000395904	-0.000295679	5.93217e-06	0.000332744	0.000330135	0.000170603	1.71472e-05	-0.000179711	-0.000129842	0.00020212	-0.000135067	-0.000104783	-0.000172304	-5.34213e-05	-5.46563e-05	-0.00020902	-1.01373e-05	0.000114671	-0.000164602	1.95133e-05	0.000179472	0.000163082	7.05339e-05	4.81892e-05	8.91421e-05	0.000172106	0.000293594	0.000172153	7.68135e-05	0.00026913	0.000232991	-5.98866e-05	0.000229742	0.000186512	0.000113333	0.000154917	0.00011429	-0.000141428	0.000108255	0.000342286	0.000312127	0.000256164	-0.00014668	0.00014425	0.000135003	8.13789e-05	0.000161476
0.000188816	-0.000336894	-0.000236822	-7.79627e-05	-0.000438954	-0.00063292	-0.000344552	-0.00010449	-0.000385474	-0.00043678	-0.000415688	-0.000484765	-0.000437143	-0.00031497	-0.000289895	-0.000230488	-0.000572626	-0.000582105	-0.000302708	-0.000408026	-0.000404992	-0.000257918	-0.00025523	-0.000235208	-0.00026567	-0.000464972	-0.000198162	-0.000293544	-0.000322356	-0.000375448	-0.000521217	-0.000364485	-0.000483212	-0.00027128	-0.000141024	-0.000190217	-0.000102967	0.000145452	-6.95943e-06	-0.000195005	-0.00049392	-0.000327989	-0.000219198	-1.9047e-05	-0.000117921	-0.000183555	5.64076e-06	0.000121542	-0.000112887	0.000154335
-0.000763579	-0.00105995	-0.000889149	-0.000674425	-0.000539736	-0.000624249	-0.000943747	-0.000820993	-0.000772221	-0.000837276	-0.000927095	-0.000854763	-0.000601347	-0.000896918	-0.000844266	-0.000621101	-0.000583179	-0.000592642	-0.000566438	-0.000848771	-0.000800173	-0.000717019	-0.000523726	-0.000677101	-0.000955549	-0.000710148	-0.000670892	-0.00055107	-0.000526023	-0.00084157	-0.000646368	-0.000748849	-0.000523563	-0.000560757	-0.000686589	-0.000778182	-0.00104911	-0.000941115	-0.000764933	-0.000564581	-0.000824925	-0.000485267	-0.000461441	-0.000851468	-0.000750802	-0.000554165	-0.000589613	-0.000575299	-0.000500601	-0.000633345
-0.000758642	-0.000630521	-0.000580849	-0.000533183	-0.000211915	-0.000134212	-0.000167589	-0.000194768	-0.000199063	-0.000191648	-0.0005112	-0.000553835	-0.000332374	-0.000256175	-0.000371972	-0.000542543	-0.000682822	-0.000715981	-0.000591079	-0.00035613	-0.000469262	-0.00025307	-0.000179531	-0.000396716	-0.000450739	-0.000481812	-0.000270031	-0.000368061	-0.000425277	-0.000640237	-0.000236582	-0.000125326	-0.000422519	-0.000407259	-0.000484799	-0.000507514	-0.000578585	-0.000114699	-0.000249281	-0.000377103	-0.000301869	-0.000277776	-0.00047424	-0.00045193	-0.000357406	-0.000177585	-0.000209791	-0.000258865	-0.000400604	-0.000267262
-0.000211268	-0.000213758	-0.000373016	-0.000311013	-0.000437922	-0.000488701	-0.000448634	-0.000408535	-0.000599048	-0.000301091	-0.000338959	-0.000370805	-0.000189569	-0.000175791	-0.000277912	-0.000504402	-0.000218625	-0.000322877	-0.000424349	-0.000451908	-0.000282761	-0.000290588	-0.000605511	-0.000492496	-0.000294	-0.000431175	-0.000275846	-0.00012532	-0.000430152	-0.000493519	-0.000483153	-0.000242757	-0.000409483	-0.000358938	-0.000419203	-0.000530604	-0.000464054	-0.000617949	-0.000571194	-0.000504517	-0.000423466	-0.000387259	-0.000338823	-0.000242726	-0.000511347	-0.000652921	-0.000479889	-0.000440253	-0.000184737	-0.000170414
-0.000785898	-0.00049112	-0.000407503	-0.000308177	-0.000144597	-0.000143024	-0.000297913	-0.000351399	-0.000627794	-0.00041609	-0.000615428	-0.000723348	-0.000587917	-0.000567871	-0.000652394	-0.000720389	-0.000907179	-0.000852732	-0.000510887	-0.000614985	-0.000645697	-0.000369274	-0.000775832	-0.000881368	-0.000422405	-0.00018868	-0.000298315	-0.000530872	-0.000540095	-0.000381928	-0.000399924	-0.000716123	-0.000455391	-0.000557375	-0.000642715	-0.000552522	-0.000703655	-0.000938552	-0.000560695	-0.000644345	-0.00073882	-0.000500141	-0.000254678	-0.000436597	-0.000381951	-0.000388406	-0.000421596	-0.000256971	-0.000517822	-0.000660072
0.000141499	7.70526e-05	8.79204e-05	0.000133239	2.05727e-05	0.000162016	0.000230002	0.00019509	5.34122e-05	9.26593e-05	0.000163498	1.67959e-05	0.000165678	0.000185472	-0.000204168	-0.00022263	-9.06572e-05	-5.85711e-05	-3.08261e-05	5.26821e-05	1.73886e-05	0.000152092	9.63423e-05	0.000173705	8.85955e-05	0.000203595	0.000388357	0.000175896	-4.41858e-05	-0.0001024	4.486e-06	8.65333e-05	-6.38973e-06	-6.65557e-05	-2.12744e-06	0.000146524	2.89722e-05	3.77957e-05	3.69546e-05	-0.000135224	-9.85933e-05	-2.14788e-05	-8.65851e-05	-0.000110131	-2.29345e-05	-6.31527e-05	-5.8324e-05	1.45165e-05	5.49373e-05	-0.000192461
-0.000429261	-0.00041014	-0.000499713	-0.000285256	-0.000113057	-0.000302253	-0.000229057	-0.000462052	-0.000302234	-0.000372399	-0.000251886	-0.000317621	-0.00033703	-0.000220113	-0.000371827	-0.000664047	-0.000447233	-8.35414e-05	-6.70509e-05	-0.000312207	-0.000415227	-0.00046282	-0.000262631	-0.000184763	-0.000241028	-0.000374848	-0.000518014	-0.000369477	-0.000537765	-0.000305128	-0.000259571	-0.000452257	-0.000523784	-0.000108585	-0.000224097	-0.000297752	-0.000397019	-0.000311007	-0.000299152	-0.000488502	-0.000462203	-0.000512028	-0.000456142	-0.000503305	-0.000533346	-0.000276513	-0.000276482	-0.000483476	-0.00018841	-0.000141431
-0.000361318	-0.000383664	-0.000415484	-0.000164115	-0.000202842	-0.000277396	-0.000250121	-0.000327616	-0.00017906	4.03095e-05	-0.000260776	-0.000140688	-7.54981e-05	-0.00027896	-0.000295092	-0.000380377	-0.000358339	-0.000387111	-0.000617348	-0.000461465	-0.000262234	-2.68796e-05	-0.000119812	-0.00033675	-0.000212585	-0.000154437	-0.000125139	0.000100925	-0.000214784	-0.000421999	-0.000605032	-0.000753169	-0.000751735	-0.000631664	-0.00067802	-0.000576773	-0.000630396	-0.000238166	-0.000102438	-0.000407475	-0.00071639	-0.000515656	-0.000303325	-0.000663902	-0.000726383	-0.000553711	-0.00048432	-0.000488147	-0.000475689	-0.000583512
-0.000231858	-0.000150138	-0.000210398	0.000162341	8.79038e-05	-0.000261679	-0.000339744	-0.000415619	-0.000450998	-0.00017	-1.33505e-05	-5.42835e-05	-2.72519e-05	8.13223e-05	1.03033e-05	-0.00015593	-0.000127069	-0.000114488	-0.000132914	-0.000223348	-0.00022907	-0.000101942	-0.000103807	-0.000152153	-0.000216935	-0.000197543	-2.99467e-05	-7.47855e-05	-0.000178012	-0.000403146	-0.000281079	-0.000200718	-0.000377653	-0.000365749	-9.80181e-05	-0.000112165	-0.000470058	-0.000505966	-0.00031051	-6.66627e-05	6.50391e-05	-0.000227113	-0.00036071	-0.000441971	-0.000410292	-0.000124236	-0.000354028	-0.000261411	-0.000275844	-0.000127381
-0.000536827	-2.11584e-05	-0.00014481	-0.000361087	-0.000210599	0.00011839	0.000122415	-0.000224649	6.80101e-05	0.000223712	2.78649e-06	4.49056e-05	-3.24149e-05	-0.000130711	-0.000238643	-0.000253299	-0.00011082	-0.000114169	-0.000328265	-1.59412e-05	-2.66408e-05	-0.000187175	-0.000213822	-0.000305563	-0.000125744	-2.79689e-05	-0.000129469	-0.000140418	-0.000230046	-6.07892e-05	0.000187362	-0.000221903	9.22586e-05	1.22522e-05	-0.000378453	-0.00023682	-0.000111643	-0.000424104	-0.000492334	-0.000275921	-3.74476e-05	-1.20703e-06	-3.35472e-05	-0.000344599	-0.00023129	-0.000210046	-0.000509439	-0.000551779	-0.000215495	-0.000341425
9.71067e-05	0.000175878	0.000104454	2.43266e-05	-0.000139846	-0.000130142	0.000119006	-4.71757e-05	-0.000127989	-0.000145576	0.000286531	0.000214493	-0.000106286	2.84992e-05	6.50658e-07	-3.12797e-06	-0.000238902	-0.00027387	-0.000348949	-0.000195218	-0.000119511	6.63207e-05	-5.81122e-05	-0.000111047	0.000232441	6.73862e-05	-7.09395e-06	-0.000202249	-0.000295219	3.58312e-05	-0.000138346	-5.53476e-05	-0.000224011	-0.000266146	-0.000166552	-6.93004e-05	0.000157433	0.000207674	0.000147479	-0.000178777	0.000120743	1.6164e-05	2.46723e-05	1.69198e-05	-0.000136411	-0.000295208	-1.08795e-05	8.92185e-07	-7.40657e-05	4.10323e-05
0.000583975	0.000426863	0.000167017	9.47303e-05	-7.39881e-05	-2.06419e-05	-0.000155538	-0.000107027	0.000152498	4.46517e-06	0.000217176	0.000258984	0.000142737	-7.73646e-06	0.000141555	0.000276597	0.000382909	0.000413416	0.000460579	0.000342965	0.0002258	-5.68029e-06	8.51841e-06	0.000106717	0.000181235	0.000288954	-4.63348e-06	8.26485e-05	0.000312428	0.000536721	0.000226902	0.000117746	0.000121444	1.82093e-05	5.37036e-05	0.000177266	4.98747e-05	-0.000309068	-3.68259e-06	0.000132314	0.000172472	9.20319e-05	0.000230397	0.00043083	0.000101335	-0.000210851	-0.000129181	-0.000164397	-7.07353e-05	0.000145178
-9.80748e-05	6.83558e-05	0.000294754	0.000197727	0.000216695	0.000226871	0.000280785	0.000262255	0.000268376	9.61152e-05	8.06346e-05	6.62498e-05	-0.000224031	-0.000156001	1.38686e-05	0.000166387	2.20935e-05	0.000149976	0.000280098	0.000192874	0.000219698	-4.69787e-05	0.000207629	0.000393823	0.000244498	-3.99324e-05	-0.000155787	-0.000103199	0.000181577	5.29074e-05	2.82178e-05	-3.6234e-07	0.000131828	3.96896e-06	0.000138244	0.00031272	0.000339504	0.000365559	0.000109499	-7.14821e-06	0.000113858	0.000174728	0.000291814	-6.04219e-05	-8.41258e-05	0.000286582	0.000354328	0.000120959	-6.66651e-05	-8.59643e-05
0.000621692	0.000334814	0.000274672	9.06296e-05	-3.92233e-05	5.2428e-05	7.10949e-05	0.000110448	0.000188621	-1.02181e-05	0.000125657	2.09823e-05	9.99172e-05	0.000178894	0.000188199	0.000216746	0.000460152	0.000672936	0.000409265	0.000429722	0.000312582	-6.55279e-05	0.000482883	0.000453264	-5.43531e-05	-0.00010218	5.2275e-05	-1.64896e-06	0.00018063	0.000176686	6.17326e-05	0.000182586	4.36992e-05	7.53331e-05	4.19249e-05	-3.3126e-05	0.000219733	0.00065677	0.000409459	0.000163097	0.000198253	1.4458e-07	-3.18736e-05	4.34188e-05	2.65062e-05	4.39826e-05	0.000122903	0.000166102	0.000291184	0.000156711
-0.000240202	-1.45771e-05	-0.000302356	-0.000487985	-0.000524104	-0.000665609	-0.000592798	-0.000479231	-0.000255649	-0.00032637	-0.000598974	-0.000136119	-1.88584e-05	-0.00033025	-0.000135955	6.2604e-05	-0.000234673	-0.000246663	-0.000181003	-0.000279045	-0.000388129	-0.000304209	-0.00034295	-0.000367639	-0.000269663	-0.00043936	-0.000467526	-0.000332872	-0.000436425	-0.000383881	-0.000282882	-0.000206102	-0.000387809	-0.000272191	-0.000204562	-0.000144546	-0.000195582	-0.000298975	-0.000376955	-0.000169698	-0.000151352	-0.000321975	-0.000292545	-0.000296531	-0.000316712	-0.000191465	-0.000222916	-0.000427375	-0.000259878	-0.000197536
-0.000104334	5.0322e-05	0.000211188	6.43294e-05	-0.000282919	-0.000270135	-0.000224467	1.11262e-05	-8.64726e-05	-0.000236889	-0.000284684	-0.000123617	-2.34016e-05	-8.54769e-05	0.00013287	0.000306502	-6.02908e-05	-0.000322691	-0.000238801	-0.000269507	-0.000350124	-8.13508e-05	-0.000107841	-0.000229644	-6.78401e-05	-5.16821e-05	-1.65363e-06	-0.000111221	8.53684e-06	7.47262e-05	-0.000121303	5.0777e-05	0.000143322	-0.000220436	-0.000366552	-0.000269318	-0.000217528	-5.68016e-05	-5.83105e-05	2.40979e-05	8.00148e-05	7.8578e-05	-1.84509e-05	-0.000101027	-9.40811e-05	-0.000146531	-0.000196073	-2.57076e-05	-0.000317709	-0.000353443
-8.45927e-05	-8.32396e-05	5.38234e-05	-4.23205e-05	-0.000221948	-0.000206952	-0.000251181	6.79418e-05	-1.82267e-06	-0.00036842	0.000105195	-0.000115089	-0.000218899	-6.74117e-05	-0.000126707	6.8182e-05	0.000124472	5.04035e-05	6.21457e-05	-4.80794e-05	-2.75373e-05	1.77159e-05	-5.74328e-05	-0.000173959	-0.00024507	-0.000185325	-8.70147e-05	-0.000164496	0.000100047	0.000193111	0.000152611	0.000380971	0.000453123	-6.97577e-05	0.000354093	0.000352949	0.000176492	-0.00034931	-0.000465394	-7.24928e-05	0.000314758	1.45541e-05	-0.000165822	0.000115571	0.000137263	0.000291847	0.00031412	5.31956e-05	8.81938e-06	-1.32246e-05
0.00011341	-7.38875e-05	6.58242e-05	-0.000164034	-5.5717e-05	0.000178515	4.71932e-05	9.56944e-05	8.48914e-05	-7.55136e-05	-6.42717e-05	6.59734e-05	-0.000174021	-8.99736e-05	-7.47815e-05	0.000101542	3.0305e-05	-6.70479e-06	5.29956e-05	7.79459e-05	7.5455e-05	0.000120425	5.05884e-05	-4.64076e-05	9.4988e-05	0.000168347	7.50083e-06	-9.00352e-05	-0.000123514	0.000131177	0.00014724	0.000142615	0.000175939	0.000216996	8.05812e-05	-0.000203093	0.000104086	0.000141836	5.7576e-05	-0.000122169	-0.000231321	-0.000108894	7.50079e-05	0.000169986	6.45698e-05	0.000167841	0.000223596	-0.000185034	-4.51876e-05	-0.000180698
0.000156432	-8.22143e-05	2.41023e-05	0.000119792	9.37513e-05	-4.57374e-05	-0.000181718	-6.87779e-05	-0.000233489	-0.000304741	-8.13098e-05	0.000161764	0.000157872	0.000143547	0.000261393	0.000109583	9.36028e-05	8.2801e-05	4.31843e-05	-0.000153123	-7.80582e-05	9.10401e-05	0.00020446	4.10246e-05	-0.000139185	4.37454e-05	0.00013091	-9.23438e-05	1.89576e-05	-1.77563e-06	-0.000246435	-2.03833e-05	-0.000184545	-0.000114959	0.000251732	0.000137598	-0.000223478	1.4415e-05	0.00018015	0.000127372	-9.76258e-05	-0.000214509	-9.44927e-05	0.000156795	0.000122263	-6.09027e-05	0.000145223	0.000443118	1.7701e-05	-0.000129546
7.95873e-05	3.41618e-07	-0.000178464	0.000145614	0.000216798	9.25436e-05	-8.13179e-05	0.000168776	4.96405e-05	0.000189605	-0.000167072	-0.00024966	-5.07049e-05	4.15141e-05	4.55037e-05	-0.000229459	8.30726e-05	0.000192424	0.000166951	0.00028115	0.000276285	-0.000154139	-0.000174345	-0.000118687	-0.000131781	-4.33463e-06	-4.85283e-05	-3.84651e-05	-2.84173e-05	-0.000140685	-5.98726e-05	9.22881e-05	0.000163671	0.000224096	0.000230304	0.000147189	0.000111667	0.000146023	1.62255e-05	0.000106432	-0.000212887	-7.6385e-05	-0.000147066	-0.00017904	-1.63423e-05	0.000101	-0.000274486	-0.000133229	-6.32991e-05	-0.000211522
6.4556e-05	9.15892e-05	0.000379965	0.000317178	0.000354902	0.000298997	0.000419246	0.000435054	-5.58971e-05	0.000182468	0.000348385	0.000274562	0.000101663	0.000121729	0.000313592	0.0003096	-2.86541e-05	-4.41589e-05	1.68196e-05	-9.82628e-05	-2.97518e-05	0.000222958	7.33262e-05	0.000109206	0.000212427	4.46212e-05	0.000208477	0.000169403	-4.60459e-05	2.77455e-05	9.14277e-05	0.000161968	0.000407825	0.00042242	0.000313618	6.29692e-05	0.000326131	0.000397656	8.3088e-05	0.000154234	0.000268305	0.000203463	-8.95623e-05	-0.000436425	-4.75132e-05	0.000380315	0.000435086	0.000386942	0.000341993	0.000292316
0.000113559	-0.000260845	-0.00040707	-0.000349853	-0.000252234	-6.87117e-05	-0.000224683	-0.000482199	-0.000368383	-0.000456607	-0.000416318	-0.00016086	-1.1138e-05	1.03719e-05	-0.000123613	-0.000127979	-9.19852e-05	-0.000275751	-0.000493871	-0.000208684	-0.000128758	-0.000153844	-0.000212396	-0.000417884	-0.000298989	-0.000139106	-7.88746e-05	-0.000109219	-0.000318843	-0.000212031	-0.000243024	-0.000234994	-0.00033839	-0.000177914	-0.000309795	-0.000245592	-0.000501994	-0.000454812	-0.000260136	-8.39544e-05	-0.000282024	-0.000245721	-0.00039189	-0.000175078	9.88769e-05	-0.000132682	-0.000411882	-0.000187484	-0.000177514	-0.000183662
-0.000391098	-0.000240585	-0.000235046	-0.000111338	-0.000266154	-0.000202351	-0.000116909	-0.000191701	2.8019e-05	0.00013249	-0.000121356	0.00018225	4.54736e-05	-0.000188516	-0.000103379	-5.3517e-05	-0.000148984	-0.000352754	-0.000165025	-0.000167457	-0.000349194	-0.000160477	-0.000399537	-0.000300131	0.000194676	5.19637e-05	-0.00014544	-0.000304913	-0.000352417	-0.000235384	8.75223e-07	4.59977e-05	-0.00010491	-5.1562e-05	1.33754e-05	-6.31508e-05	-0.000212444	-0.000299918	-0.000459016	-0.000276073	-0.000227509	-4.61136e-05	7.77129e-05	4.02924e-05	0.000100171	-8.2955e-06	-0.000111277	-0.000253078	-0.000327689	-0.000163798
-0.000220435	-0.00034449	-1.9975e-05	0.000131141	0.000238944	0.000435628	0.000341616	6.61504e-05	-0.000202867	6.34638e-06	0.00022491	-0.000120896	-0.00040576	6.40627e-05	-6.1565e-05	-0.000274465	7.37951e-05	2.89777e-05	-8.6586e-05	8.1814e-05	3.275e-05	-0.000235944	-3.23033e-05	-0.000156876	-0.000294898	-0.000218886	-0.000129338	-6.63096e-05	0.00011166	8.76275e-05	-0.000128304	-0.000291905	1.56708e-06	-0.000213577	-0.000289935	-0.000249675	-0.000132541	-0.000126057	-0.000135363	-0.000190795	-0.000102571	-0.000159163	-8.88648e-05	3.25738e-05	-0.000101708	-0.000204599	-0.000110133	9.09236e-05	-9.3177e-05	-2.13327e-05
-5.07325e-05	-0.000220999	-0.000395236	-0.000271021	0.000104438	0.000181361	-8.08423e-05	-0.000203198	-0.000262894	0.000107755	0.000202908	-0.000112628	-0.000179543	-0.00017591	-0.000353996	-0.000446975	-0.000210791	-8.04348e-05	-8.85561e-05	5.32685e-05	3.34771e-05	-0.000155871	-5.62889e-05	-7.80163e-05	-8.42521e-05	-9.01638e-05	-5.06406e-05	3.63039e-05	-2.24782e-05	-0.000357287	-0.000173051	-0.000485265	-0.000398055	-5.99994e-07	6.98069e-05	7.50519e-05	6.10319e-05	-5.27382e-05	-5.64468e-05	-0.00021849	-0.000365628	-0.000375192	-8.66834e-05	0.000190682	5.34758e-05	-6.45822e-05	-0.000125664	-0.000164659	-0.000119784	5.14499e-05
0.000262717	0.000108398	5.70118e-05	9.96989e-05	0.000333849	0.000291602	0.000271732	0.000102943	8.16761e-05	0.000150542	-0.000221542	0.000118054	0.000243901	0.000118427	-2.94829e-05	-0.000113166	-0.000130963	5.90875e-05	6.52838e-05	7.0452e-06	-1.84573e-05	-0.000206478	-0.000347434	-1.32622e-05	0.000185707	0.00016899	4.90007e-05	-1.93834e-06	-0.000173237	-0.000149712	-8.82787e-05	-0.000196021	-0.000318259	0.000301929	9.12832e-06	-0.000113297	0.000110675	0.000279292	0.000403903	0.000233572	-7.64997e-05	-9.25393e-05	4.63117e-05	8.96935e-05	7.06346e-05	-0.000233735	-0.00037909	-0.00014335	-0.00015282	-0.000164833
-0.000387958	-0.000220292	-0.000203429	-8.23898e-05	-0.000213178	-0.000426451	-0.000443607	-0.000377001	-0.000205588	-8.18724e-05	-0.000242981	-0.000412188	-0.00035034	-0.000450067	-0.000346377	-0.000395792	-0.000425111	-0.00024427	-0.000363322	-0.000367031	-0.000386866	-0.000500005	-0.000570863	-0.000427815	-0.000413543	-0.000459373	-0.000474678	-0.000318398	-0.000271994	-0.000449872	-0.000507999	-0.000417176	-0.000287999	-0.000414436	-0.000467295	-0.000289328	-0.000251604	-0.000364569	-0.000522467	-0.000336781	-0.00023095	-0.000261235	-0.00049866	-0.000501056	-0.000422857	-0.000558169	-0.000471674	-8.51564e-05	-0.000266785	-0.000120436
-7.4912e-05	-0.000180276	-0.00031499	7.71344e-05	5.71615e-05	-8.18497e-05	-9.74029e-05	-2.39629e-05	4.55252e-05	-7.75863e-05	-0.000193393	-0.000474508	-0.00040613	-0.000348537	-0.000286984	-0.000315196	-0.000252692	-0.00011551	-0.000158429	4.45264e-05	-5.54199e-05	-0.000266715	-0.000317377	-6.57776e-05	-3.72562e-06	-0.000237299	-0.000389986	7.3255e-05	0.000137262	-8.86352e-06	-0.000138555	-0.000104006	-5.96082e-05	-0.000283672	-0.000403918	-0.000367078	5.34575e-05	-0.000118362	-0.000293004	-0.00029682	-3.45714e-05	8.8613e-05	-0.000264936	-0.000270898	-0.000202327	-2.81314e-05	-4.08337e-05	-0.000609684	-0.000467626	-0.000147727
-0.000345195	-0.000240428	-4.17943e-05	-0.000322016	-0.000334627	-0.000268561	-9.80386e-06	-0.000363948	-0.000195262	-0.000343491	-0.000368064	-0.000125202	-0.000164694	-0.000298104	-0.000236918	-6.39235e-05	-0.000217979	-0.000222944	-7.21834e-05	-0.000244458	-0.000529907	-0.000320819	-0.000116994	-0.000162856	-0.000308659	-0.000262922	-0.000180928	-9.62878e-05	-0.00016958	-0.000130987	-0.000237703	-0.00046783	-0.000270837	-0.000273691	-0.000471352	-0.000480334	-0.000512998	-0.000403106	-0.000297203	-0.000264693	-0.000236428	-0.000481403	-0.000262587	-1.74854e-05	-0.000169128	-0.000342068	-0.00013664	-0.000190258	-0.000291418	-0.000134882
-0.00085299	-0.000740338	-0.000895738	-0.000884339	-0.000895442	-0.000656157	-0.000747512	-0.000776184	-0.000596196	-0.000660263	-0.000824022	-0.000750658	-0.000548723	-0.000537554	-0.00086204	-0.000935164	-0.000717391	-0.000608697	-0.000679442	-0.000420484	-0.000444009	-0.000523838	-0.000392632	-0.000438393	-0.000702282	-0.000727436	-0.000797582	-0.000652641	-0.000505442	-0.000797262	-0.000740585	-0.000723057	-0.00109352	-0.000922151	-0.000699493	-0.000646894	-0.000887763	-0.000665542	-0.000584717	-0.000911063	-0.00106146	-0.000768622	-0.000524585	-0.000381592	-0.000828552	-0.00107445	-0.00101624	-0.000875873	-0.000702174	-0.000849691
-0.000447011	-0.000309982	-0.000228557	-8.40279e-05	-0.000268207	-0.00062967	-0.000534446	-0.000347951	-0.000229799	5.13388e-05	-9.11991e-05	-0.000474942	-0.000495201	-0.00064791	-0.000491692	-0.000510926	-0.000640565	-0.000360009	-0.000155378	-0.00045255	-0.000651237	-0.000370415	-0.000375866	-0.000485027	-0.000495049	-0.000452026	-0.000452686	-0.000221677	-0.000203413	-0.000373335	-0.000247855	-0.000485187	-0.000437673	-0.000574852	-0.000439735	-0.000662522	-0.000303302	-0.000448296	-0.000379635	-0.000402634	-0.000455661	-0.000571348	-0.000416106	-0.000459383	-0.000516437	-0.00055243	-0.000426615	-0.000352513	-0.000374618	-0.000501973
-0.000172726	-0.000192262	-0.000171259	-0.000275313	5.67229e-06	-0.000278895	-0.000355915	-0.000202877	-0.00049074	-0.000686282	-0.000438433	-0.000470502	-0.000409343	-0.000220769	-0.000262851	-0.00034357	-0.000271801	-0.000400509	-0.000462711	-0.000504128	-6.48382e-05	-0.000119033	-4.28738e-05	-0.000249955	-0.000631834	-0.00044976	-0.000320261	-2.42968e-05	-0.000205985	-0.000348923	-0.000572326	-0.000589955	-0.000308691	-0.000349219	-0.000465314	-0.00033093	-0.000252189	-0.000290421	-5.67956e-06	-0.000242848	-0.000253565	-0.000353943	-0.000647146	-0.000519031	-0.000567075	-0.000485169	-0.000396874	-0.000306222	-0.000343351	-0.000498368
-0.000291475	-0.000141305	-0.000241342	-0.000470746	-0.000547369	-0.000605176	-0.000439637	-0.000266059	-0.000124358	-0.000421279	-0.000670728	-0.000445858	-0.0002937	-0.000709091	-0.00035352	-0.000362114	-0.000571145	-0.000384839	-0.000561022	-0.000611364	-0.000194651	-2.971e-05	-0.000360365	-0.000164905	-4.40254e-05	-0.000101281	-0.000300976	-0.000498027	-0.000397307	-0.000378518	-0.000409278	-0.000369233	-0.000470053	5.69858e-05	1.93551e-05	-0.00023307	-0.000359552	-0.00038035	-0.000232427	-0.000293696	-0.000463431	-0.000178527	-0.000213299	-0.000553517	-0.000293674	-0.000344893	-0.000455536	-0.000592351	-0.000470326	-0.00046825
-0.000134195	3.62514e-05	2.01258e-05	-0.000217742	-0.000355643	-0.000296651	-0.000113798	-0.000186261	-3.48878e-05	-0.000296937	-0.000328962	-0.000152572	-6.3429e-05	-0.000291434	-0.000124813	5.42205e-06	-4.02471e-05	-4.97886e-05	-0.000199261	-0.000334463	-0.000261028	-0.000154003	-0.000411302	-0.000214591	-0.000322615	-0.0003694	-0.000373023	-0.000393889	-0.000245134	-0.000152242	-0.000372682	3.49491e-05	-4.18873e-05	-0.000399772	-0.000275919	-0.000258174	-0.000333349	-0.000409194	-0.00043264	-0.00018465	-0.000153786	-4.31022e-05	-0.000248132	-0.000472476	-0.000289356	-0.000400865	-0.000518706	-0.000441699	-0.000160346	-0.000453302
-0.00049218	-0.00032944	-0.000550692	-0.000650416	-0.000750052	-0.000729716	-0.000551763	-0.000604831	-0.000620614	-0.000318582	-0.000181473	-0.000575666	-0.000622001	-0.000560102	-0.000262776	-0.000449094	-0.000307413	-0.000453905	-0.00044843	-0.000311907	-0.000506992	-0.000531923	-0.000188457	-0.000318167	-0.000617943	-0.000706558	-0.000562433	-0.000477727	-0.000521913	-0.000590918	-0.000570859	-0.000537025	-0.000516768	-0.000847939	-0.000713513	-0.000541008	-0.000546691	-0.000786556	-0.000797932	-0.000659239	-0.000530494	-0.000214071	-0.000387738	-0.000567753	-0.000503093	-0.000365573	-0.00040457	-0.000440365	-0.000347269	-0.000363332
-0.000214602	-0.000284519	-0.000447729	-0.000583999	-0.000287761	-0.000175672	-7.33897e-05	-0.000154064	-0.000409574	-0.000625859	-0.000351765	-0.000274293	2.30759e-05	6.71493e-05	-0.000238366	-0.000138653	-8.61087e-05	-0.000426012	-0.000264602	-0.000338815	-0.000301191	-0.000193455	2.43233e-05	-0.000100163	-0.000289629	-0.000412749	-0.000340844	-0.000313395	-0.000231811	-9.10499e-05	-0.000154092	-0.000350811	-0.000440692	-0.000413294	-0.000237407	-0.000198879	-0.000450542	-0.000250941	-0.000183464	-0.000323017	-0.000392695	-0.000409538	-0.000247999	-0.000233713	-0.000241716	-0.000324547	-0.000336898	-0.000502263	-0.000341185	-0.000497208
-0.00042261	-0.000298619	-0.000221414	-0.000795982	-0.000787058	-0.000734336	-0.000492772	-0.000425526	-0.000583425	-0.000657181	-0.000466859	-0.000253885	-0.000435254	-0.000535533	-0.000615322	-0.000174116	-0.000268157	-0.000579886	-0.000421895	-0.000619314	-0.000626029	-0.000476035	-0.000490819	-0.000503515	-0.000524538	-0.000483184	-0.000687181	-0.000947764	-0.0008676	-0.000641878	-0.00046149	-0.000464455	-0.00032807	-0.000253428	-0.000323479	-0.000418213	-0.000732366	-0.000567805	-0.000453235	-0.000443404	-0.000523004	-0.000655924	-0.000470778	-0.000650172	-0.000704642	-0.000694941	-0.000758849	-0.000432419	-0.000377476	-0.00053999
-1.48519e-05	0.00014546	6.53039e-05	5.75219e-05	-4.06284e-05	5.98702e-05	-0.000247113	4.59167e-05	8.53053e-06	0.000110735	0.000317754	0.000109585	9.11911e-05	9.4671e-05	-2.43949e-05	5.14771e-05	-1.51983e-05	-0.000204417	-0.000264468	-0.000136721	0.000158033	3.69032e-05	-3.89765e-05	0.000112101	1.37881e-05	-8.82257e-05	1.67837e-06	9.83162e-05	0.000258629	-0.000147359	-7.47828e-05	0.000119037	-0.000166432	-0.00020468	-5.52902e-05	1.57048e-05	0.000149369	-4.15526e-05	-0.000191844	-0.000102817	0.000114848	0.000157931	-8.87652e-06	-0.000225317	-0.000109901	-5.95688e-05	-4.4278e-05	-9.34734e-05	-1.55694e-05	-0.00016487
0.000169106	3.28847e-05	0.000175129	0.000193033	0.00020316	-0.000270984	-0.000196945	-0.000117168	9.74764e-05	-1.64103e-05	-0.000191985	-1.28522e-05	1.99066e-05	2.76658e-05	2.96302e-05	-9.28107e-05	7.25322e-05	-1.24379e-05	-0.000132402	-0.000341446	-0.00018712	-9.59573e-05	-0.0002406	-0.000209677	-0.000104021	1.71079e-05	4.43783e-05	-5.90511e-05	-3.37032e-05	-3.2031e-05	-6.25577e-05	-0.000100787	0.000363566	4.35651e-05	-0.000203033	-0.000156243	0.000177071	-0.000268453	-0.000174546	0.000182041	0.000178848	-9.45536e-05	-2.15479e-05	9.4527e-06	0.00028597	0.000354787	0.000199411	-4.36248e-05	-0.000342026	-7.39049e-05
-2.43057e-05	2.6564e-05	-0.00012923	-0.000385148	-0.000163932	0.000121022	0.000220793	0.000179599	5.99027e-06	-0.000401563	-0.000172867	0.000225801	0.000242084	0.000298195	0.000126804	0.000144065	0.00027557	2.44537e-06	-8.04042e-05	2.30321e-06	0.000109529	9.37015e-05	1.03196e-06	0.000194149	0.000123336	9.48196e-06	-5.33415e-05	-0.000181728	-9.689e-05	0.000101648	-1.85174e-05	0.000203016	0.000181046	0.000260401	0.000220042	0.000346194	3.18461e-05	0.00033966	0.000161163	-6.78171e-05	-5.84721e-06	8.03349e-05	3.32334e-06	-2.93046e-05	-3.05786e-05	4.16436e-05	-4.67131e-05	-0.000121864	-1.44038e-05	-0.000107585
-0.00021673	-0.000345083	-0.000582141	-0.00044967	-0.00031585	-7.51768e-05	-8.52639e-06	-0.000126484	-0.000118473	0.00026743	0.000105091	-0.000292459	-0.000197968	-0.000265566	-0.000169707	-0.000129704	-0.000247856	-5.44059e-05	-2.32216e-05	-7.74704e-05	-0.000252331	-0.000177134	-0.000226521	-0.000116939	-3.60682e-05	-3.61005e-05	-9.1664e-05	-0.000251104	-0.000191797	-4.75394e-05	8.33535e-05	3.70085e-05	-0.0002866	-0.000139487	-2.47995e-05	-0.00020021	-0.000312602	-0.000383528	-0.000521818	-0.000162158	-0.000254776	-0.00015998	9.2224e-05	2.21193e-05	-0.000336198	-0.000341084	-0.000265432	-0.000415102	-0.000229651	3.17439e-06
-5.20173e-06	-0.000318869	-0.000330876	-0.00013763	-0.000112152	-0.000242863	-0.000306155	-0.000304076	-0.000359106	-0.000274808	-8.34865e-06	-5.25636e-06	-3.91951e-05	0.000147311	-0.000213536	-2.64744e-05	-2.30678e-05	-0.000363455	-1.22383e-05	-0.000110391	-0.000507174	-0.000483944	-0.000103688	-0.000305615	-0.000298854	-0.000226378	-0.000261062	-0.000164954	-0.000393934	-0.000286293	4.49273e-05	0.000143435	-4.79085e-05	-0.000568758	-0.000478062	-0.000372968	-0.000261398	-0.000166144	-0.000392455	-0.00033675	-0.000253097	-0.000457136	-0.000371848	-8.15328e-05	-0.000319134	-0.000212092	-0.000177737	-0.000247903	-0.000261578	-0.000306866
-0.000305181	-0.000699807	-0.00056019	-0.000168826	-0.00027946	-0.000449075	-0.00035742	-0.000308994	-0.000402685	-0.000307723	-0.000474605	-0.000566545	-0.00059633	-0.000165138	-0.000372561	-0.000402714	-0.000504114	-0.000619925	-0.000337406	-0.000341684	-0.000235439	-0.000483433	-0.000254155	-0.00040098	-0.000402854	-0.000365052	-0.000231737	-0.000115963	-0.000614635	-0.000346366	3.30293e-05	-0.000279943	-0.00041626	-0.000413007	-0.000468606	-0.000382132	-0.000411869	-0.00040271	-0.000313046	-0.000489127	-0.000391129	-0.000438837	-0.000427796	-0.000633575	-0.000498414	-0.000107464	3.1572e-05	-0.000269602	-0.000537684	-0.000204554
-0.000408467	-0.00032365	7.80664e-05	7.46555e-05	4.38945e-05	-1.63043e-06	-0.000255778	-0.000164272	-7.66867e-05	-0.00038384	-0.000323652	-9.94677e-05	-0.000233934	-0.000187653	-0.000304845	-3.92237e-05	-0.000330122	-0.000279812	-0.000123184	-0.000235236	-7.62529e-05	4.60371e-05	-0.0001812	-0.000218909	0.000112721	0.000216352	3.83045e-05	-0.000182163	-0.000130942	-3.99734e-05	-0.000212618	-0.000375523	-5.3993e-05	4.59803e-05	-0.000103474	-0.000138509	-0.000391683	3.95315e-05	0.000189327	-0.000135443	-0.000325352	-0.000537448	-0.000330768	-0.000257992	-0.000425869	-0.000329097	-0.000206714	-0.000137426	-0.000108483	-7.66716e-05
-0.000156095	-1.11943e-05	0.000121122	0.000255564	-3.31067e-05	-9.17051e-05	7.7107e-06	6.28001e-05	-0.000118766	3.53039e-06	-1.81519e-05	0.000111257	-0.000265956	-0.000284083	6.7948e-05	-9.26168e-05	-0.000107057	0.00016761	-2.30926e-05	0.000111583	0.000135111	3.50743e-06	-0.000145202	-7.86764e-05	4.1193e-05	9.76316e-05	8.17315e-06	-2.07596e-05	-0.000214537	-0.000323428	-8.87446e-05	-7.4468e-05	-0.000307518	-0.000133892	-5.00403e-05	-0.000195729	-1.5098e-05	-6.6328e-05	-0.000103359	-0.000124392	-0.00010543	1.91465e-06	-4.75485e-07	-2.67462e-05	3.49641e-05	2.85579e-05	-0.000113554	-3.2877e-05	-0.000129087	3.7173e-05
-0.00020063	-0.00011812	-0.000181992	0.000112529	0.000121174	0.000175545	-1.89985e-05	-0.000124245	5.83243e-05	0.000204466	9.47388e-05	-3.87815e-05	0.000119201	0.000187885	0.000223733	-0.000192299	-0.000189159	-3.60933e-05	-7.91292e-05	7.71985e-07	0.00012137	-5.93995e-05	-4.78723e-05	-4.75883e-05	-4.60496e-05	-1.38528e-05	0.000480152	0.000513017	0.000215184	-8.69938e-05	8.08056e-05	8.46468e-05	-0.000357015	-0.000329972	-0.000177676	2.03731e-05	0.00025866	0.000159069	0.00018444	-1.37944e-05	-0.000121923	-9.73968e-05	-1.31126e-05	0.000202386	0.000206438	7.16768e-05	0.000110857	0.000318789	0.00011394	-0.000292588
-0.000395589	-0.000601266	-0.000586045	-0.000549654	-0.000574744	-0.000658062	-0.000393208	-0.000611342	-0.000723515	-0.000592502	-0.000675692	-0.000615183	-0.000629983	-0.000635188	-0.000486163	-0.000602809	-0.000451382	-0.000355661	-0.000334539	-0.000457616	-0.000417296	-0.000339985	-0.000478337	-0.000722469	-0.000532484	-0.000331857	-0.000596542	-0.000880029	-0.0010096	-0.000244311	-0.000268815	-0.000389471	-0.000437644	-0.000437087	-0.000265067	-0.0001813	-0.000531499	-0.000686668	-0.000405563	-0.000423655	-0.00058682	-0.000411619	-0.000562558	-0.000425784	-0.000381821	-0.00024633	-0.000339261	-0.000387583	-0.000452435	-0.000542264
-0.000363764	-0.000258858	-0.00025439	-0.000194796	-0.000144554	0.000189252	0.000145618	2.73209e-05	-0.000146949	-6.93858e-05	-3.31462e-05	-0.000402457	-0.000323419	-0.000391406	-0.000379356	-3.37303e-05	-0.000104482	1.24928e-05	0.000123239	0.00012706	-9.01573e-05	-0.00030805	-8.29196e-05	-4.55875e-05	-0.000129785	-0.000153586	-0.000138263	-0.000171799	-0.000363624	-0.000119448	-7.69504e-06	-4.18478e-05	-0.00038887	-9.45047e-05	4.71336e-05	0.000111499	-0.000300954	1.4022e-05	-4.146e-06	-0.000162044	-0.000132905	-0.000178595	-0.00021441	-0.000139184	-0.000208508	-0.000365932	-0.00031133	3.05438e-05	0.000119901	-0.000262131
-7.18126e-07	7.00178e-05	0.00032634	0.000456492	0.000186604	2.69601e-05	-6.96579e-05	6.19187e-05	1.3258e-05	0.000219795	0.000136773	3.68996e-05	-7.20737e-05	2.70219e-05	1.27083e-05	-2.56497e-05	1.35968e-06	-9.65402e-07	-2.70121e-05	0.000146687	6.89255e-05	-0.000134788	5.49211e-05	4.97854e-05	8.92247e-05	0.000125852	0.000148574	8.56489e-05	4.43923e-05	-0.00017968	-0.000139327	5.76577e-05	2.82038e-05	-5.72792e-05	-0.000257587	-0.000267625	-5.01087e-06	-0.000105982	4.30096e-05	6.96307e-05	0.000184768	0.000128872	-8.23005e-05	0.000191525	0.000216648	-5.46824e-05	-1.59931e-05	-4.56748e-06	7.47431e-05	0.000257863
-0.000450195	-0.00014922	0.000144548	0.000216255	-0.000224106	-0.0003263	-0.000428032	-0.000411039	-0.000307906	-0.000561909	-0.000398732	-8.36973e-05	-0.000346575	-0.000161685	-0.000264514	-0.000266721	-0.000237103	-0.000353661	-0.000449834	-9.75949e-05	-9.11149e-05	-0.000312652	-0.000458827	-0.00038128	-0.000233648	-0.000381072	-0.000442957	-0.000365136	-0.00011903	-0.000345115	-0.000430507	-0.000340549	-0.00016603	-0.00032247	-0.000243913	4.55298e-07	7.82808e-06	-8.6838e-05	1.32621e-05	-0.000223535	-4.51595e-05	-9.17613e-05	-0.000299007	-0.000382126	8.31486e-06	9.61852e-05	-0.000150424	0.000117098	-0.000107728	-0.000186092
-0.000101168	0.000286226	5.11476e-05	0.000109861	0.000225283	0.000154829	0.00011893	0.00012244	0.000175817	0.000197788	0.000206635	5.73341e-05	-2.57486e-05	-5.47892e-05	0.00019179	-9.46587e-06	2.02436e-05	0.000220557	0.000153907	0.00015829	0.000208431	0.000211333	3.87752e-05	0.000273248	0.000201031	8.03549e-05	0.000239492	0.000248199	0.000397865	0.000223439	-9.25464e-05	-0.000123171	0.000167735	0.00032513	0.000317299	0.000233483	0.000193979	0.000257556	0.000500437	0.000426271	0.000235297	0.000242976	0.000160607	0.000142575	0.000252368	0.000207426	0.000177215	0.000621344	0.000472233	0.000289148
0.000112137	0.000526044	0.000367779	-8.27878e-05	0.000211551	0.000367474	0.000186921	0.000228723	0.000174851	0.000145982	0.000298297	0.000425714	0.000244178	5.58019e-05	0.000281036	0.000214635	0.000303241	0.00032492	9.85686e-05	0.000309191	0.000174908	0.000303489	0.000248037	0.000348604	0.000341994	0.000503155	0.00026566	-8.4585e-05	0.000524986	0.000319094	6.67389e-05	0.000203623	0.000235309	0.000490245	0.000584491	0.000316377	0.000412999	0.000456109	0.000294237	0.000489118	0.000421698	0.000463929	0.000506096	0.000785686	0.000564394	0.000198365	0.000112214	0.000312157	0.000387987	0.00039376
0.000446357	0.000229563	-3.29483e-05	7.3969e-05	3.77391e-05	0.000161442	0.000251031	0.000137497	5.8043e-05	0.000219576	0.000208103	0.000329082	0.000516844	0.000300284	-6.04122e-05	-5.65652e-05	0.000464628	0.000181798	5.70507e-05	0.000133027	0.000133717	0.000115506	7.54552e-05	0.000276981	3.63869e-05	-0.000330003	-0.000199351	0.000185939	0.000195829	0.000145139	0.000521475	0.000579024	0.00022598	0.000276895	0.000325018	0.000214016	0.000374663	0.000152792	1.10431e-05	0.000207722	0.000459358	0.00045578	0.000347844	0.000229492	0.000498463	0.000390559	0.00035637	0.000256725	0.000104003	8.24622e-05
0.000164052	-0.000112289	-7.07204e-05	-0.000220224	-8.51308e-06	7.41006e-06	-0.000243103	-0.00022561	0.000293791	0.00027673	-1.07712e-05	-0.000246696	0.00014727	3.73062e-05	-0.000181825	-4.85821e-05	-0.000162001	-0.000275032	-6.69475e-05	-8.1217e-05	-0.000204341	-2.88769e-05	1.56987e-05	4.96997e-05	-4.57418e-05	6.33314e-05	0.000316407	3.10984e-05	0.000222495	0.000355972	-1.05801e-05	0.000134711	0.000469859	0.000266266	-7.52106e-06	0.000277468	0.000237652	1.22311e-05	7.85647e-05	0.000114259	0.000180483	7.54994e-05	-7.00781e-05	9.93397e-05	7.13219e-05	0.000181262	0.000246924	0.000148882	0.000310626	0.000218504
0.000414553	0.000319253	0.000393104	0.000253704	0.000169362	0.000359026	0.000505377	0.000388704	0.000337618	0.000321786	0.000224475	0.00028913	0.000471875	0.000501951	0.000437522	0.00038969	0.000494036	0.000637874	0.00049844	0.000464024	0.000428026	0.000498816	0.000503655	0.000407444	0.000378421	0.000443057	0.000286718	0.000329241	0.000370085	0.000512355	0.000349211	0.000257143	0.000619459	0.00059129	0.0005969	0.000620321	0.000340121	0.000376327	0.000397028	0.000640176	0.000520966	0.000545893	0.000547966	0.000498709	0.000354076	0.000480727	0.000435797	0.000146537	0.000633615	0.00100645
0.000145125	6.64991e-05	0.000227264	0.000294858	0.000387682	0.000290415	6.38288e-05	0.000425803	0.000534128	0.000205304	0.000218759	0.00028797	9.84256e-05	9.43222e-05	0.000130588	0.000176368	0.000112244	0.000345473	0.000141593	0.000239089	0.000122166	0.000151525	0.000236482	0.00051968	0.000400725	1.81901e-05	0.000446989	0.000733092	0.000780513	2.29941e-05	0.000233757	0.000396617	0.000445925	0.000319221	0.000122992	2.68618e-06	0.000397671	0.000735852	0.000436803	0.000277105	0.000368672	0.000112308	0.000292124	0.00043674	0.00028956	0.000191994	0.000141377	0.000210428	0.000503723	0.000716586
0.00045814	0.000541262	0.000423932	0.000312408	0.000216176	0.000152614	0.000221892	4.7284e-05	8.68184e-05	0.000376247	0.000542386	0.000641237	0.000498452	0.000533492	0.000699865	0.00051987	0.000207509	-4.5292e-06	9.25864e-05	0.000111761	0.000400398	0.000537341	0.000268418	0.000204888	0.000572603	0.000536689	0.000266451	0.000285544	0.000561443	0.000490033	0.000264561	0.00046135	0.000553998	0.000530784	0.000430856	0.000419029	0.000587045	0.00055444	0.000514293	0.00038213	0.000425248	0.000720073	0.000525303	0.000356056	0.000451616	0.000577224	0.000625456	0.000473774	0.00062448	0.000746887
7.61541e-06	-2.09079e-05	-0.000185852	-0.000243007	-0.000156049	5.13048e-05	-2.53888e-05	-0.000233516	-0.000132986	6.77461e-05	-2.90308e-05	-0.000225484	-1.94419e-05	-0.000170621	-6.60373e-05	2.3913e-05	0.000169861	0.000243087	4.483e-05	-9.50611e-05	8.65853e-05	0.000173588	3.3893e-05	1.34039e-06	-9.50749e-05	2.29361e-05	9.23134e-05	0.000212345	6.20785e-05	0.000281251	0.000353737	2.75189e-05	9.75091e-05	4.8038e-05	0.000292691	0.000499318	0.000300366	-1.01877e-05	-0.000162536	4.36702e-05	6.48789e-05	4.54155e-05	0.000430989	0.000224565	-0.000122612	0.000212968	0.00037702	0.000367005	0.000107876	0.000238141
0.000964325	0.000770128	0.000607613	0.000327717	0.000470196	0.00079509	0.00093268	0.000958941	0.0008203	0.000925789	0.000833484	0.000765652	0.000957526	0.000827159	0.000867163	0.000791008	0.000892622	0.000949656	0.00106822	0.000716055	0.000524551	0.00071534	0.000876962	0.0010368	0.000814764	0.000808245	0.00108467	0.00107232	0.000561547	0.000664109	0.000984271	0.000902383	0.000934044	0.00104807	0.000830671	0.000641595	0.000703637	0.000878487	0.000939191	0.00103787	0.00069108	0.000618016	0.000908333	0.000988676	0.000912496	0.000641577	0.00101392	0.000903872	0.000968524	0.000724671
0.000302316	-4.47819e-05	0.000305007	0.000395161	2.64697e-05	0.000375162	0.000403702	0.000303894	0.000224714	0.000363782	0.000215239	0.000134314	0.000371852	0.000416101	0.00020884	0.000363214	0.000370809	0.000451465	0.000376031	0.000456831	0.000417419	0.000292308	0.000447998	0.000206817	0.000107733	0.000251495	0.000260899	0.000330852	0.000223095	0.000255863	0.000541166	0.000368934	9.22194e-05	0.000199776	0.000363242	0.000470889	0.000370308	0.000130504	3.89744e-05	9.12628e-05	0.000429458	0.000499286	0.0003602	0.000340907	0.000416165	0.000470521	0.000448267	-6.98744e-05	0.000128603	0.000529338
0.000134437	-3.86542e-05	0.000311969	0.000475991	0.000109014	0.000110468	0.000268826	0.000103336	0.000164319	0.000292539	0.000339532	0.000284013	0.000697078	0.000523628	0.000249695	0.000298345	0.000494107	0.000515391	0.000387778	0.000197054	0.000188251	0.000416702	0.00034828	0.00023738	0.000347178	0.000194492	0.000226346	0.000472842	0.00032309	0.000417294	0.000255802	0.000199999	0.000499934	0.000237926	1.64639e-05	0.000201345	0.000207609	0.000335339	0.000358358	0.000287154	0.000394144	0.000120203	8.901e-05	0.000105124	0.000166259	0.000388045	0.000426095	0.000540158	0.000581948	0.000239926
6.52939e-05	0.000101015	0.00034031	0.000287657	0.000484066	0.000352174	0.000246577	0.000444662	0.00060823	0.000425922	0.000440269	0.000302565	0.000175697	0.000390963	0.00097259	0.000825613	0.000232683	0.000620022	0.00050599	0.00039992	0.000399373	0.000439873	0.00057597	0.000252666	0.000474653	0.000913492	0.00074807	0.000674198	0.000668354	0.000653689	0.000366883	0.000438014	0.0004644	0.000480108	0.000439728	0.00037683	0.000545274	0.000722301	0.000581081	0.000630034	0.000254909	0.00021878	0.00036817	0.000674495	0.000546134	0.000591209	0.000434751	0.000420266	0.000481988	0.000565597
-0.000180363	-0.000114493	-0.000204751	-0.00013229	-0.000201909	-0.000290412	-0.000191952	-0.000191728	-0.00035825	-0.000304054	-0.000236406	-0.000117678	-0.000305635	-0.000230832	-0.000214137	-0.000216156	-0.000110292	-0.00010909	-0.000105082	-0.000232315	-0.000190898	-0.000206346	-0.000175792	-0.000240044	-0.000242629	-0.000300018	-0.000389841	-0.000211349	-0.000244296	-0.000315989	-0.000108473	-0.000155812	-0.000316683	-0.000278827	-0.000208778	-0.000328459	-0.000287276	-0.000160247	-0.000143964	-0.000137444	-0.000196764	-0.000120634	-8.23821e-05	-0.000251315	-0.000272912	-0.000364508	-0.000302111	-0.000183747	-0.000290821	-0.000266572
-0.000131523	-0.000112221	-0.000140157	-4.79981e-05	3.41756e-05	-0.000165961	-0.000226835	-9.83353e-05	-0.000141437	-0.000174888	-0.000125509	-9.15852e-05	-0.000287082	-0.000224683	-0.000176851	-0.000162874	-0.000215874	-0.000278033	-0.000171822	-0.000200048	-0.000265506	-0.000186322	-0.000131863	-8.4601e-05	-9.86532e-05	-0.0001335	-0.000189859	-0.000210805	-9.46288e-05	-0.000173857	-0.000123219	-1.66252e-05	-0.000172953	-0.000122313	-0.000147417	-0.000282026	-0.000151028	-0.000203024	-0.000258931	-0.00027252	-0.00013572	-0.000143171	-0.00017318	-0.000211875	-0.000109811	-7.88736e-05	-8.83171e-05	-0.000177438	-0.00039129	-0.00028709
-0.000135116	-2.90456e-05	-0.000141069	-0.000130059	-0.000100112	-6.59937e-05	-4.71508e-05	-0.000154016	-0.000145372	-4.71166e-05	-5.16389e-05	-0.00013706	-2.09702e-05	3.67742e-05	-1.2926e-05	1.88863e-05	5.64052e-05	-0.000135176	-5.23071e-06	-7.81132e-05	-0.000123225	-0.000112878	-0.000142539	-0.000179516	-0.000153626	-3.68912e-06	-0.000190596	-0.000219151	-0.000193514	-2.00394e-05	-0.000193617	-0.000284983	-0.000155035	-0.000129939	-7.70307e-05	6.6766e-06	-0.00015417	-0.000294544	-0.000174141	-9.5469e-05	-0.000158925	-6.51734e-05	6.07057e-05	-9.79585e-05	-9.82726e-05	-8.40082e-05	-4.58215e-05	-5.38836e-05	-0.000293756	-0.000274953
-0.000133135	-0.000219344	-0.000260844	-0.000192433	-0.000126334	-0.000194283	-0.000263697	-5.23693e-05	-4.14778e-05	-0.000364071	-0.00039229	-0.000304448	-0.000213484	-0.000185971	-0.000255624	-0.000274101	-0.000130938	-7.24312e-05	-8.91278e-05	-4.20986e-05	-0.000197296	-0.000265788	-0.000128055	-7.74574e-05	-0.000271301	-0.000252844	-5.99366e-05	-5.47778e-05	-0.000128729	-0.000164516	-0.000104597	-0.000198329	-0.000255266	-0.00036447	-0.000310792	-0.000291755	-0.000182434	-0.000315795	-0.000331583	-0.000140559	-0.000298057	-0.000444249	-0.000138516	-0.000149895	-0.000236661	-0.000198938	-0.000304124	-0.000277619	-0.000361782	-0.000294061
-7.06866e-05	-8.08169e-05	-5.9576e-05	4.37086e-06	0.000113123	-8.18002e-05	6.75542e-06	8.73728e-05	5.15036e-05	-2.50463e-05	6.78947e-05	7.11615e-05	5.44635e-05	6.7685e-05	7.07245e-05	2.30565e-05	-0.000181525	-0.000107623	8.72196e-05	0.000104575	-7.014e-05	-4.05086e-05	1.69493e-05	-1.63369e-05	6.10297e-05	-2.23779e-05	-8.66341e-05	-9.33439e-05	6.476e-05	8.93458e-05	-3.29253e-05	-2.16197e-05	-2.60197e-05	1.37847e-05	2.61026e-05	-0.000118736	-8.15134e-05	4.15589e-05	0.000131632	7.44378e-05	-3.22432e-06	1.79848e-05	-7.39214e-05	-5.09282e-05	0.000127543	1.17691e-05	-1.98227e-05	-5.63572e-05	7.67354e-06	-4.36963e-05
4.69497e-05	1.83697e-05	0.000100039	0.000164227	0.00022973	8.87162e-05	6.76922e-06	-1.71973e-06	9.86434e-05	0.000104795	9.13829e-05	5.65691e-05	7.54025e-05	-2.15034e-05	-7.73726e-05	-1.72948e-05	-8.07704e-05	-4.42969e-05	-0.000157376	-0.000142899	7.00296e-05	0.000109926	0.000125356	-5.8622e-05	7.89441e-05	0.000138302	-8.05252e-05	-0.000132821	0.000197768	0.000218835	2.22769e-05	1.46169e-05	3.84932e-05	-3.55548e-05	3.91193e-05	-1.49065e-05	1.04053e-05	0.000101944	-6.3431e-05	-0.000136065	8.00495e-05	0.000118061	-1.407e-05	-5.23202e-05	-4.38835e-05	0.000145891	-4.90068e-05	-0.000142763	3.47392e-05	0.000205552
-9.17634e-05	2.5743e-06	-1.36191e-05	-0.000121975	1.20844e-05	-0.000148903	-0.000203362	-0.000132039	-3.71155e-05	-0.000165654	-0.000109798	-5.96395e-05	-9.17461e-05	-9.24746e-05	-9.74268e-05	-0.000187149	-0.000163131	-0.00019294	-0.000168817	-0.000140617	-0.000108406	-2.93233e-05	-0.00017133	-0.000162423	-7.78723e-05	-7.69808e-05	-9.21581e-05	-6.48344e-05	-4.23281e-05	-0.00011325	-0.000198458	-1.56375e-05	1.55269e-05	-8.17631e-05	-0.000177899	-0.000130814	-0.000103013	-6.67728e-05	-6.96903e-05	4.23811e-06	-0.000183763	-0.000222162	-5.84695e-05	-0.000111638	-0.000144185	-0.00018174	-0.00013574	3.84595e-05	-2.18731e-05	-0.000277695
5.2444e-05	0.00011619	-0.000120712	-7.53554e-05	8.04486e-05	-4.14757e-07	-0.000114787	4.43473e-05	7.81971e-05	2.66914e-05	-5.76511e-05	-7.18892e-05	-0.000182184	-9.01749e-05	4.46195e-06	1.29013e-05	-0.000120287	-0.000106725	-7.09631e-05	-4.66697e-05	7.52867e-05	-5.44978e-05	-3.30901e-05	-4.72196e-05	-2.69855e-05	-5.05996e-05	5.96045e-06	-2.43326e-05	-1.09456e-05	-7.28991e-05	-3.63718e-05	-3.33565e-07	-9.07657e-05	3.00949e-05	9.44314e-05	8.37143e-05	5.28499e-05	-6.52107e-05	4.58843e-05	1.27405e-05	-0.000100966	4.05789e-05	8.32143e-05	1.53505e-05	8.73024e-06	-9.56807e-06	-1.42169e-05	-8.97809e-05	-8.34266e-05	1.99917e-05
5.97044e-05	0.00012791	2.64087e-05	7.22571e-05	1.5585e-05	7.35403e-05	0.000162937	5.49423e-05	-6.85184e-05	3.50904e-05	-2.4926e-06	-8.32689e-05	-2.29638e-05	-0.000112918	-0.000271404	-0.000208935	-8.41142e-05	-9.15917e-05	2.5789e-05	3.5703e-05	-4.17034e-05	-1.18726e-05	-4.56145e-06	0.000117718	-2.67069e-06	-9.40074e-05	-7.13503e-05	-0.000166657	-0.000156526	-0.000128483	-3.95842e-05	9.49947e-06	-5.87415e-05	-0.000146286	-3.47355e-06	0.000121173	-5.42718e-05	-0.000190449	-0.000119057	-8.48997e-05	0.000221606	0.000224376	7.66903e-05	-2.88667e-05	-7.53404e-05	-5.92354e-05	6.93298e-05	0.000107424	8.46003e-05	7.06568e-05
-1.98123e-05	6.65105e-05	0.000216577	0.000163774	0.000143953	0.000339062	0.000325388	0.000215669	0.000306389	0.000273223	0.000305516	0.000142101	0.000200705	0.00031331	0.000348879	0.0002219	0.000191967	0.000216665	0.000173616	0.000275644	0.000301707	0.000165387	0.000117263	0.000260009	0.000281449	0.000365928	0.000345698	0.000285534	0.00029915	0.000335594	0.000204348	0.000217958	0.000350213	0.00034734	0.000336992	0.000400502	0.000247928	0.000218848	0.000271942	0.000226779	0.000282286	0.00013089	0.000209562	0.00032481	0.000321648	0.000542201	0.000507286	0.000347245	0.000358169	0.000342601
0.000254614	0.000273666	0.000246234	0.000155978	0.000161107	0.000264185	0.000241464	0.000196493	0.000308316	0.000381931	0.000386526	0.00023727	0.000337147	0.000243041	0.000187521	0.00038568	0.000395432	0.000361946	0.000281133	0.000330536	0.000431778	0.000334696	0.000218347	0.000237884	0.000223581	0.000203414	0.000217419	0.000347842	0.000237589	0.000434071	0.000369138	0.000169774	0.000312909	0.000330422	0.000248877	0.000360736	0.00034954	0.000400697	0.000463234	0.000433173	0.00040441	0.000392294	0.000392436	0.00039074	0.000375361	0.000272475	0.000347724	0.000507761	0.000588619	0.000479822
0.000301353	0.00019199	0.000255513	0.000177957	0.000115796	0.000198811	0.000215621	0.000289947	0.000296174	0.000242712	0.000193522	0.000237944	0.000305574	0.000260129	0.000213547	0.000136947	5.12074e-05	0.000152254	0.000125699	0.000257964	0.000335023	0.00033842	0.000348915	0.000264992	0.000316733	0.000264984	0.000352199	0.00029171	0.000210417	0.000214663	0.000387274	0.000468335	0.000256975	0.000335603	0.000362954	0.000212062	0.000352728	0.000464572	0.000372565	0.000378294	0.000417939	0.000396007	0.000175559	0.00027572	0.000333833	0.000288249	0.000342021	0.000360254	0.000543143	0.000376986
0.00056165	0.000569909	0.000663569	0.000598097	0.000551504	0.000683218	0.000683967	0.000560378	0.000617849	0.000874617	0.000831432	0.000752244	0.000622898	0.000592039	0.000618963	0.000685591	0.000700487	0.000767667	0.000668741	0.000622391	0.000619944	0.000697379	0.000655227	0.000607958	0.000692902	0.000678541	0.000670091	0.000664785	0.000618507	0.000654532	0.000620445	0.000535193	0.000640527	0.000814267	0.000780792	0.000736916	0.000630153	0.000864855	0.000847881	0.000633189	0.000937911	0.00104812	0.000618174	0.000632793	0.000777149	0.000718375	0.000843425	0.00075082	0.000846222	0.000762462
0.0010074	0.000935288	0.000896389	0.000926961	0.000774318	0.000984876	0.0009426	0.000849839	0.000850819	0.000890074	0.000802171	0.000842447	0.000808436	0.000879323	0.000833569	0.000821088	0.000915916	0.000919429	0.000817595	0.000776202	0.000954003	0.00102932	0.000942837	0.000930609	0.000848305	0.000893319	0.00102114	0.000992147	0.00078792	0.000666764	0.000905049	0.000925049	0.000930969	0.000983436	0.000927291	0.000899255	0.000839192	0.000921202	0.000897841	0.000885535	0.000889171	0.000870419	0.000929938	0.000912463	0.000863014	0.000969568	0.00099668	0.000963105	0.000871071	0.000859057
0.000857876	0.000863104	0.000832858	0.000887184	0.000936583	0.000881247	0.000939903	0.00095449	0.000865764	0.000764503	0.00077676	0.000902868	0.000836284	0.000947806	0.00098797	0.000959547	0.000976581	0.000990134	0.00122427	0.00125947	0.00100317	0.00088562	0.000854458	0.000986881	0.000868767	0.000902318	0.00116154	0.00123206	0.000985986	0.000876862	0.000915702	0.00102655	0.000968162	0.00102877	0.000957842	0.00113621	0.00108894	0.000897389	0.00109263	0.00117659	0.0010228	0.00100622	0.00107084	0.00115725	0.00122121	0.00105268	0.00105142	0.00115844	0.000925272	0.00085449
0.00126862	0.00126506	0.00116674	0.00124801	0.00125574	0.00126497	0.00135834	0.0013296	0.00127373	0.0013515	0.00132007	0.00125837	0.00121672	0.00123962	0.00123806	0.00136233	0.00140529	0.00135629	0.00130855	0.00124896	0.00126711	0.00122984	0.00131305	0.00146444	0.00142007	0.00137672	0.00138133	0.00133129	0.00136457	0.00140626	0.0013528	0.00117262	0.00133085	0.00143901	0.00139962	0.00139509	0.00146919	0.00158782	0.00151414	0.00131499	0.00147318	0.00152609	0.00135358	0.00138092	0.00141896	0.00144872	0.00140079	0.00134217	0.00141531	0.00164234
0.00146954	0.00142872	0.00151133	0.00153066	0.0014771	0.00148481	0.0015827	0.00150274	0.00154814	0.00147417	0.0014914	0.00154392	0.00147562	0.00145904	0.00141124	0.00140911	0.00152969	0.00149664	0.00160307	0.00164247	0.0014454	0.00148868	0.00157636	0.00156979	0.00138844	0.00142503	0.00143241	0.00152579	0.00146139	0.00154798	0.00157903	0.00154713	0.001527	0.00151032	0.00144647	0.00141031	0.00145177	0.00161657	0.00151365	0.00147076	0.0015875	0.00155459	0.00145266	0.00152537	0.00151666	0.00141901	0.00150765	0.00157278	0.00145241	0.0014128
0.00202786	0.00194827	0.00190125	0.00182846	0.00180583	0.00179925	0.00178044	0.00183398	0.00191931	0.00190936	0.00193266	0.00204405	0.0019511	0.00206504	0.0021302	0.00204243	0.00206663	0.00192459	0.00184555	0.00196662	0.00197692	0.00193315	0.00192354	0.00185422	0.00195709	0.00197577	0.00210897	0.00210994	0.00210947	0.00206282	0.00191419	0.00186653	0.00203875	0.00213569	0.00200566	0.00188701	0.00206249	0.00219538	0.00213388	0.00199258	0.00183591	0.00197575	0.00204281	0.00197532	0.00206917	0.00201476	0.00196452	0.00193673	0.00200637	0.00196459
0.00239058	0.00229546	0.00212326	0.00212963	0.00220887	0.00213391	0.00208143	0.00218386	0.00211719	0.00208397	0.00210652	0.00213622	0.0021543	0.00206735	0.00207864	0.00224042	0.00223096	0.00223366	0.00213081	0.00213027	0.00209341	0.00222245	0.0022642	0.00210558	0.00215127	0.00205258	0.00211611	0.00219393	0.00207295	0.00197564	0.00207597	0.00211928	0.00213418	0.00215021	0.00209933	0.00204051	0.00221629	0.00221834	0.00210547	0.00212024	0.00205123	0.00223462	0.00208312	0.00206246	0.00216535	0.00198592	0.00196504	0.00202934	0.00207178	0.00198322
0.00271317	0.00263737	0.0027686	0.00279373	0.0026592	0.00275998	0.00272374	0.00262125	0.00254749	0.00259959	0.00263559	0.00270904	0.00268907	0.00270762	0.00270923	0.00254429	0.00258345	0.00257481	0.00269258	0.00268937	0.00250102	0.0025527	0.00270503	0.00268628	0.00281428	0.0028087	0.00280295	0.00260587	0.00259052	0.0024506	0.00254111	0.00272943	0.00264567	0.00259085	0.00269937	0.00270149	0.00261554	0.00262169	0.00254876	0.00250119	0.00255581	0.00260818	0.0025724	0.00259021	0.002455	0.00257977	0.00255633	0.00256433	0.00255747	0.0024041
0.00307148	0.00313685	0.00304443	0.00307879	0.00316893	0.00303681	0.00309087	0.0028831	0.00286282	0.00287971	0.00294757	0.00300041	0.00294351	0.00294567	0.00296161	0.00307877	0.0031472	0.0031738	0.00305981	0.00291692	0.00294173	0.00290656	0.002887	0.00300101	0.00290305	0.00289384	0.00284298	0.0028856	0.0030032	0.00302464	0.00289252	0.00282191	0.0030897	0.00298965	0.00277026	0.00287763	0.00281573	0.00279394	0.00280897	0.00281626	0.0028395	0.00282935	0.00291388	0.00285704	0.00290414	0.0029363	0.00285317	0.00278155	0.00274102	0.00293475
0.00318834	0.0031307	0.00314775	0.00328764	0.00319188	0.00314471	0.00321001	0.00321338	0.00308299	0.00294927	0.00301721	0.00307754	0.0030526	0.00313799	0.00320177	0.00309693	0.00302509	0.0029357	0.00307674	0.00309121	0.00322514	0.00318323	0.00312747	0.00311988	0.00306285	0.00310593	0.00302963	0.00307202	0.00310203	0.00304684	0.00305513	0.00319118	0.00315216	0.00295928	0.00303762	0.00307663	0.00300923	0.00290587	0.00301654	0.00307945	0.0028779	0.00278947	0.00310038	0.00317731	0.00299454	0.00296173	0.0028649	0.00298585	0.00293185	0.0030331
0.0029848	0.00303332	0.00307611	0.00302631	0.00310666	0.00301376	0.00290208	0.00306914	0.00309567	0.00302103	0.0031187	0.00313652	0.00302811	0.00296565	0.0030196	0.00306289	0.00310086	0.00300486	0.00296223	0.00300243	0.00296956	0.0028253	0.0029155	0.00297296	0.00305011	0.00306812	0.00290381	0.00285716	0.00306884	0.00316574	0.00292646	0.00297559	0.00297071	0.00291481	0.00284507	0.00292493	0.00311528	0.00299697	0.00289633	0.00297095	0.0030534	0.00306907	0.00296622	0.00292459	0.0029006	0.00286026	0.00281803	0.00290817	0.00305959	0.00293296
0.0034255	0.00344448	0.00341402	0.00344289	0.00328233	0.00337169	0.00337596	0.00331079	0.00339266	0.00353023	0.00348888	0.00338269	0.00345847	0.00334013	0.00335402	0.00350796	0.00346919	0.00331917	0.00317621	0.00313717	0.00330043	0.00345173	0.00337133	0.0032782	0.00337883	0.00328295	0.00314576	0.00316924	0.00316333	0.0033218	0.00332808	0.00324189	0.00322113	0.00314052	0.00324407	0.00318574	0.00320285	0.00326556	0.00316921	0.003113	0.00324778	0.0032438	0.00317152	0.00308669	0.00296296	0.00309369	0.00322611	0.00310562	0.00320959	0.00329543
0.00353064	0.00354727	0.00364089	0.0035752	0.00350689	0.00356505	0.00353671	0.00352634	0.0034739	0.00350547	0.00352818	0.00363216	0.00358582	0.00348589	0.00362315	0.00347356	0.00335298	0.00346472	0.00354448	0.00356256	0.00356319	0.00344945	0.00348107	0.0033951	0.00331734	0.00333112	0.00338481	0.00337382	0.0033293	0.00342862	0.00353856	0.00361032	0.00341591	0.00327099	0.00335702	0.00322436	0.00311639	0.00309034	0.00320823	0.00337301	0.00342269	0.00337977	0.00333794	0.00341133	0.00329626	0.00318969	0.00321356	0.00323042	0.00313475	0.00308598
0.00348196	0.00339453	0.00339464	0.00340711	0.003348	0.00337625	0.00335907	0.00340758	0.00321948	0.00330415	0.00338108	0.00336891	0.00339756	0.00343932	0.00342189	0.00341554	0.00339092	0.00337979	0.00332583	0.00334397	0.00338623	0.00336505	0.00327247	0.00335993	0.00357759	0.00354787	0.00344419	0.00334488	0.00333593	0.00326416	0.00329407	0.00330948	0.00324194	0.00317107	0.00332964	0.00335816	0.00329839	0.00306533	0.00310532	0.00327389	0.00319164	0.00324644	0.00331426	0.00323323	0.00329903	0.00339685	0.00327023	0.00313781	0.00327126	0.00331914
0.00316931	0.00321342	0.00335278	0.00333359	0.00333239	0.00330948	0.00326793	0.00327058	0.00316457	0.00309798	0.0030929	0.00313309	0.00322823	0.00308595	0.00304383	0.00308602	0.00302825	0.00315154	0.00314098	0.00302937	0.00315573	0.00313017	0.00315323	0.00318548	0.00305578	0.00299119	0.00283494	0.00293482	0.00305549	0.0030328	0.00314782	0.00311162	0.00308436	0.00307722	0.00292604	0.00299195	0.00299626	0.00288957	0.0028618	0.00299421	0.00299567	0.00281141	0.00284915	0.00298317	0.00287982	0.00277008	0.00277729	0.00285679	0.00282233	0.00285044
0.00268743	0.00271131	0.00279065	0.00277135	0.00264708	0.00270831	0.00274179	0.00274066	0.00277679	0.00280474	0.00277528	0.00284664	0.00282314	0.00276371	0.00269046	0.0026329	0.00259892	0.00252603	0.00262031	0.00270639	0.00274184	0.0026419	0.00258576	0.00272162	0.00268237	0.0027562	0.00259928	0.00250174	0.00268329	0.00271514	0.00261968	0.00262325	0.00252652	0.0025068	0.00253155	0.00259143	0.00255911	0.00255878	0.00250953	0.00266904	0.00268817	0.00260015	0.00277285	0.00266784	0.00255635	0.00267351	0.00263316	0.00257576	0.00253778	0.00262422
0.00216432	0.00223863	0.00212152	0.00220192	0.0023096	0.00204396	0.00214908	0.00232451	0.0023311	0.0021553	0.00205059	0.00214612	0.00210528	0.00212367	0.00225087	0.00222818	0.00214365	0.00233376	0.0022163	0.002093	0.00234268	0.00229652	0.00206458	0.00200008	0.00198608	0.00202907	0.00205471	0.00209276	0.00217467	0.00218079	0.00214661	0.00201533	0.00211673	0.0020802	0.00201751	0.0020208	0.00202826	0.00203314	0.00211263	0.00209314	0.00196722	0.00190838	0.00192869	0.00193218	0.00217484	0.00207587	0.00205279	0.00204786	0.00196813	0.00217088
0.00178025	0.00179231	0.00189431	0.00190372	0.00173414	0.00181374	0.00182319	0.00204789	0.00201918	0.00205949	0.00194586	0.00187197	0.00181272	0.00185164	0.00197652	0.00181634	0.00171231	0.00157376	0.0017757	0.00191787	0.00184264	0.0018757	0.00195641	0.00186333	0.00184515	0.00185197	0.00186902	0.00180255	0.00168552	0.00169549	0.00173756	0.0017519	0.00156766	0.00169146	0.00194731	0.00188945	0.0018031	0.00174302	0.00181353	0.00186192	0.00183479	0.00174868	0.00173753	0.00178721	0.00166051	0.00169217	0.00170063	0.00175487	0.00169458	0.00162262
0.00150362	0.00167057	0.00153994	0.00133209	0.00149915	0.00138821	0.00137283	0.00143862	0.00144744	0.00159141	0.00151106	0.00141319	0.00155017	0.00154755	0.00147283	0.0014618	0.00143247	0.00147809	0.00131844	0.00133527	0.00120665	0.00124904	0.0013511	0.00139272	0.00138708	0.00131734	0.00127545	0.00131462	0.0012715	0.00125972	0.00132246	0.00133491	0.00132125	0.00139906	0.00136437	0.00130323	0.00136684	0.00134398	0.00127834	0.00133826	0.00130076	0.00130144	0.00115134	0.00113976	0.00122008	0.00131236	0.0014383	0.00134518	0.00128391	0.00123078
0.00124649	0.00138116	0.00130789	0.00120286	0.00125072	0.00129182	0.00145324	0.00131629	0.00129735	0.00131987	0.00116416	0.00106933	0.00123816	0.00130385	0.00129772	0.00115851	0.00120274	0.00124754	0.00135233	0.00118747	0.00104568	0.00113152	0.00103809	0.00110445	0.00114147	0.0011142	0.00119733	0.00124048	0.00109575	0.000976547	0.00103938	0.00111564	0.00111231	0.00107756	0.00118148	0.00113478	0.000979216	0.00104164	0.00117771	0.00099902	0.000873666	0.000871681	0.000955218	0.00101073	0.00106788	0.00101618	0.000976449	0.000924772	0.000820406	0.00107442
0.00077207	0.000836764	0.000794954	0.000665933	0.000796583	0.000616976	0.000566537	0.000681174	0.000645046	0.000719704	0.000636552	0.000605129	0.00053839	0.000662753	0.000710371	0.00049978	0.000564936	0.000668628	0.00059654	0.000709635	0.000648915	0.000492548	0.000595058	0.000652266	0.000601211	0.000633561	0.000616862	0.00049094	0.000552631	0.000464788	0.000503582	0.00039862	0.00048011	0.000622644	0.000517434	0.000477628	0.000503854	0.000565685	0.000528878	0.000519383	0.000374344	0.000425548	0.000455762	0.000330507	0.000431879	0.000363075	0.000314964	0.000571058	0.00045175	0.000246613
0.000375712	0.000299497	0.000283894	0.00019349	0.000230768	0.000206417	0.000191336	0.00018714	0.000120252	0.000118966	7.20991e-05	7.16214e-05	0.000116515	0.000206281	5.54791e-05	0.000203805	0.000205043	8.11283e-05	9.20769e-05	2.96646e-05	-6.16299e-05	9.29511e-05	0.000118106	9.15341e-05	0.000248608	0.000230689	1.70765e-05	-1.19449e-05	-4.89701e-05	-0.000116218	-0.000159442	-0.000179594	-6.95805e-05	4.94686e-05	-4.13556e-05	0.000174007	0.000208557	9.27068e-05	-2.32961e-05	-6.40234e-05	-0.000173154	-0.000312345	-0.000153189	-0.000204816	-0.000150436	8.16068e-05	9.98688e-05	-1.37704e-05	2.40478e-05	4.38204e-05
-0.000153667	2.47445e-05	5.6412e-05	-6.74226e-05	-2.24753e-05	4.25476e-05	2.35715e-05	-0.000106982	6.8375e-05	0.000120165	1.0953e-05	-0.000166888	-0.000117527	-0.000175859	-5.14319e-05	-9.73402e-05	-0.000205669	-0.000100801	-0.00016048	-0.000371983	-0.000242183	-0.000158728	-0.000226721	-0.00029046	-0.000446931	-0.000442449	-0.000368335	-0.000432689	-0.000384645	-0.00020039	-0.000175169	-0.000278117	-0.000177617	-0.000129228	-0.000254926	-0.000312479	-0.000315677	-0.000150624	-0.000183678	-0.000368975	-0.000310363	-0.000366889	-0.00041343	-0.000336854	-0.00045292	-0.000543026	-0.000459953	-0.000306135	-0.000411623	-0.000421426
-0.000522771	-0.000585198	-0.000707958	-0.00059931	-0.000523263	-0.000551199	-0.000578084	-0.000595244	-0.000357761	-0.000453102	-0.000530543	-0.000578869	-0.000614341	-0.000523062	-0.000617519	-0.00056958	-0.000527504	-0.000490264	-0.000429882	-0.000543665	-0.000723589	-0.000722476	-0.000768289	-0.000748388	-0.000680953	-0.000505769	-0.000360784	-0.000498645	-0.000791905	-0.000728511	-0.000672962	-0.000741854	-0.000811689	-0.000836322	-0.000579008	-0.000605921	-0.00071482	-0.000770039	-0.000602444	-0.000669159	-0.000752557	-0.000654321	-0.000699837	-0.000755768	-0.0006919	-0.000506859	-0.000579656	-0.000644797	-0.000638588	-0.000715955
-0.000326101	-0.00040826	-0.000499858	-0.000355739	-0.000231273	-0.000447192	-0.000413214	-0.000461336	-0.000515582	-0.00049304	-0.000624602	-0.000522175	-0.000413868	-0.000599645	-0.000533467	-0.00049561	-0.000502021	-0.000361168	-0.000301071	-0.000476582	-0.000579297	-0.000365126	-0.000285266	-0.000469885	-0.000481054	-0.000558715	-0.000448676	-0.000455433	-0.000541719	-0.000459467	-0.000360684	-0.000339512	-0.000376852	-0.000473991	-0.000427612	-0.000445055	-0.000472895	-0.000476622	-0.000331466	-0.00061935	-0.000511537	-0.000540547	-0.000673149	-0.000570608	-0.000585424	-0.000715465	-0.000687069	-0.000543212	-0.000549994	-0.000550439
-0.000318097	-0.000401213	-0.000283707	-0.000375766	-0.000496956	-0.00016988	-0.000207644	-0.000389877	-0.000376521	-0.000284818	-0.000309713	-0.000432786	-0.000327548	-0.000351133	-0.000453783	-0.000414553	-0.000335547	-0.000595718	-0.000535215	-0.000347436	-0.000540606	-0.000475435	-0.000285632	-0.000218421	-0.000421353	-0.000408336	-0.00039168	-0.000330197	-0.000369897	-0.00030152	-0.000460125	-0.000387618	-0.000362122	-0.000393873	-0.000449246	-0.000532193	-0.000405693	-0.000382716	-0.000448848	-0.000367884	-0.000354361	-0.000277149	-0.000168867	-0.000255728	-0.000474637	-0.000445998	-0.000456033	-0.000607137	-0.000513821	-0.000502029
-0.000545935	-0.000514645	-0.000643493	-0.000613277	-0.000425333	-0.000502546	-0.00053218	-0.000677162	-0.000661612	-0.000690909	-0.000535531	-0.000405449	-0.000469321	-0.000591981	-0.000704805	-0.000623005	-0.000483031	-0.00035279	-0.000513138	-0.00063235	-0.000561172	-0.000622167	-0.000754092	-0.000756537	-0.000567213	-0.000482461	-0.000537657	-0.00047405	-0.000348369	-0.000454791	-0.000468876	-0.000568836	-0.000547041	-0.000600615	-0.000752536	-0.00063501	-0.000435264	-0.00044894	-0.000544346	-0.00076397	-0.000766412	-0.00064967	-0.000654697	-0.000599022	-0.000532209	-0.000576217	-0.000487412	-0.000527258	-0.000451963	-0.000544344
-0.000979808	-0.00100238	-0.000903333	-0.000735318	-0.000821911	-0.000651792	-0.000670359	-0.000829799	-0.000748236	-0.000965179	-0.000867576	-0.000690452	-0.000825532	-0.000946183	-0.00105805	-0.000949461	-0.000745424	-0.000786876	-0.000646074	-0.000711305	-0.000701911	-0.000761117	-0.000793089	-0.000858308	-0.000754996	-0.000716908	-0.000656656	-0.00081193	-0.00069219	-0.000586503	-0.000671184	-0.000791212	-0.000786052	-0.000794564	-0.000835002	-0.000786501	-0.00074329	-0.00070605	-0.000762175	-0.000815596	-0.000729998	-0.000738153	-0.000804615	-0.000731437	-0.000717089	-0.000776749	-0.000775678	-0.000766615	-0.000762	-0.000792464
-0.000812117	-0.000936057	-0.000935022	-0.00083186	-0.000870944	-0.000966483	-0.00108761	-0.00106319	-0.00105936	-0.00102168	-0.000936056	-0.000803335	-0.000863507	-0.00094356	-0.00084813	-0.000724493	-0.000981228	-0.000935846	-0.000967757	-0.000703459	-0.000515435	-0.000605502	-0.00063671	-0.000791612	-0.000819258	-0.000816665	-0.000798052	-0.000878584	-0.000816714	-0.000646747	-0.000771822	-0.000958675	-0.00088534	-0.000851668	-0.000792596	-0.000738097	-0.000731634	-0.000693803	-0.00079425	-0.00069691	-0.000556917	-0.00050836	-0.000644777	-0.000718651	-0.000674656	-0.000560471	-0.000528158	-0.000492835	-0.000525669	-0.000740554
-0.000908951	-0.00093967	-0.000877151	-0.000850048	-0.000951871	-0.000662211	-0.000682022	-0.000738503	-0.000721465	-0.00106561	-0.000746896	-0.000699058	-0.000744325	-0.000667994	-0.00082497	-0.000855178	-0.000750009	-0.000752979	-0.000692389	-0.000762933	-0.000764381	-0.000684951	-0.000653369	-0.000600419	-0.000763185	-0.000781346	-0.000743067	-0.000661281	-0.0007041	-0.000613659	-0.000538695	-0.000401549	-0.000511568	-0.000677139	-0.000589355	-0.000601805	-0.000602113	-0.000612933	-0.000564334	-0.000536277	-0.000491143	-0.000573289	-0.000556646	-0.000271822	-0.000379809	-0.000395108	-0.000296595	-0.000581455	-0.000357322	-0.000329294
-0.00119399	-0.00117626	-0.00112501	-0.000938374	-0.00100656	-0.00106086	-0.00109335	-0.0010234	-0.000765519	-0.000849222	-0.00082636	-0.000856323	-0.000829075	-0.00104522	-0.00090786	-0.000887524	-0.000868588	-0.000768127	-0.000860216	-0.000877692	-0.000756208	-0.000704314	-0.000895409	-0.000889102	-0.0009412	-0.000905058	-0.000727987	-0.000734985	-0.000616793	-0.000599125	-0.000587241	-0.000696632	-0.000706087	-0.000606267	-0.000472096	-0.000797584	-0.000816397	-0.000747652	-0.000637947	-0.000631352	-0.000704482	-0.000455824	-0.000507737	-0.000534662	-0.00046035	-0.000662323	-0.000722716	-0.000564648	-0.000444562	-0.000601324
-0.00084107	-0.00102562	-0.000928628	-0.000759456	-0.000883448	-0.000992908	-0.000972333	-0.000848193	-0.000990629	-0.00109966	-0.000840623	-0.000732365	-0.000767291	-0.000705796	-0.000888533	-0.000830687	-0.000731742	-0.00081067	-0.000737274	-0.000464777	-0.000565553	-0.00073458	-0.000670987	-0.000618561	-0.000527356	-0.000439097	-0.000409648	-0.000298594	-0.000376811	-0.000661007	-0.000666687	-0.000607351	-0.000670194	-0.000559559	-0.000536734	-0.000494155	-0.000432243	-0.000465379	-0.000451053	-0.000441585	-0.000404124	-0.000444464	-0.000388809	-0.000433602	-0.000347512	-0.000253341	-0.000225616	-0.000353769	-0.000256373	-0.000266094
-0.000996953	-0.000875251	-0.000736671	-0.000846588	-0.000947589	-0.000903897	-0.000774197	-0.000733439	-0.000966612	-0.000840557	-0.00082482	-0.000846456	-0.000871814	-0.00076612	-0.000652446	-0.000698695	-0.000708154	-0.00091019	-0.00090485	-0.000643724	-0.000481468	-0.00038353	-0.000498897	-0.000529014	-0.000460613	-0.000790157	-0.000947506	-0.000664995	-0.000486516	-0.000450532	-0.000576323	-0.000471824	-0.000466373	-0.000508841	-0.000585318	-0.000559409	-0.000518412	-0.00035719	-0.000533521	-0.000541479	-0.000419359	-0.000453165	-0.000399892	-0.000444816	-0.00044234	-0.000432101	-0.000378184	-0.000452598	-0.00049164	-0.000321495
-0.00118444	-0.00107155	-0.000872356	-0.00110629	-0.00116137	-0.000947034	-0.00104221	-0.000982265	-0.000913996	-0.000949441	-0.000690479	-0.000914746	-0.00109986	-0.000774306	-0.000849987	-0.000807921	-0.000726088	-0.000900777	-0.000965351	-0.000886327	-0.000847652	-0.00101986	-0.00111066	-0.000969701	-0.000961543	-0.000902697	-0.000798101	-0.000697796	-0.000737319	-0.000757135	-0.000880178	-0.00104105	-0.0008554	-0.000678447	-0.000712911	-0.000832657	-0.000849934	-0.000887191	-0.000905968	-0.000694998	-0.000815172	-0.000792759	-0.000862865	-0.000803298	-0.00063309	-0.000630706	-0.000603392	-0.000615529	-0.000529486	-0.000590655
-0.00117491	-0.00108685	-0.00127313	-0.00133243	-0.00116309	-0.00125867	-0.00124875	-0.00113725	-0.00126315	-0.00134222	-0.0011008	-0.000939559	-0.00109621	-0.00100664	-0.00112207	-0.00112117	-0.00112602	-0.000898415	-0.000944727	-0.00112525	-0.0010306	-0.00102531	-0.00113216	-0.00123423	-0.0011406	-0.00107281	-0.00106383	-0.00107299	-0.00103018	-0.0011298	-0.00100722	-0.00101828	-0.0011438	-0.000932079	-0.000796955	-0.000726568	-0.000822347	-0.000989002	-0.00102913	-0.000945747	-0.000939336	-0.000963492	-0.00106328	-0.000959465	-0.000856961	-0.000864953	-0.000838987	-0.000665303	-0.000683644	-0.000820937
-0.00135802	-0.00137452	-0.00114451	-0.00121402	-0.00134973	-0.00123269	-0.00138953	-0.00133248	-0.00129508	-0.00121948	-0.00128373	-0.00157338	-0.00137793	-0.00118361	-0.00128681	-0.00122182	-0.00132196	-0.00127022	-0.0012198	-0.0012118	-0.00127364	-0.00116374	-0.00111825	-0.000985911	-0.00109938	-0.00129229	-0.00124401	-0.00123578	-0.00121688	-0.00115295	-0.00113655	-0.000932455	-0.00100388	-0.00105873	-0.000979293	-0.00104918	-0.00114776	-0.00109444	-0.00111632	-0.000977471	-0.000931257	-0.000921608	-0.000757376	-0.00092309	-0.000981023	-0.000974195	-0.00104519	-0.000947089	-0.000963341	-0.000915629
-0.000946479	-0.00107509	-0.00106155	-0.00115473	-0.00110936	-0.00119489	-0.00120633	-0.00111947	-0.00121158	-0.00100027	-0.000938975	-0.0010984	-0.00104809	-0.000982529	-0.000707565	-0.000795025	-0.00105486	-0.000975923	-0.00110262	-0.00107538	-0.00092404	-0.000888726	-0.000972159	-0.00102835	-0.0011276	-0.00115444	-0.00109703	-0.000921625	-0.000989073	-0.00101251	-0.000942043	-0.000872542	-0.000842553	-0.000779468	-0.000813994	-0.000852254	-0.000880757	-0.000946725	-0.000920073	-0.000857591	-0.000833504	-0.000715111	-0.000599671	-0.000744782	-0.000710717	-0.000656534	-0.000865453	-0.000783959	-0.000796785	-0.000710085
-0.00130642	-0.00146946	-0.0013042	-0.00132632	-0.00135977	-0.00131895	-0.00118915	-0.0011056	-0.00101841	-0.001132	-0.00117915	-0.00115653	-0.00113371	-0.00100326	-0.00130113	-0.00119022	-0.00114194	-0.00128225	-0.0012061	-0.0013295	-0.00141987	-0.00129513	-0.00110812	-0.001094	-0.00115657	-0.00115946	-0.00124841	-0.0011109	-0.00100657	-0.00117707	-0.000860111	-0.00078447	-0.00103342	-0.00100803	-0.00102757	-0.00104505	-0.00105259	-0.00123557	-0.00118125	-0.00102999	-0.00109784	-0.0012496	-0.00106554	-0.000919967	-0.00106519	-0.0012277	-0.00119572	-0.00122782	-0.00109435	-0.000993156
-0.00136353	-0.00138162	-0.00128721	-0.00120464	-0.00117803	-0.00127859	-0.00132344	-0.00140968	-0.00139698	-0.00103653	-0.00131276	-0.00132937	-0.00127814	-0.00141026	-0.00136768	-0.00119517	-0.00132987	-0.00125729	-0.00131776	-0.00133081	-0.00127104	-0.00123795	-0.00131652	-0.00146732	-0.00119058	-0.00104808	-0.00117623	-0.00126317	-0.00113391	-0.0011166	-0.00130404	-0.00134116	-0.00129573	-0.00120061	-0.00118145	-0.00111559	-0.00117954	-0.00123607	-0.00124183	-0.00122784	-0.00115329	-0.00105705	-0.00108116	-0.00119947	-0.00104443	-0.00102236	-0.00121968	-0.00112745	-0.00134007	-0.00106651
-0.00112329	-0.00116058	-0.00131374	-0.00137563	-0.0012484	-0.000997876	-0.000915384	-0.00109226	-0.0012313	-0.00120384	-0.00125711	-0.00128012	-0.00127402	-0.00090182	-0.00113222	-0.00135908	-0.00122253	-0.00127817	-0.0012904	-0.00110199	-0.00119028	-0.0012976	-0.00108532	-0.00121885	-0.00121921	-0.00119072	-0.00118887	-0.00112976	-0.00116365	-0.00119705	-0.00129969	-0.00102753	-0.00105074	-0.00121939	-0.00134958	-0.000974489	-0.00104194	-0.00108613	-0.0010186	-0.00109257	-0.00103777	-0.000999649	-0.00100819	-0.00103557	-0.00113556	-0.000998303	-0.00099682	-0.00117028	-0.00132154	-0.00110719
-0.00141806	-0.00126022	-0.00137842	-0.00164077	-0.0013994	-0.00115828	-0.00120852	-0.00130048	-0.00116443	-0.00111941	-0.00143038	-0.00135768	-0.00138542	-0.00144863	-0.00122666	-0.00123389	-0.00132088	-0.00136963	-0.00132302	-0.00145346	-0.00149942	-0.00138141	-0.00133033	-0.00137595	-0.0013477	-0.00146056	-0.00144479	-0.00153686	-0.00143233	-0.00121827	-0.00125086	-0.00132854	-0.00127146	-0.00137586	-0.001433	-0.00136017	-0.00139398	-0.00132981	-0.00125761	-0.00114951	-0.00127707	-0.00125643	-0.00132132	-0.00128826	-0.00123247	-0.00129564	-0.00150631	-0.00131056	-0.00125469	-0.00133025
-0.00118552	-0.0013052	-0.00142008	-0.00134533	-0.00124382	-0.0013974	-0.00152235	-0.00153528	-0.00149156	-0.0013631	-0.00122744	-0.00124628	-0.00115217	-0.00139518	-0.001422	-0.00142732	-0.00145965	-0.00124145	-0.00117433	-0.00141983	-0.00144397	-0.00151677	-0.00138703	-0.00149423	-0.0015957	-0.00120816	-0.00115533	-0.00152962	-0.00147235	-0.00149856	-0.00144785	-0.00135571	-0.00134869	-0.00131102	-0.0013033	-0.00120001	-0.00130903	-0.00142523	-0.00132199	-0.0012379	-0.00132404	-0.00121501	-0.00141851	-0.00132509	-0.00131897	-0.00141973	-0.00140165	-0.00113116	-0.00114296	-0.00134836
-0.000971784	-0.00117728	-0.00134857	-0.00117544	-0.00107938	-0.00128346	-0.00117533	-0.00113693	-0.00111669	-0.0011825	-0.0014054	-0.00119001	-0.0011353	-0.00122425	-0.00109932	-0.0013031	-0.00132892	-0.00120898	-0.00120789	-0.00111992	-0.00104109	-0.000986702	-0.000999	-0.00106057	-0.000989588	-0.000893893	-0.00110008	-0.00124879	-0.00114053	-0.00116221	-0.00112626	-0.00101909	-0.00106884	-0.00122545	-0.00119574	-0.00100891	-0.000992645	-0.00100572	-0.00102678	-0.00107959	-0.0010166	-0.00098993	-0.000758032	-0.00102692	-0.00125197	-0.00111207	-0.0010936	-0.00114275	-0.0011611	-0.000994665
-0.00137725	-0.0013987	-0.00130495	-0.00122508	-0.00133329	-0.00152087	-0.00155428	-0.00150544	-0.0013113	-0.00119786	-0.0014699	-0.00159847	-0.00146473	-0.0016632	-0.00148078	-0.00138	-0.00142895	-0.00160209	-0.00153663	-0.00141246	-0.00149042	-0.00150513	-0.00129315	-0.00119034	-0.00107155	-0.00116686	-0.00131018	-0.00138043	-0.00141912	-0.00134989	-0.00136174	-0.00125046	-0.00114717	-0.00139232	-0.00155511	-0.00157579	-0.00154391	-0.00132346	-0.00124714	-0.00135208	-0.00125401	-0.00133453	-0.00136871	-0.0013464	-0.00138351	-0.00139153	-0.00139685	-0.00138209	-0.00135488	-0.00122958
-0.00106211	-0.00116741	-0.00125949	-0.00121541	-0.00114741	-0.00115299	-0.000885401	-0.000958694	-0.000992431	-0.0011361	-0.00117983	-0.000846311	-0.00088532	-0.0011042	-0.00101053	-0.00114405	-0.00110777	-0.00119468	-0.00114753	-0.00107543	-0.00102817	-0.00119893	-0.00108521	-0.00122858	-0.00129649	-0.0010704	-0.000922081	-0.000930622	-0.001188	-0.00119009	-0.00113167	-0.00114342	-0.00109717	-0.00110517	-0.00108779	-0.0012351	-0.00113742	-0.00106645	-0.00100778	-0.00100607	-0.00103457	-0.00105465	-0.00134404	-0.00124602	-0.00114108	-0.00112825	-0.00110726	-0.00120385	-0.00115986	-0.00104273
-0.00116944	-0.0011892	-0.00121223	-0.00115549	-0.00120914	-0.00118225	-0.00115921	-0.00106193	-0.000971168	-0.00110608	-0.00131839	-0.00131658	-0.0011328	-0.00117556	-0.00145794	-0.00134775	-0.00121129	-0.00125629	-0.00115444	-0.00106012	-0.00126991	-0.00129571	-0.0011922	-0.0010061	-0.000899514	-0.000811166	-0.00102142	-0.00121146	-0.00112762	-0.00113558	-0.00117546	-0.00113631	-0.00121497	-0.00128606	-0.00119448	-0.00111786	-0.00117455	-0.00112094	-0.00119015	-0.00123314	-0.00111211	-0.00119563	-0.00124318	-0.00124017	-0.00127929	-0.00127787	-0.00110292	-0.00126188	-0.00105624	-0.001123
-0.00124472	-0.000970749	-0.00106871	-0.000937999	-0.0010189	-0.000980331	-0.000993727	-0.00112806	-0.0012815	-0.00111413	-0.00105234	-0.00115262	-0.00122372	-0.00140132	-0.0010719	-0.00127999	-0.000941764	-0.000764675	-0.000983143	-0.000997435	-0.000973073	-0.000960573	-0.00116003	-0.00114438	-0.00115292	-0.00107212	-0.00104704	-0.00111675	-0.00131207	-0.00113564	-0.00125866	-0.00133822	-0.00107625	-0.000974895	-0.00118393	-0.00121062	-0.0011528	-0.00100782	-0.000991975	-0.00112268	-0.0011605	-0.000971272	-0.00112918	-0.00123559	-0.00108512	-0.000992209	-0.00111713	-0.00107467	-0.00114913	-0.00112834
-0.000786377	-0.000880493	-0.000896801	-0.000908507	-0.000938518	-0.00109708	-0.000892554	-0.000732039	-0.000848076	-0.00112779	-0.00095997	-0.000965984	-0.00089692	-0.000818479	-0.000707868	-0.000892325	-0.000907558	-0.000971984	-0.000859041	-0.000787882	-0.000848531	-0.00103816	-0.000936696	-0.000887727	-0.00102222	-0.0011394	-0.000934904	-0.000791333	-0.000899642	-0.00111563	-0.00107229	-0.00105353	-0.00085529	-0.000845858	-0.000953285	-0.00105746	-0.00102972	-0.00105512	-0.000924463	-0.000918028	-0.000968507	-0.00112717	-0.00101141	-0.00099716	-0.00108095	-0.00108526	-0.00105958	-0.000992467	-0.000833496	-0.00105877
-0.00110547	-0.00100593	-0.000932273	-0.000990031	-0.000932321	-0.0012017	-0.00124596	-0.00107778	-0.00117431	-0.00110336	-0.00106893	-0.0011041	-0.00109143	-0.00125746	-0.00102202	-0.000864091	-0.00102509	-0.000997999	-0.000854194	-0.00107151	-0.000978433	-0.00100251	-0.00110175	-0.000803036	-0.000868779	-0.000949522	-0.000972193	-0.000924535	-0.000951434	-0.00098994	-0.000945911	-0.00110902	-0.00109711	-0.00112969	-0.00114899	-0.00129165	-0.00108774	-0.00102264	-0.00127322	-0.00116904	-0.000984429	-0.00130028	-0.0012596	-0.00112346	-0.00112323	-0.00125891	-0.0012304	-0.00106094	-0.000924863	-0.00101008
-0.000786105	-0.000913913	-0.000954444	-0.000721953	-0.000763658	-0.00107271	-0.000933724	-0.000899095	-0.00101445	-0.00104463	-0.000946085	-0.000895063	-0.000838077	-0.000904073	-0.00103497	-0.00110938	-0.00096887	-0.000846354	-0.00104306	-0.00106708	-0.000919285	-0.000857114	-0.000786235	-0.000818358	-0.00102253	-0.00097272	-0.00103888	-0.000867746	-0.00101521	-0.00113941	-0.00110048	-0.000789766	-0.000796031	-0.000935342	-0.000845247	-0.000891886	-0.000921929	-0.00106703	-0.00112734	-0.0011252	-0.00103367	-0.00101427	-0.000945352	-0.00104151	-0.00117813	-0.0011089	-0.000808594	-0.00104082	-0.00111488	-0.000943484
-0.000866571	-0.000763886	-0.000694787	-0.000645611	-0.000691662	-0.00048339	-0.000407229	-0.000459866	-0.000429227	-0.000588424	-0.000719813	-0.000772045	-0.000898528	-0.000550591	-0.000498994	-0.000503847	-0.000438968	-0.000543906	-0.000793092	-0.000630355	-0.000626058	-0.000714264	-0.00066557	-0.000474367	-0.000410575	-0.000582145	-0.000514202	-0.000391098	-0.000511242	-0.000561285	-0.000543892	-0.00062648	-0.000597566	-0.000695213	-0.000749783	-0.000966792	-0.000835007	-0.000670461	-0.000691817	-0.000756372	-0.000651874	-0.000836093	-0.000563551	-0.00062805	-0.000627416	-0.000623642	-0.000553765	-0.000965461	-0.000825068	-0.000694663
-0.00106806	-0.000741949	-0.000640916	-0.000658763	-0.000823394	-0.000518283	-0.00062527	-0.000830733	-0.000916158	-0.000848169	-0.000672031	-0.000618827	-0.000597233	-0.000688349	-0.000717623	-0.00059471	-0.000664581	-0.000685825	-0.000721957	-0.000823671	-0.000773106	-0.000821978	-0.000732977	-0.000703823	-0.000834718	-0.00113075	-0.00089275	-0.000774147	-0.000935432	-0.00083344	-0.000796315	-0.000834034	-0.000936725	-0.000716688	-0.000760032	-0.000869575	-0.000871553	-0.000746451	-0.000893831	-0.000886799	-0.000895399	-0.000835158	-0.00108071	-0.00073542	-0.000643741	-0.000816262	-0.000756881	-0.000846804	-0.000912655	-0.00104549
-0.000631091	-0.000693542	-0.000619051	-0.000518205	-0.000465473	-0.00036447	-0.000290537	-0.000354795	-0.000437659	-0.000489291	-0.000394911	-0.000486684	-0.000419035	-0.000169428	-0.000299232	-0.000395069	-0.000390115	-0.000417836	-0.000518571	-0.000527146	-0.000298922	-0.000339728	-0.000581	-0.000473868	-0.000633589	-0.000656123	-0.000585308	-0.000603416	-0.000514163	-0.000499448	-0.000443919	-0.000628693	-0.000744802	-0.000507483	-0.000335082	-0.000423945	-0.000432529	-0.000575765	-0.00057641	-0.000596421	-0.000651339	-0.000539481	-0.000589048	-0.000567255	-0.000512623	-0.000420921	-0.000538186	-0.000721651	-0.000772234	-0.000850049
-0.000530317	-0.00034708	-0.000497771	-0.000524416	-0.000573071	-0.000678817	-0.000744906	-0.000714772	-0.000747284	-0.000533979	-0.000460519	-0.00068626	-0.000823933	-0.000653444	-0.000545266	-0.000305853	-0.000302027	-0.000425121	-0.000463695	-0.000520446	-0.000576319	-0.000399277	-0.000580277	-0.000561619	-0.000440852	-0.000565537	-0.000730704	-0.000734973	-0.000443364	-0.000526126	-0.000589507	-0.000787926	-0.000668028	-0.000499668	-0.00064439	-0.000487232	-0.00073286	-0.000845657	-0.000729792	-0.000591158	-0.000597481	-0.000693172	-0.000530996	-0.000540677	-0.000550561	-0.00056198	-0.000670224	-0.000690486	-0.000789848	-0.000880429
-0.000598345	-0.000485715	-0.000496298	-0.000506901	-0.000578038	-0.000603689	-0.000513441	-0.000634353	-0.000675251	-0.000522191	-0.000400115	-0.000425392	-0.000696613	-0.000542643	-0.000312101	-0.000380078	-0.000444362	-0.000527426	-0.000472238	-0.000637067	-0.000395314	-0.000369765	-0.000532994	-0.000594505	-0.000686914	-0.00079053	-0.000618122	-0.000494198	-0.000662536	-0.000662938	-0.000663879	-0.000697419	-0.000663915	-0.000595322	-0.000679509	-0.000824204	-0.000666586	-0.000593393	-0.000415851	-0.000338193	-0.000635642	-0.000691323	-0.000645111	-0.000697193	-0.000663473	-0.000749907	-0.000797029	-0.000632197	-0.000781075	-0.000803275
-0.000245412	-0.00037706	-0.000366162	-0.000594989	-0.000413239	-0.000372412	-0.000522996	-0.000461584	-0.000316697	-0.000399614	-0.00040688	-0.000457433	-0.000363246	-0.000248936	-0.000393123	-0.000233084	-0.000425728	-0.00068882	-0.000573111	-0.000443531	-0.000516233	-0.000764472	-0.00057467	-0.000416137	-0.000400782	-0.000458261	-0.000432333	-0.000445284	-0.000404642	-0.000399313	-0.000564104	-0.000486359	-0.000546698	-0.000692233	-0.000350688	-0.000361118	-0.000455757	-0.000516283	-0.000561831	-0.000546356	-0.000535345	-0.000740404	-0.000667578	-0.000612974	-0.000698074	-0.000673203	-0.000507727	-0.000592205	-0.000590348	-0.000659253
-0.000790581	-0.00062556	-0.000770562	-0.000980094	-0.000862945	-0.000677395	-0.000807263	-0.000847762	-0.00077441	-0.000629881	-0.00067882	-0.000689841	-0.000697191	-0.000759264	-0.000808951	-0.000643154	-0.000731348	-0.000728459	-0.000688829	-0.000889189	-0.000862475	-0.000594935	-0.000736261	-0.000750174	-0.000703276	-0.000651721	-0.000834901	-0.00091974	-0.000735639	-0.000611583	-0.000486094	-0.000480505	-0.000775795	-0.000915218	-0.000817604	-0.000687873	-0.000647067	-0.000609254	-0.000928691	-0.000913284	-0.000893284	-0.000700231	-0.000865082	-0.000909979	-0.00100021	-0.000982001	-0.00077726	-0.00086996	-0.000981338	-0.000889215
-0.00016536	-0.000157769	-0.000253734	-0.000227478	-0.00036777	-0.00024245	-0.000294711	-0.000343486	-0.000261432	-0.000364294	-0.000303391	-9.93772e-05	-0.000195138	-0.000360066	-0.000354642	-0.000308622	-0.00025457	-0.000310287	-0.000485197	-0.000259566	-0.000365504	-0.000330355	-0.000396497	-0.000569967	-0.000427973	-0.000406816	-0.000429316	-0.000578729	-0.000648234	-0.000505628	-0.0004642	-0.000405498	-0.000291979	-0.000197929	-0.000266104	-0.000365791	-0.000416381	-0.000379957	-0.000229911	-0.00021	-0.000512494	-0.000298289	-0.000415384	-0.000550575	-0.000421279	-0.000299386	-0.000318265	-0.000388665	-0.000579614	-0.000630159
-0.000375641	-0.00028522	-0.000265149	-0.000367335	-0.000432283	-0.000384771	-0.000478367	-0.000483938	-0.000432036	-0.000345071	-0.000391468	-0.000445651	-0.000419356	-0.000300166	-0.000364566	-0.000199277	-0.000348729	-0.000509721	-0.000327445	-0.000233122	-0.000317752	-0.000463578	-0.000712998	-0.000590532	-0.000312273	-0.000286999	-0.000328037	-0.000501315	-0.000300827	-0.000217592	-0.00037911	-0.000595365	-0.000656214	-0.000569079	-0.000547369	-0.000567565	-0.000431193	-0.000380601	-0.000447599	-0.000635228	-0.000640142	-0.00056693	-0.00064413	-0.000456579	-0.000504425	-0.000516448	-0.000634485	-0.000435742	-0.000553967	-0.000829108
-0.000197609	-0.000317901	-0.00042386	-0.00056069	-0.000520788	-0.000461648	-0.000635421	-0.00063011	-0.000439572	-0.000393386	-0.000456695	-0.000383415	-0.000388131	-0.000760266	-0.000680886	-0.000602596	-0.000758779	-0.000753317	-0.000480505	-0.000548585	-0.000590935	-0.000567849	-0.000631266	-0.000712294	-0.000783043	-0.000759898	-0.000778658	-0.000716813	-0.000626345	-0.000582593	-0.000691019	-0.000757667	-0.000688741	-0.000610026	-0.000570979	-0.000379193	-0.0003936	-0.000630365	-0.000628059	-0.000627436	-0.000782022	-0.000723834	-0.000703755	-0.000657689	-0.000703654	-0.000746864	-0.000893973	-0.000517122	-0.000675522	-0.000696683
-0.000589153	-0.000706347	-0.000767396	-0.000720202	-0.000670962	-0.000926294	-0.000783086	-0.000545118	-0.000527684	-0.000533108	-0.000689922	-0.00095761	-0.000885721	-0.00080812	-0.000903132	-0.000889561	-0.000786731	-0.000889683	-0.000862019	-0.000798432	-0.00102917	-0.000933911	-0.000882618	-0.000867835	-0.000844999	-0.000696723	-0.00082181	-0.000826918	-0.000702375	-0.000891761	-0.000884261	-0.000864267	-0.000872191	-0.000986764	-0.000784777	-0.000842107	-0.000846376	-0.000931503	-0.000788263	-0.000780221	-0.000906995	-0.00101581	-0.000753633	-0.000982167	-0.000955414	-0.000913762	-0.001007	-0.000829053	-0.000916862	-0.000897251
-0.000297041	-0.000213026	-0.000337923	-0.000475761	-0.00047674	-0.000434342	-0.000439134	-0.000540882	-0.000548785	-0.000603675	-0.000617612	-0.00032703	-0.00049757	-0.000723006	-0.000598756	-0.000590428	-0.000554185	-0.000519	-0.000418794	-0.000342306	-0.000509373	-0.000538092	-0.000479785	-0.000677679	-0.000562569	-0.000542732	-0.000411882	-0.000359114	-0.000510091	-0.000431518	-0.000536763	-0.000446117	-0.000351161	-0.00065798	-0.000670915	-0.00049286	-0.000560173	-0.000468052	-0.000499802	-0.000535136	-0.00055062	-0.00057926	-0.000371172	-0.000545075	-0.000663825	-0.000802664	-0.000634746	-0.000483687	-0.00043369	-0.000445054
-0.000552177	-0.00066065	-0.000535433	-0.000476945	-0.000329506	-0.000323488	-0.000492846	-0.000391177	-0.000377253	-0.000594113	-0.000615594	-0.000564862	-0.000427663	-0.000284815	-0.000480288	-0.000756393	-0.000714973	-0.000494757	-0.000580602	-0.00048255	-0.000460164	-0.000603597	-0.00041349	-0.000395353	-0.000475374	-0.000620866	-0.000591937	-0.000625894	-0.000834865	-0.000611548	-0.000661484	-0.000538208	-0.00061713	-0.0007063	-0.000458334	-0.000566416	-0.00041786	-0.000332758	-0.000478384	-0.000676945	-0.00069581	-0.000567157	-0.000503272	-0.000585005	-0.000758787	-0.000708663	-0.000532644	-0.000497865	-0.000485123	-0.000445635
-0.00050947	-0.000655906	-0.000673906	-0.000681675	-0.000456752	-0.000424956	-0.000672386	-0.00063604	-0.000477465	-0.000712739	-0.000777535	-0.000569296	-0.000459504	-0.000664207	-0.000819639	-0.000815649	-0.000726133	-0.000658005	-0.000787558	-0.000637739	-0.000809556	-0.000872506	-0.000670169	-0.000623341	-0.000658345	-0.000672786	-0.000568574	-0.000572707	-0.000554078	-0.000641512	-0.000652003	-0.000691501	-0.00065689	-0.000568771	-0.000529037	-0.000531168	-0.000674238	-0.000843361	-0.000993811	-0.00113388	-0.000841078	-0.000688858	-0.000700192	-0.000570865	-0.000563474	-0.000512408	-0.00051188	-0.0005398	-0.000594885	-0.000550579
-0.000305806	-0.000324511	-0.000384253	-0.000212489	-0.00041065	-0.000551568	-0.000348401	-0.00028126	-0.000482411	-0.000441157	-0.000327444	-0.000250824	-0.000354057	-0.000474144	-0.000482587	-0.000568584	-0.000592	-0.000321415	-0.00025189	-0.000398446	-0.000303049	-0.000191692	-0.00031668	-0.000344843	-0.000408358	-0.000479501	-0.000406764	-0.00042846	-0.000264398	-0.00055087	-0.000332687	-0.000179206	-0.00019603	-0.000309608	-0.000681248	-0.000656227	-0.000609362	-0.000517719	-0.000427826	-0.000385672	-0.000407127	-0.000250741	-0.000163656	-0.000234244	-0.00028711	-0.000391889	-0.000445219	-0.000301798	-0.000198929	-0.000204498
-1.33054e-05	-0.000255196	-0.000232778	0.000146487	7.41282e-05	-1.65971e-05	4.4911e-05	-1.84051e-05	-3.86508e-06	5.65601e-05	-0.000254438	-0.000145237	-0.000167985	-0.000286632	-0.000237994	-0.000226105	-1.53016e-05	-6.98693e-05	-0.000170991	0.000119624	-7.80806e-05	-0.000198271	-9.53678e-05	4.72735e-05	3.16828e-05	-7.01315e-05	0.00015879	0.000106786	-0.000190177	-0.000164406	-0.000261528	-0.000257341	-0.000136061	-5.29281e-05	-0.000126691	-0.000198228	-0.000265193	-0.000225562	0.000106792	-3.00952e-05	-6.09723e-05	-0.000221572	-8.47224e-05	-3.89944e-05	8.55083e-05	6.70025e-05	-0.000313753	-0.000261284	-2.84313e-05	-0.000151143
-0.00042647	-0.000511594	-0.000239484	-0.000239007	-0.000264495	-0.000317349	-0.000282866	-0.000226361	-0.000227427	-0.000284489	-0.000248435	-0.000428704	-0.000352012	-0.00013715	-0.000352818	-0.000461577	-0.00042558	-0.000372053	-0.000259939	-0.00034398	-0.000210037	-0.000283147	-0.000155264	-0.000246329	-0.000366923	-0.000387295	-0.000373193	-0.000117829	-4.95849e-05	-0.000156841	-0.000176393	-0.000315301	-0.000577513	-0.00071631	-0.000449036	-0.000339018	-0.000348689	-0.000534172	-0.00048604	-0.000483872	-0.000226331	-0.000375715	-0.00021895	-0.000185513	-0.000379321	-0.000480357	-0.000205027	-0.000230117	-0.000192231	-0.000222651
[truncated: 951 more columns]
