# Supplementary material for: Highly tunable ground and excited state excitonic dipoles in multilayer 2H-MoSe2
Source: Nat Commun. 2024 May 23;15:4377. doi: 10.1038/s41467-024-48476-x (PMC11519368; doi:10.1038/s41467-024-48476-x)
Supplement: Supplementary file 3 — Source Data [file 41467_2024_48476_MOESM3_ESM.zip › Fig 5c.xlsx]

## Sheet: X
-4
-3.9
-3.8
-3.7
-3.6
-3.5
-3.4
-3.3
-3.2
-3.1
-3
-2.9
-2.8
-2.7
-2.6
-2.5
-2.4
-2.3
-2.2
-2.1
-2
-1.9
-1.8
-1.7
-1.6
-1.5
-1.4
-1.3
-1.2
-1.1
-1
-0.9
-0.8
-0.7
-0.6
-0.5
-0.4
-0.3
-0.2
-0.1
0
0.1
0.2
0.3
0.4
0.5
0.6
0.7
0.8
0.9
1
1.1
1.2
1.3
1.4
1.5
1.6
1.7
1.8
1.9
2
2.1
2.2
2.3
2.4
2.5
2.6
2.7
2.8
2.9
3
3.1
3.2
3.3
3.4
3.5
3.6
3.7
3.8
3.9
4
4.1
4.2
4.3
4.4
4.5
4.6
4.7
4.8
4.9
5
5.1
5.2
5.3
5.4
5.5
5.6
5.7
5.8
5.9
6

## Sheet: Y
1.6543	1.74325	1.71625	1.74248	1.82365	1.76207	1.74338
1.65564	1.74326	1.71758	1.74244	1.82231	1.76076	1.74341
1.65698	1.74327	1.71891	1.7424	1.82097	1.75946	1.74344
1.65831	1.74328	1.72025	1.74236	1.81963	1.75817	1.74349
1.65965	1.74329	1.72157	1.7423	1.81829	1.75689	1.74354
1.66099	1.74331	1.7229	1.74224	1.81695	1.75561	1.74361
1.66233	1.74332	1.72423	1.74216	1.81562	1.75435	1.74371
1.66367	1.74334	1.72555	1.74206	1.81428	1.7531	1.74384
1.665	1.74336	1.72687	1.74194	1.81294	1.75189	1.74404
1.66634	1.74339	1.72819	1.74178	1.8116	1.7507	1.74434
1.66768	1.74341	1.72951	1.74158	1.81026	1.74956	1.74479
1.66902	1.74345	1.73082	1.74132	1.80892	1.74848	1.74545
1.67036	1.74349	1.73212	1.74096	1.80758	1.74749	1.74633
1.67169	1.74354	1.73341	1.7405	1.80624	1.74662	1.74736
1.67303	1.7436	1.73469	1.73989	1.8049	1.74589	1.7485
1.67437	1.74369	1.73594	1.73913	1.80357	1.7453	1.74971
1.67571	1.7438	1.73717	1.73824	1.80223	1.74485	1.75095
1.67704	1.74397	1.73835	1.73724	1.80089	1.74451	1.75222
1.67838	1.74422	1.73944	1.73615	1.79955	1.74426	1.75351
1.67972	1.7446	1.7404	1.73501	1.79821	1.74406	1.7548
1.68105	1.74517	1.74117	1.73381	1.79687	1.74391	1.75611
1.68239	1.74596	1.74173	1.73259	1.79554	1.74379	1.75742
1.68373	1.74693	1.7421	1.73134	1.7942	1.7437	1.75874
1.68506	1.74804	1.74234	1.73008	1.79286	1.74362	1.76006
1.6864	1.74922	1.7425	1.7288	1.79152	1.74355	1.76138
1.68774	1.75045	1.74262	1.72752	1.79019	1.7435	1.7627
1.68907	1.75171	1.7427	1.72622	1.78885	1.74345	1.76403
1.69041	1.75299	1.74276	1.72492	1.78751	1.74341	1.76536
1.69174	1.75428	1.74282	1.72361	1.78617	1.74337	1.76669
1.69308	1.75558	1.74286	1.7223	1.78484	1.74334	1.76802
1.69441	1.75689	1.74289	1.72099	1.7835	1.74331	1.76935
1.69575	1.75821	1.74293	1.71967	1.78216	1.74328	1.77069
1.69708	1.75952	1.74295	1.71835	1.78083	1.74326	1.77202
1.69842	1.76085	1.74298	1.71703	1.77949	1.74324	1.77335
1.69975	1.76217	1.743	1.71571	1.77815	1.74322	1.77469
1.70108	1.7635	1.74302	1.71438	1.77682	1.7432	1.77602
1.70242	1.76482	1.74304	1.71306	1.77548	1.74318	1.77736
1.70375	1.76615	1.74306	1.71173	1.77415	1.74316	1.77869
1.70508	1.76748	1.74307	1.7104	1.77281	1.74314	1.78003
1.70641	1.76882	1.74309	1.70907	1.77148	1.74312	1.78136
1.70774	1.77015	1.74311	1.70774	1.77015	1.74311	1.7827
1.70907	1.77148	1.74312	1.70641	1.76882	1.74309	1.78404
1.7104	1.77281	1.74314	1.70508	1.76748	1.74307	1.78537
1.71173	1.77415	1.74316	1.70375	1.76615	1.74306	1.78671
1.71306	1.77548	1.74318	1.70242	1.76482	1.74304	1.78805
1.71438	1.77682	1.7432	1.70108	1.7635	1.74302	1.78939
1.71571	1.77815	1.74322	1.69975	1.76217	1.743	1.79072
1.71703	1.77949	1.74324	1.69842	1.76085	1.74298	1.79206
1.71835	1.78083	1.74326	1.69708	1.75952	1.74295	1.7934
1.71967	1.78216	1.74328	1.69575	1.75821	1.74293	1.79474
1.72099	1.7835	1.74331	1.69441	1.75689	1.74289	1.79608
1.7223	1.78484	1.74334	1.69308	1.75558	1.74286	1.79741
1.72361	1.78617	1.74337	1.69174	1.75428	1.74282	1.79875
1.72492	1.78751	1.74341	1.69041	1.75299	1.74276	1.80009
1.72622	1.78885	1.74345	1.68907	1.75171	1.7427	1.80143
1.72752	1.79019	1.7435	1.68774	1.75045	1.74262	1.80277
1.7288	1.79152	1.74355	1.6864	1.74922	1.7425	1.80411
1.73008	1.79286	1.74362	1.68506	1.74804	1.74234	1.80544
1.73134	1.7942	1.7437	1.68373	1.74693	1.7421	1.80678
1.73259	1.79554	1.74379	1.68239	1.74596	1.74173	1.80812
1.73381	1.79687	1.74391	1.68105	1.74517	1.74117	1.80946
1.73501	1.79821	1.74406	1.67972	1.7446	1.7404	1.8108
1.73615	1.79955	1.74426	1.67838	1.74422	1.73944	1.81214
1.73724	1.80089	1.74451	1.67704	1.74397	1.73835	1.81348
1.73824	1.80223	1.74485	1.67571	1.7438	1.73717	1.81482
1.73913	1.80357	1.7453	1.67437	1.74369	1.73594	1.81615
1.73989	1.8049	1.74589	1.67303	1.7436	1.73469	1.81749
1.7405	1.80624	1.74662	1.67169	1.74354	1.73341	1.81883
1.74096	1.80758	1.74749	1.67036	1.74349	1.73212	1.82017
1.74132	1.80892	1.74848	1.66902	1.74345	1.73082	1.82151
1.74158	1.81026	1.74956	1.66768	1.74341	1.72951	1.82285
1.74178	1.8116	1.7507	1.66634	1.74339	1.72819	1.82419
1.74194	1.81294	1.75189	1.665	1.74336	1.72687	1.82553
1.74206	1.81428	1.7531	1.66367	1.74334	1.72555	1.82687
1.74216	1.81562	1.75435	1.66233	1.74332	1.72423	1.82821
1.74224	1.81695	1.75561	1.66099	1.74331	1.7229	1.82955
1.7423	1.81829	1.75689	1.65965	1.74329	1.72157	1.83089
1.74236	1.81963	1.75817	1.65831	1.74328	1.72025	1.83222
1.7424	1.82097	1.75946	1.65698	1.74327	1.71891	1.83356
1.74244	1.82231	1.76076	1.65564	1.74326	1.71758	1.8349
1.74248	1.82365	1.76207	1.6543	1.74325	1.71625	1.83624
1.74251	1.82499	1.76338	1.65296	1.74324	1.71492	1.83758
1.74254	1.82633	1.76469	1.65162	1.74323	1.71358	1.83892
1.74256	1.82767	1.76601	1.65028	1.74323	1.71225	1.84026
1.74258	1.82901	1.76733	1.64894	1.74322	1.71092	1.8416
1.7426	1.83035	1.76865	1.64761	1.74321	1.70958	1.84294
1.74262	1.83169	1.76997	1.64627	1.74321	1.70825	1.84428
1.74264	1.83302	1.7713	1.64493	1.7432	1.70691	1.84562
1.74265	1.83436	1.77262	1.64359	1.7432	1.70557	1.84696
1.74267	1.8357	1.77395	1.64225	1.74319	1.70424	1.8483
1.74268	1.83704	1.77528	1.64091	1.74319	1.7029	1.84964
1.74269	1.83838	1.77661	1.63957	1.74318	1.70156	1.85098
1.7427	1.83972	1.77794	1.63823	1.74318	1.70023	1.85232
1.74271	1.84106	1.77927	1.6369	1.74318	1.69889	1.85366
1.74272	1.8424	1.7806	1.63556	1.74317	1.69755	1.855
1.74273	1.84374	1.78193	1.63422	1.74317	1.69621	1.85634
1.74274	1.84508	1.78326	1.63288	1.74316	1.69488	1.85767
1.74275	1.84642	1.7846	1.63154	1.74316	1.69354	1.85901
1.74275	1.84776	1.78593	1.6302	1.74316	1.6922	1.86035
1.74276	1.8491	1.78726	1.62886	1.74316	1.69086	1.86169
1.74277	1.85044	1.7886	1.62752	1.74315	1.68953	1.86303
