# Supplementary material for: Highly tunable ground and excited state excitonic dipoles in multilayer 2H-MoSe2
Source: Nat Commun. 2024 May 23;15:4377. doi: 10.1038/s41467-024-48476-x (PMC11519368; doi:10.1038/s41467-024-48476-x)
Supplement: Supplementary file 3 — Source Data [file 41467_2024_48476_MOESM3_ESM.zip › Fig3b.xlsx]

## Sheet: X
1.61201	1.63199	1.62831	1.82209	1.62
1.6141	1.63248	1.62831	1.81951	1.62
1.61607	1.63309	1.6283	1.81694	1.62
1.61789	1.63385	1.6283	1.81436	1.62
1.61952	1.6348	1.62829	1.81179	1.62
1.62095	1.63595	1.62829	1.80921	1.62
1.62215	1.63733	1.62828	1.80664	1.62
1.62315	1.63891	1.62828	1.80406	1.62
1.62395	1.64069	1.62827	1.80149	1.62
1.62459	1.64263	1.62827	1.79891	1.62
1.62511	1.64469	1.62826	1.79634	1.62
1.62552	1.64686	1.62826	1.79376	1.62
1.62586	1.6491	1.62825	1.79119	1.62
1.62613	1.65141	1.62825	1.78861	1.62
1.62636	1.65376	1.62824	1.78604	1.62
1.62656	1.65614	1.62824	1.78346	1.62
1.62672	1.65856	1.62823	1.78089	1.62
1.62686	1.661	1.62822	1.77832	1.62
1.62699	1.66345	1.62822	1.77574	1.62
1.62709	1.66593	1.62821	1.77317	1.62
1.62719	1.66841	1.6282	1.7706	1.62
1.62727	1.67091	1.6282	1.76802	1.62
1.62734	1.67342	1.62819	1.76545	1.62
1.62741	1.67593	1.62818	1.76288	1.62
1.62747	1.67845	1.62817	1.76031	1.62
1.62753	1.68097	1.62816	1.75774	1.62
1.62758	1.6835	1.62816	1.75516	1.62
1.62762	1.68604	1.62815	1.75259	1.62
1.62766	1.68858	1.62814	1.75002	1.62
1.6277	1.69112	1.62813	1.74745	1.62
1.62774	1.69366	1.62812	1.74488	1.62
1.62777	1.69621	1.62811	1.74231	1.62
1.6278	1.69876	1.62809	1.73975	1.62
1.62783	1.70131	1.62808	1.73718	1.62
1.62785	1.70387	1.62807	1.73461	1.62
1.62788	1.70642	1.62806	1.73204	1.62
1.6279	1.70898	1.62804	1.72948	1.62
1.62792	1.71154	1.62803	1.72691	1.62
1.62794	1.7141	1.62801	1.72435	1.62
1.62796	1.71666	1.628	1.72178	1.62
1.62798	1.71922	1.62798	1.71922	1.62
1.628	1.72178	1.62796	1.71666	1.62
1.62801	1.72435	1.62794	1.7141	1.62
1.62803	1.72691	1.62792	1.71154	1.62
1.62804	1.72948	1.6279	1.70898	1.62
1.62806	1.73204	1.62788	1.70642	1.62
1.62807	1.73461	1.62785	1.70387	1.62
1.62808	1.73718	1.62783	1.70131	1.62
1.62809	1.73975	1.6278	1.69876	1.62
1.62811	1.74231	1.62777	1.69621	1.62
1.62812	1.74488	1.62774	1.69366	1.62
1.62813	1.74745	1.6277	1.69112	1.62
1.62814	1.75002	1.62766	1.68858	1.62
1.62815	1.75259	1.62762	1.68604	1.62
1.62816	1.75516	1.62758	1.6835	1.62
1.62816	1.75774	1.62753	1.68097	1.62
1.62817	1.76031	1.62747	1.67845	1.62
1.62818	1.76288	1.62741	1.67593	1.62
1.62819	1.76545	1.62734	1.67342	1.62
1.6282	1.76802	1.62727	1.67091	1.62
1.6282	1.7706	1.62719	1.66841	1.62
1.62821	1.77317	1.62709	1.66593	1.62
1.62822	1.77574	1.62699	1.66345	1.62
1.62822	1.77832	1.62686	1.661	1.62
1.62823	1.78089	1.62672	1.65856	1.62
1.62824	1.78346	1.62656	1.65614	1.62
1.62824	1.78604	1.62636	1.65376	1.62
1.62825	1.78861	1.62613	1.65141	1.62
1.62825	1.79119	1.62586	1.6491	1.62
1.62826	1.79376	1.62552	1.64686	1.62
1.62826	1.79634	1.62511	1.64469	1.62
1.62827	1.79891	1.62459	1.64263	1.62
1.62827	1.80149	1.62395	1.64069	1.62
1.62828	1.80406	1.62315	1.63891	1.62
1.62828	1.80664	1.62215	1.63733	1.62
1.62829	1.80921	1.62095	1.63595	1.62
1.62829	1.81179	1.61952	1.6348	1.62
1.6283	1.81436	1.61789	1.63385	1.62
1.6283	1.81694	1.61607	1.63309	1.62
1.62831	1.81951	1.6141	1.63248	1.62
1.62831	1.82209	1.61201	1.63199	1.62
1.62831	1.82467	1.60982	1.6316	1.62
1.62832	1.82724	1.60757	1.63127	1.62
1.62832	1.82982	1.60525	1.63101	1.62
1.62832	1.8324	1.60289	1.63079	1.62
1.62833	1.83497	1.6005	1.6306	1.62
1.62833	1.83755	1.59808	1.63044	1.62
1.62833	1.84013	1.59563	1.63031	1.62
1.62834	1.8427	1.59317	1.63019	1.62
1.62834	1.84528	1.5907	1.63008	1.62
1.62834	1.84786	1.58821	1.62999	1.62
1.62835	1.85043	1.58571	1.62991	1.62
1.62835	1.85301	1.5832	1.62984	1.62
1.62835	1.85559	1.58069	1.62977	1.62
1.62835	1.85817	1.57816	1.62972	1.62
1.62836	1.86074	1.57564	1.62966	1.62
1.62836	1.86332	1.57311	1.62961	1.62
1.62836	1.8659	1.57057	1.62957	1.62
1.62837	1.86847	1.56803	1.62953	1.62
1.62837	1.87105	1.56549	1.62949	1.62
1.62837	1.87363	1.56294	1.62946	1.62

## Sheet: Y
-4
-3.9
-3.8
-3.7
-3.6
-3.5
-3.4
-3.3
-3.2
-3.1
-3
-2.9
-2.8
-2.7
-2.6
-2.5
-2.4
-2.3
-2.2
-2.1
-2
-1.9
-1.8
-1.7
-1.6
-1.5
-1.4
-1.3
-1.2
-1.1
-1
-0.9
-0.8
-0.7
-0.6
-0.5
-0.4
-0.3
-0.2
-0.1
0
0.1
0.2
0.3
0.4
0.5
0.6
0.7
0.8
0.9
1
1.1
1.2
1.3
1.4
1.5
1.6
1.7
1.8
1.9
2
2.1
2.2
2.3
2.4
2.5
2.6
2.7
2.8
2.9
3
3.1
3.2
3.3
3.4
3.5
3.6
3.7
3.8
3.9
4
4.1
4.2
4.3
4.4
4.5
4.6
4.7
4.8
4.9
5
5.1
5.2
5.3
5.4
5.5
5.6
5.7
5.8
5.9
6

## Sheet: Z
0.9932	0.16969	0.0068	0.83031
0.9932	0.21108	0.0068	0.78892
0.9932	0.26379	0.0068	0.73621
0.9932	0.32898	0.0068	0.67102
0.9932	0.40572	0.0068	0.59428
0.9932	0.49	0.0068	0.51
0.9932	0.57514	0.0068	0.42486
0.9932	0.65411	0.0068	0.34589
0.9932	0.72217	0.0068	0.27783
0.9932	0.77773	0.0068	0.22227
0.9932	0.8216	0.0068	0.1784
0.9932	0.85566	0.0068	0.14434
0.9932	0.88199	0.0068	0.11801
0.9932	0.90241	0.0068	0.09759
0.9932	0.91837	0.0068	0.08163
0.9932	0.93097	0.0068	0.06903
0.9932	0.94102	0.0068	0.05898
0.9932	0.94913	0.0068	0.05087
0.9932	0.95575	0.0068	0.04426
0.9932	0.9612	0.0068	0.0388
0.9932	0.96573	0.0068	0.03427
0.9932	0.96953	0.0068	0.03047
0.9932	0.97276	0.0068	0.02724
0.9932	0.9755	0.0068	0.0245
0.9932	0.97786	0.0068	0.02214
0.9932	0.97991	0.0068	0.02009
0.9932	0.98168	0.0068	0.01832
0.9932	0.98324	0.0068	0.01676
0.9932	0.9846	0.0068	0.0154
0.9932	0.98581	0.0068	0.01419
0.9932	0.98689	0.0068	0.01311
0.9932	0.98785	0.0068	0.01216
0.9932	0.9887	0.0068	0.0113
0.9932	0.98947	0.0068	0.01053
0.9932	0.99017	0.0068	0.00983
0.9932	0.9908	0.0068	0.0092
0.9932	0.99137	0.0068	0.00863
0.9932	0.99189	0.0068	0.00811
0.9932	0.99236	0.0068	0.00764
0.9932	0.9928	0.0068	0.0072
0.9932	0.9932	0.0068	0.0068
0.9928	0.9932	0.0072	0.0068
0.99236	0.9932	0.00764	0.0068
0.99189	0.9932	0.00811	0.0068
0.99137	0.9932	0.00863	0.0068
0.9908	0.9932	0.0092	0.0068
0.99017	0.9932	0.00983	0.0068
0.98947	0.9932	0.01053	0.0068
0.9887	0.9932	0.0113	0.0068
0.98785	0.9932	0.01216	0.0068
0.98689	0.9932	0.01311	0.0068
0.98581	0.9932	0.01419	0.0068
0.9846	0.9932	0.0154	0.0068
0.98324	0.9932	0.01676	0.0068
0.98168	0.9932	0.01832	0.0068
0.97991	0.9932	0.02009	0.0068
0.97786	0.9932	0.02214	0.0068
0.9755	0.9932	0.0245	0.0068
0.97276	0.9932	0.02724	0.0068
0.96953	0.9932	0.03047	0.0068
0.96573	0.9932	0.03427	0.0068
0.9612	0.9932	0.0388	0.0068
0.95575	0.9932	0.04426	0.0068
0.94913	0.9932	0.05087	0.0068
0.94102	0.9932	0.05898	0.0068
0.93097	0.9932	0.06903	0.0068
0.91837	0.9932	0.08163	0.0068
0.90241	0.9932	0.09759	0.0068
0.88199	0.9932	0.11801	0.0068
0.85566	0.9932	0.14434	0.0068
0.8216	0.9932	0.1784	0.0068
0.77773	0.9932	0.22227	0.0068
0.72217	0.9932	0.27783	0.0068
0.65411	0.9932	0.34589	0.0068
0.57514	0.9932	0.42486	0.0068
0.49	0.9932	0.51	0.0068
0.40572	0.9932	0.59428	0.0068
0.32898	0.9932	0.67102	0.0068
0.26379	0.9932	0.73621	0.0068
0.21108	0.9932	0.78892	0.0068
0.16969	0.9932	0.83031	0.0068
0.1376	0.9932	0.8624	0.0068
0.1128	0.9932	0.8872	0.0068
0.09353	0.9932	0.90647	0.0068
0.07844	0.9932	0.92156	0.0068
0.06649	0.9932	0.93351	0.0068
0.05694	0.9932	0.94306	0.0068
0.04921	0.9932	0.95079	0.0068
0.04289	0.9932	0.95711	0.0068
0.03768	0.9932	0.96232	0.0068
0.03333	0.9932	0.96667	0.0068
0.02967	0.9932	0.97033	0.0068
0.02657	0.9932	0.97343	0.0068
0.02392	0.9932	0.97608	0.0068
0.02163	0.9932	0.97837	0.0068
0.01966	0.9932	0.98034	0.0068
0.01794	0.9932	0.98206	0.0068
0.01643	0.9932	0.98357	0.0068
0.0151	0.9932	0.9849	0.0068
0.01393	0.9932	0.98607	0.0068
0.01288	0.9932	0.98712	0.0068
